# Supplementary material for: SPP1 as a biomarker for idiopathic membranous nephropathy progression and its regulatory role in inflammation and fibrosis
Source: Front Immunol. 2025 Sep 26;16:1671891. doi: 10.3389/fimmu.2025.1671891 (PMC12510867; doi:10.3389/fimmu.2025.1671891)
Supplement: Supplementary Table 6 — RNA-seq Expression Matrix of Urinary Exfoliated Cells. [file Table6.xlsx]

## Sheet: first-void morning urine
gene	PL02_07	PL02_22	PL02_15	PL02_32	PL03_23	PL03_25	PL03_43	PL03_45	PL03_59	PL03_58	PL05_09	PL05_48	PL05_49	PL05_55	PL05_56	PL04_01	PL04_06	PL04_07	PL04_10	PL04_12	PL04_13	PL04_14	PL04_15	PL04_16	PL04_17	PL04_19	PL04_21	PL04_26	PL04_28	PL04_29	PL04_31	PL04_32
TSPAN6	0	0	0	0	33.69	54.048	637.416	0	0	0	101.919	0	0	0	0	565.451	219.563	223.035	381.477	321.122	239.83	272.729	323.298	323.578	234.143	701.209	381.889	376.248	346.902	233.758	449.374	121.813
TNMD	0	0	0	0	0	0	0	0	0	0	0	0	0	0	0	0	0	0	0	0	0	0	0	0	0	0	0	0	0	0	0	0
DPM1	0	0	0	0	0	0	0	0	0	0	0	0	0	0	0	0	14.473	0	358.326	0	0	90.416	0	405.254	0	0	0	157.073	0	101.136	0	0
SCYL3	256.181	0	0	0	0	0	0	0	0	26.02	0	0	57.691	0	0	0	10.152	5.998	0	70.526	19.752	0	0	0	38.567	0	0	27.544	0	5.601	0	0
C1orf112	0	0	0	0	0	0	0	0	0	0	0	0	66.547	0	0	0	0	0	0	0	0	0	0	0	0	0	0	0	0	0	0	0
FGR	0	0	0	0	43.979	0	0	0	0	77.331	0	0	342.905	191.29	301.885	0	5.028	11.884	0	0	39.135	41.885	0	0	0	0	0	0	0	7.398	0	0
CFH	0	0	0	0	18.758	90.279	0	0	287.564	65.966	0	0	0	0	0	0	49.329	5.069	0	59.599	16.692	13.399	20.001	0	0	0	30.376	0	32.192	9.466	0	0
FUCA2	0	0	0	0	54.702	87.758	0	0	0	64.124	0	0	0	0	0	0	0	0	0	0	0	13.024	0	0	0	0	0	0	0	9.201	0	0
GCLC	0	400.982	345.047	0	0	28.962	0	0	0	10.581	0	0	46.92	0	0	0	6.192	2.439	0	28.68	0	12.895	0	0	0	0	0	0	0	10.628	0	0
NFYA	0	0	0	0	40.09	0	0	0	0	23.498	0	0	0	0	0	0	4.584	0	0	0	0	19.091	42.746	0	0	0	0	0	0	16.859	0	0
STPG1	310.767	0	0	0	0	0	0	0	0	0	54.307	0	46.655	0	0	0	0	4.851	0	0	0	4.274	0	57.472	31.19	0	29.069	0	0	1.51	59.861	0
NIPAL3	93.752	0	155.26	0	0	26.064	0	0	0	47.612	98.299	0	42.225	141.332	0	0	18.576	10.975	45.991	25.81	28.914	42.551	86.615	104.028	0	0	0	0	0	7.515	0	58.743
LAS1L	0	0	0	0	0	0	0	0	0	0	0	0	0	0	187.645	0	0	7.387	0	0	24.325	0	0	0	0	0	0	33.921	0	4.598	0	0
ENPP4	189.56	0	0	0	32.849	0	0	0	503.593	19.254	0	0	85.376	0	0	0	26.291	35.506	0	104.371	0	7.821	70.052	0	0	0	106.39	40.763	56.375	67.688	54.771	0
SEMA3F	0	0	0	0	0	50.789	0	0	0	55.667	0	0	0	0	217.312	0	18.099	55.604	0	100.586	112.684	45.227	67.512	0	110.012	0	51.266	78.569	54.331	45.264	0	0
CFTR	0	0	0	0	0	0	0	0	0	10.514	0	0	0	0	0	0	0	0	0	0	0	0	0	0	0	0	0	0	0	0	0	0
ANKIB1	123.653	0	0	0	0	34.377	0	0	0	37.679	388.952	365.172	0	0	0	0	9.8	5.79	0	0	0	5.102	0	0	0	0	34.7	26.59	0	12.615	0	0
KRIT1	0	0	0	0	0	39.508	0	0	0	0	74.501	0	0	0	0	59.048	0	0	0	0	0	0	0	0	0	0	0	0	0	0	0	0
RAD52	0	0	0	0	0	0	0	0	0	21.372	110.311	0	0	0	0	0	0	0	0	0	0	8.682	0	0	0	0	0	0	0	0	0	0
BAD	0	0	0	0	0	0	0	2827.07	0	0	270.611	0	0	389.076	0	0	30.683	12.086	0	0	0	42.596	0	0	0	0	0	0	0	30.093	0	0
LAP3	0	0	0	0	40.365	259.031	0	0	0	118.295	0	0	0	0	277.081	0	50.768	54.537	228.533	64.125	35.919	124.942	129.12	0	0	210.039	0	250.445	138.547	96.754	269.209	145.951
CD99	0	0	0	0	139.57	111.956	440.116	0	356.61	259.05	70.372	0	0	0	0	0	61.172	31.428	0	73.908	82.798	27.693	24.803	0	0	121.041	0	0	39.921	35.215	0	0
HS3ST1	0	0	178.798	145.119	56.129	0	0	0	0	54.831	169.803	0	0	0	0	179.442	25.67	27.806	0	0	33.298	22.274	59.848	0	0	97.354	0	23.217	32.109	36.978	0	0
AOC1	0	0	0	0	39.954	64.097	0	0	0	23.418	120.869	0	0	0	274.255	0	0	5.398	0	0	0	9.513	0	0	0	0	0	0	0	5.04	0	0
WNT16	0	0	223.868	0	0	75.164	0	0	0	0	0	0	121.768	0	0	0	0	0	0	0	0	0	0	0	0	0	0	0	0	0	0	0
HECW1	0	243.001	0	0	0	0	0	0	0	0	66.195	0	0	0	0	26.232	0	2.956	0	0	0	0	0	0	0	0	0	0	0	0	0	0
MAD1L1	121.943	0	0	0	21.132	0	0	0	0	0	0	0	54.922	91.914	0	0	0	2.855	0	0	0	0	0	0	0	0	0	0	0	2.666	0	0
LASP1	124.861	0	0	167.829	21.638	69.426	0	0	0	63.411	458.211	737.481	0	0	148.527	207.524	71.745	105.242	0	68.748	38.508	108.189	46.143	69.274	75.19	0	175.194	134.249	74.267	111.008	108.231	78.236
SNX11	0	0	0	328.631	0	0	0	0	0	24.833	0	0	0	0	290.835	0	4.844	11.449	0	0	0	10.088	0	0	0	0	0	0	145.424	17.817	70.643	0
TMEM176A	0	975.428	0	0	87.831	0	0	0	673.243	102.96	0	0	0	0	0	0	0	0	0	0	0	62.737	46.826	0	0	0	0	0	0	9.234	0	0
M6PR	0	0	0	0	0	0	0	0	0	47.418	122.373	0	0	175.944	0	0	18.5	0	0	0	0	96.312	86.262	0	0	0	0	50.195	0	13.608	0	146.26
KLHL13	0	0	0	0	0	0	0	0	0	25.648	0	0	56.864	0	0	0	0	0	0	0	0	0	0	0	0	0	0	0	0	0	0	0
CYP26B1	0	0	0	0	0	0	0	0	0	0	0	0	79.179	0	0	0	0	0	0	0	0	0	0	0	0	0	0	0	0	0	0	0
ICA1	0	0	0	0	0	0	0	0	0	54.927	189.002	0	0	0	0	0	17.858	21.102	0	49.625	55.593	37.188	0	0	0	0	0	38.762	0	21.018	104.166	112.947
DBNDD1	184.021	0	0	0	0	0	0	0	0	0	0	0	82.881	138.706	0	76.462	0	8.617	0	0	0	0	0	0	0	0	0	0	0	4.023	0	0
ALS2	84.904	0	0	0	0	0	0	0	0	0	0	0	38.24	0	0	0	0	1.988	0	0	0	3.503	0	0	0	0	47.652	0	0	1.237	0	53.199
CASP10	116.037	0	0	155.968	0	32.26	0	0	0	0	0	342.679	0	0	0	48.214	11.496	8.15	0	31.945	0	19.151	21.441	0	0	0	0	0	0	16.066	0	0
CFLAR	39.134	150.629	0	52.601	27.126	10.88	0	0	0	7.95	102.58	0	88.127	0	46.551	0	31.016	20.157	38.395	10.773	0	20.991	7.231	43.423	35.349	0	32.945	16.83	23.277	19.107	11.307	0
TFPI	75.264	0	0	0	0	0	0	0	0	15.289	0	0	0	0	89.53	0	0	1.762	0	0	11.606	12.422	0	0	22.662	0	0	0	0	2.194	0	0
NDUFAF7	0	0	0	324.58	0	0	0	0	0	0	0	0	0	0	0	0	0	0	0	0	0	0	0	0	0	0	0	51.927	0	1.76	0	0
RBM5	0	0	70.412	228.596	58.944	23.641	0	0	0	34.548	133.74	0	0	0	0	35.333	18.534	21.9	125.144	46.82	13.113	31.577	78.562	0	0	0	71.588	36.572	101.157	17.971	0	0
MTMR7	154.892	0	0	0	0	0	0	0	0	0	81.202	0	69.762	0	0	0	0	0	0	0	0	0	28.62	0	0	0	0	0	0	1.129	0	0
SLC7A2	0	0	0	0	19.327	0	0	0	296.295	0	0	0	0	0	0	0	0	0	0	0	17.198	4.602	0	0	0	0	0	0	0	0	0	0
ARF5	0	0	0	0	0	131.004	0	0	0	0	0	0	0	0	0	0	9.337	0	0	0	0	0	0	0	0	0	0	0	0	0	0	0
SARM1	79.313	0	0	106.607	0	0	0	0	0	8.056	41.58	0	0	59.782	0	0	0	0	0	0	0	9.818	43.965	0	0	0	0	0	0	0.578	22.916	0
POLDIP2	0	0	0	0	0	0	0	0	0	169.36	0	3693.16	0	0	0	0	16.519	19.52	0	0	0	34.399	0	0	125.513	0	0	0	0	18.226	120.444	0
PLXND1	0	0	74.968	0	15.689	0	0	0	0	27.588	0	0	0	68.242	107.697	0	0	6.359	0	0	0	3.736	0	0	0	0	0	0	0	1.32	0	0
AK2	0	592.547	0	0	106.71	42.799	0	0	0	31.273	0	0	0	232.073	0	0	3.05	14.417	0	42.381	0	25.408	0	0	0	0	0	66.208	0	7.853	0	0
CD38	0	0	0	0	0	0	0	0	0	0	0	0	0	0	152.99	0	5.097	0	0	0	0	5.307	0	0	0	0	0	0	0	0.937	0	0
FKBP4	0	0	0	0	29.495	47.318	0	0	0	34.575	0	0	0	128.29	202.461	141.441	47.213	39.85	83.494	46.856	0	56.181	31.449	0	0	153.474	0	0	101.236	43.411	49.177	0
KDM1A	0	0	0	0	0	0	0	0	0	49.429	85.042	0	0	122.271	0	0	0	3.798	0	0	0	6.693	29.974	0	0	0	0	0	0	1.182	0	0
RBM6	0	0	0	0	20.923	0	0	0	0	36.791	189.895	0	0	0	0	0	0	0	0	0	0	39.855	0	0	0	0	0	0	0	0.88	34.886	0
CAMKK1	0	0	0	0	20.58	0	0	0	0	0	62.258	0	0	0	141.265	0	0	2.78	0	0	18.313	4.9	0	0	0	107.085	0	0	0	2.596	0	0
RECQL	0	0	0	0	0	129.756	0	0	0	23.703	0	0	0	0	0	0	4.624	0	0	0	0	0	0	0	0	0	0	0	0	1.701	0	0
VPS50	0	0	0	0	0	0	0	0	0	0	0	0	0	0	0	0	1.848	2.183	0	0	0	0	0	0	0	0	0	0	0	2.039	0	0
ARHGAP33	335.226	0	0	0	87.138	0	0	0	0	17.025	0	0	0	126.339	0	0	0	0	0	0	0	0	0	0	0	0	0	0	0	1.221	0	0
NDUFAB1	0	0	0	0	190.978	306.386	1806.68	0	0	111.937	0	3254.6	0	830.677	0	0	21.836	38.704	270.312	0	0	181.886	509.082	0	0	0	0	0	0	20.078	159.212	345.265
PDK4	0	0	0	0	0	0	0	0	0	39.632	102.28	0	0	0	0	0	0	9.136	0	0	30.085	0	72.098	0	0	0	0	41.953	0	4.265	0	122.245
SLC22A16	0	0	0	0	0	0	0	0	0	0	0	0	0	0	268.428	0	0	0	0	0	0	0	0	0	0	0	0	0	0	0	0	0
ZMYND10	0	0	182.099	0	0	0	0	0	0	0	0	0	0	165.762	0	0	0	0	0	0	0	0	0	0	0	0	0	0	0	4.808	0	0
ABCB5	0	366.589	78.863	0	0	26.478	0	0	0	0	49.93	0	0	0	0	0	0	0	0	0	0	0	0	0	0	0	0	0	0	0.694	0	0
ARX	0	0	0	0	0	0	0	0	0	0	0	0	0	0	0	0	0	0	0	0	0	0	0	0	0	0	0	0	0	0	0	0
SLC25A13	0	0	0	0	0	66.067	0	0	0	0	0	0	107.031	0	0	0	0	27.82	0	0	0	0	0	0	0	0	0	0	0	20.781	0	0
ST7	0	0	0	0	0	0	0	0	0	13.282	0	0	0	0	0	0	0	3.062	0	0	0	0	24.163	0	0	0	0	28.12	0	3.812	0	0
CDC27	0	497.291	0	0	0	0	0	0	0	13.123	0	0	58.189	0	0	0	2.56	3.025	0	35.568	0	5.331	0	0	0	0	0	0	0	7.532	0	0
SLC4A1	0	0	138.081	224.143	0	0	0	0	0	0	262.268	0	75.106	125.694	0	0	0	0	0	0	0	0	123.25	0	0	0	0	0	0	2.43	0	0
CALCR	0	0	0	0	0	0	0	0	0	22.155	0	0	0	0	0	0	0	0	0	0	0	0	40.303	0	0	0	0	0	0	0	0	0
HCCS	0	0	312.648	0	0	104.972	0	0	0	38.351	0	0	0	0	0	0	0	8.84	0	0	58.224	15.579	69.767	0	0	0	0	0	0	24.764	109.096	0
DVL2	0	0	272.91	0	0	45.815	0	0	0	0	259.18	0	74.221	0	0	0	6.53	11.575	0	45.367	25.412	33.997	0	0	0	148.597	0	35.437	0	20.415	47.615	0
PRSS22	0	0	305.837	0	1216.12	1334.9	0	0	2943.71	1087.95	193.634	0	332.706	835.201	0	2608.98	2693.13	2326.23	1087.14	1728.6	2449.11	1828.77	1433.19	1024.6	1556.95	1998.31	1554.73	1429.65	1647.67	1986.39	2774.7	3240.02
UPF1	0	0	0	0	0	28.501	0	0	272.35	41.651	107.489	0	46.173	77.272	0	85.193	24.375	28.803	0	28.223	0	54.989	0	0	61.735	0	0	0	30.488	30.63	0	64.235
SKAP2	319.437	0	0	0	27.678	44.404	0	0	0	64.891	0	0	0	0	0	0	22.152	26.177	0	0	0	13.18	0	0	0	0	89.641	0	0	8.147	0	0
SLC25A5	0	0	0	0	203.71	163.406	0	0	0	358.197	0	0	264.723	0	0	244.221	81.521	55.046	288.333	0	90.636	48.503	0	0	0	0	0	0	0	59.965	0	736.564
MCUB	0	0	0	0	0	0	0	0	0	50.224	0	0	0	0	0	0	0	0	0	0	0	0	0	0	0	0	0	0	0	3.603	0	0
HOXA11	0	0	316.443	0	0	0	0	0	0	0	200.349	0	0	0	0	0	0	0	0	0	0	0	0	0	0	0	0	0	0	5.57	0	0
POLR2J	0	0	0	0	112.755	0	0	0	0	66.088	0	0	0	0	773.985	0	116.029	198.042	319.187	179.125	0	241.62	601.13	0	0	0	0	279.833	0	109.056	0	407.692
DHX33	0	0	0	0	0	41.742	0	0	0	30.5	0	0	0	0	0	0	2.975	3.515	0	0	0	55.755	0	0	0	0	0	0	0	1.094	0	0
MEOX1	0	0	0	0	0	0	0	0	0	0	0	0	146.688	0	0	0	0	0	0	0	0	13.438	0	0	0	0	0	0	0	0	0	0
THSD7A	80.67	0	0	0	13.98	0	0	0	0	16.387	42.292	238.236	0	60.805	0	0	0	0	0	0	0	0	0	0	0	0	0	0	0	0.588	0	0
LIG3	0	0	0	0	0	0	0	373.763	0	6.932	0	0	30.736	102.878	0	0	1.352	1.598	0	0	10.524	0	0	0	0	0	0	0	0	0.497	0	0
RPAP3	0	0	0	440.455	0	0	0	0	0	16.642	0	0	0	0	0	0	0	3.836	0	0	0	0	0	0	0	0	0	0	0	3.582	0	0
ACSM3	112.714	0	0	303.003	19.532	0	0	0	0	57.242	0	0	101.53	0	0	0	0	0	0	0	0	4.651	0	0	0	0	0	0	0	0	0	0
REXO5	0	0	177.451	288.051	0	59.579	0	0	0	0	0	0	289.561	0	0	0	0	0	0	0	0	0	79.196	0	0	0	0	0	0	0	61.92	0
CIAPIN1	0	0	0	0	0	69.851	0	0	0	25.52	0	742	0	0	0	0	4.978	41.178	0	69.169	0	0	0	139.396	0	0	0	54.029	0	3.662	0	0
SPPL2B	0	0	0	0	85.725	137.528	0	0	0	37.684	0	0	55.7	0	0	0	2.45	5.791	0	0	19.071	25.514	0	0	37.237	0	34.705	0	0	5.407	0	77.49
FAM214B	137.564	0	0	184.903	0	114.733	0	0	0	13.972	72.118	0	61.957	0	0	0	5.451	6.442	0	0	21.213	5.676	0	0	0	0	0	0	40.911	10.025	0	0
COPZ2	0	0	0	0	82.719	0	0	0	0	0	0	0	214.989	0	0	0	0	0	0	0	0	0	0	0	0	0	0	0	0	0	0	0
PRKAR2B	0	0	338.135	0	0	0	0	0	0	0	0	0	0	0	0	0	0	0	0	0	0	0	0	0	0	0	0	0	0	0	0	0
MSL3	0	0	0	0	0	75.464	0	0	0	55.141	0	0	0	0	0	0	5.378	6.355	0	0	20.929	11.2	0	0	0	0	0	0	0	8.901	0	0
CREBBP	0	0	0	0	9.862	15.822	0	0	0	23.121	29.835	168.066	51.263	0	67.696	23.647	13.531	18.654	0	47.001	17.551	14.089	21.031	31.574	17.135	0	0	0	0	11.612	0	0
TSPOAP1	0	0	64.297	0	0	21.588	0	0	0	0	0	229.318	34.973	58.529	184.737	0	3.077	0	0	0	0	3.204	0	0	0	0	0	0	23.093	1.698	22.436	0
MPO	0	0	0	336.087	0	0	0	0	0	76.191	0	738.422	225.232	565.407	0	0	0	0	0	0	0	0	0	0	0	0	0	0	74.362	1.822	0	0
PON1	0	0	257.78	0	0	0	0	0	0	0	0	0	0	0	0	0	0	0	0	0	0	0	0	0	0	0	0	0	0	2.269	0	0
GCFC2	0	0	0	0	0	0	0	0	0	0	0	0	72.66	0	0	0	0	0	0	0	0	0	0	0	0	0	0	0	0	1.176	0	0
WDR54	0	0	0	0	0	0	0	0	0	0	0	0	138.841	232.357	0	0	0	0	0	0	0	0	0	0	0	0	0	0	0	0	0	0
CROT	177.073	681.565	0	0	0	0	0	0	470.418	0	0	0	0	0	0	0	49.119	4.146	0	0	0	0	0	0	0	0	198.762	0	0	3.871	51.163	0
ABCB4	0	0	0	0	40.775	0	0	0	0	23.899	61.677	0	0	0	0	48.883	0	0	0	0	0	0	0	0	0	0	0	0	0	0	0	0
KMT2E	0	0	79.085	0	16.551	26.553	0	0	0	29.103	50.071	0	86.033	71.99	0	0	47.31	26.834	46.853	52.587	29.456	23.645	70.591	0	0	0	107.208	61.614	0	22.272	0	0
RHBDD2	0	0	299.072	0	125.18	0	0	0	0	36.686	0	0	0	0	0	0	157.44	59.195	0	0	111.392	44.708	0	200.386	0	0	0	155.336	214.83	36.849	104.358	0
SOX8	0	0	0	0	0	0	0	0	0	0	0	0	0	0	236.631	0	0	0	0	0	0	0	0	0	0	0	0	0	0	2.899	0	0
IBTK	0	0	0	0	0	28.102	0	0	0	0	105.986	0	0	0	0	0	2.003	7.1	0	27.828	0	12.512	18.678	0	60.871	0	0	0	0	3.683	0	0
ZNF195	154.431	0	0	0	26.762	42.934	0	845.794	0	0	0	0	0	0	0	0	6.12	14.463	75.757	0	47.628	19.116	28.535	0	46.498	0	0	0	0	19.132	0	0
MYCBP2	0	212.826	0	148.641	28.746	30.744	0	302.831	0	16.848	0	163.291	24.903	0	0	22.975	1.096	2.589	0	0	0	4.563	0	0	0	0	0	0	32.888	2.015	0	0
FBXL3	0	0	0	0	21.573	34.61	0	0	0	75.868	0	0	56.07	0	0	0	17.266	20.403	122.14	34.272	19.197	10.273	23.003	0	37.484	0	0	53.541	37.023	19.958	0	0
ITGAL	0	0	338.396	183.103	0	0	0	0	0	13.836	0	0	122.708	0	162.044	0	0	0	0	0	0	0	25.171	0	0	0	0	0	0	1.985	0	0
PDK2	0	0	0	216.209	0	44.72	0	0	0	16.338	84.328	0	72.447	0	0	0	6.374	11.298	0	0	0	6.637	0	0	0	0	0	0	47.838	5.861	46.477	0
ITGA3	89.945	0	74.478	120.898	46.761	25.006	0	492.618	0	27.407	94.308	0	0	135.593	106.993	0	0	4.212	0	0	0	33.401	0	0	27.082	0	0	0	0	1.966	0	0
ZFX	0	0	0	262.265	16.906	0	0	0	0	19.818	51.146	0	0	0	0	0	1.933	9.137	0	0	0	4.025	18.027	0	0	0	27.377	0	0	5.688	0	61.129
LAMP2	159.545	0	0	0	55.296	44.355	0	0	423.853	64.82	83.642	471.168	71.857	0	0	132.585	91.675	26.148	0	43.922	0	65.829	29.48	0	48.038	0	0	68.616	0	33.717	0	0
ITGA2B	0	0	0	0	27.523	0	0	0	0	32.264	0	0	71.534	0	0	0	0	0	77.914	43.725	0	0	29.347	0	0	0	0	0	0	0	0	99.518
ASB4	0	0	0	0	0	0	0	0	0	0	0	0	0	0	227.742	0	0	0	0	0	0	0	0	0	0	0	0	0	0	0	0	0
GDE1	0	0	0	268.352	103.793	0	0	0	0	101.392	0	0	89.919	0	237.489	0	11.867	42.069	0	0	0	74.138	73.78	0	120.226	0	0	171.727	59.375	17.459	57.685	0
CRLF1	0	0	0	0	0	0	0	0	0	0	0	0	0	0	0	0	0	0	0	0	0	0	0	0	0	0	0	0	0	2.129	84.407	0
OSBPL7	0	0	0	0	23.248	37.296	0	0	0	0	0	0	0	202.234	0	0	2.658	0	0	0	0	0	0	0	0	0	37.646	0	0	1.955	0	0
TMEM98	0	0	0	228.464	29.455	0	0	0	0	34.528	0	0	76.554	256.234	0	70.625	0	0	0	0	26.21	0	0	0	0	0	0	0	0	1.239	0	0
YBX2	190.915	0	0	0	0	0	0	0	0	0	0	0	85.986	0	0	0	0	4.47	0	0	58.88	0	0	0	0	0	0	41.054	0	4.174	0	0
KRT33A	0	0	0	0	0	0	0	0	0	69.58	0	0	0	516.349	0	0	0	0	0	0	0	0	126.578	0	0	0	0	0	0	0	0	0
MAP3K14	0	0	124.771	0	0	0	0	0	0	15.305	0	0	67.866	0	358.486	0	0	0	0	0	0	0	0	0	0	0	0	0	0	0	0	0
ABCC8	130.075	0	0	0	0	0	0	0	0	13.212	136.384	0	117.169	98.044	154.728	0	5.155	9.136	0	0	60.174	0	0	0	156.66	0	0	0	0	3.792	0	0
CACNG3	0	0	472.82	0	0	0	0	0	0	0	0	0	0	0	0	0	0	0	0	0	0	0	0	0	0	0	0	0	0	4.161	0	0
TMEM132A	0	0	100.403	162.982	21.013	0	0	0	0	24.632	0	0	0	0	0	0	0	2.839	0	0	18.698	0	0	0	36.509	0	0	0	36.061	0.884	0	0
AP2B1	0	0	0	0	0	0	0	0	0	23.606	0	0	0	0	0	0	2.302	2.721	0	0	0	4.795	0	0	0	0	0	0	0	1.694	0	0
TAC1	0	0	0	0	0	0	0	0	0	0	0	0	0	0	555.482	0	0	0	0	0	0	0	0	0	0	0	0	0	0	0	0	0
ZNF263	0	0	0	170.633	0	70.586	0	0	0	0	0	0	0	0	0	0	7.546	32.694	0	0	19.576	5.238	0	70.431	0	0	0	27.298	0	2.775	0	0
CX3CL1	0	0	0	0	25.536	0	0	0	0	0	0	0	66.369	0	0	0	5.839	10.35	0	40.567	0	30.4	0	0	0	0	41.352	0	0	3.222	0	0
SPATA20	0	0	0	222.043	0	0	0	0	0	16.779	173.207	0	0	0	196.505	0	0	3.868	0	0	0	13.632	61.048	0	0	0	0	0	0	9.631	0	0
CACNA1G	90.807	0	0	0	15.736	0	0	0	0	9.223	0	0	81.797	0	108.018	0	0	2.126	0	0	0	0	16.779	0	82.025	0	0	0	0	5.956	0	0
TNFRSF12A	0	0	0	0	0	132.634	0	0	0	242.287	0	0	0	0	0	0	311.942	33.51	0	131.339	0	78.739	0	0	0	0	0	0	0	27.813	275.692	0
DLX6	0	0	0	0	0	0	0	0	0	0	0	0	0	0	0	0	0	0	0	0	0	0	0	0	0	0	0	0	0	0	0	0
MAP3K9	71.181	0	0	191.352	0	0	0	0	0	21.69	37.317	0	32.059	0	84.672	29.576	1.41	3.333	0	19.596	0	11.748	13.152	0	0	0	0	0	21.169	11.93	0	0
RALA	0	0	0	0	83.374	200.635	0	0	0	122.168	0	0	0	0	0	0	309.814	180.231	118.008	132.45	37.095	218.362	88.898	266.926	217.293	0	67.506	413.833	71.542	120.958	69.506	150.729
BAIAP2L1	0	0	0	493.974	0	51.086	0	0	0	55.992	0	0	0	0	0	76.351	58.253	17.209	180.283	50.587	28.336	68.236	67.906	0	55.327	0	51.565	39.514	0	37.494	0	115.136
KDM7A	0	0	0	0	32.404	0	0	0	0	18.992	0	0	0	0	111.214	0	7.41	2.189	0	25.739	14.417	7.715	17.275	51.871	0	0	26.236	20.105	0	4.769	0	0
ETV1	0	0	0	0	0	0	0	0	0	18.625	0	0	0	0	0	0	0	0	0	0	0	0	0	0	0	0	0	0	0	0	0	0
AGK	0	0	0	0	23.336	0	0	0	0	27.356	70.598	0	0	0	0	0	0	3.153	0	0	0	5.556	0	0	0	0	0	28.958	0	1.963	0	0
ALDH3B1	133.119	0	110.227	178.928	23.068	111.026	0	0	353.648	13.521	139.575	393.126	119.911	100.338	158.35	55.312	10.55	15.584	0	0	0	38.448	0	0	0	0	0	0	0	8.731	0	83.41
TTC22	0	0	120.567	0	50.465	40.48	0	0	0	44.368	0	0	0	0	173.204	423.505	248.111	426.137	0	280.595	516.422	378.491	430.471	403.915	394.573	131.296	367.743	438.352	433.031	339.544	504.85	729.874
PHTF2	0	0	0	0	53.013	0	0	0	0	0	0	0	0	76.861	0	0	6.061	9.55	50.023	28.073	47.173	8.415	0	56.574	0	0	0	21.928	30.326	16.348	29.463	0
CCL26	0	0	0	0	0	0	0	0	0	0	0	0	0	0	0	0	0	0	0	0	0	0	0	0	0	0	0	0	0	0	0	0
FARP2	0	0	50.651	0	0	0	0	0	0	12.426	96.206	0	0	0	0	0	6.06	5.729	0	0	18.865	0	0	0	0	0	17.166	0	18.192	4.458	0	0
USH1C	0	0	0	0	31.155	0	0	0	0	0	94.25	0	80.972	0	0	0	0	0	0	0	0	0	0	0	0	0	50.45	0	0	2.62	0	0
GGCT	0	0	0	0	0	0	0	0	0	56.073	0	0	0	0	0	0	0	0	0	0	0	0	0	0	0	0	0	0	0	4.023	0	0
DBF4	0	0	0	0	0	0	0	0	0	0	0	0	0	0	0	0	0	0	0	0	0	0	35.546	0	0	0	0	0	0	0	0	0
TBXA2R	315.663	0	0	0	0	0	0	0	0	0	0	0	0	0	0	0	0	0	0	0	0	0	0	0	0	0	0	0	0	0	0	0
IFRD1	117.725	0	0	0	40.802	65.458	0	0	0	59.787	123.435	0	0	0	0	48.916	139.955	132.303	173.254	64.819	72.615	102.006	108.764	130.629	35.447	424.621	165.182	151.892	105.034	88.364	170.075	0
COX10	0	0	0	0	48.166	0	0	0	0	0	0	0	0	0	0	0	0	0	0	0	0	0	0	0	0	0	77.998	0	0	10.127	0	0
GTF2IRD1	407.101	522.32	112.365	0	47.032	37.726	0	0	360.507	27.566	213.423	0	0	0	0	0	2.689	15.886	66.569	0	83.702	27.995	50.148	75.287	81.718	0	38.081	0	80.714	45.489	78.417	0
PAF1	0	0	0	0	57.265	0	0	0	0	0	0	0	0	0	393.085	137.306	78.57	69.632	0	0	0	68.173	0	0	0	297.975	0	142.119	0	40.938	95.479	0
VPS41	0	0	0	0	19.585	0	0	0	0	11.479	0	0	152.705	85.187	134.438	0	6.718	15.876	0	0	0	18.653	0	62.702	0	101.909	0	0	33.611	9.883	65.309	70.814
ARHGAP44	0	365.641	157.318	0	16.462	0	0	0	0	0	99.602	0	213.923	71.602	0	0	0	0	0	0	0	0	17.553	0	143.012	0	0	0	0	0.692	0	0
ELAC2	0	0	0	373.536	24.079	38.63	0	0	0	0	145.691	0	62.582	0	0	0	0	0	0	0	21.427	0	25.675	0	0	0	0	0	0	1.013	0	0
SCIN	0	291.965	0	0	26.29	0	0	0	0	23.113	39.766	0	0	0	90.231	0	12.024	0	0	0	0	25.038	0	0	22.839	0	0	0	0	3.317	0	47.528
ARSD	125.412	0	0	0	0	0	0	0	0	25.476	262.99	0	56.484	0	149.182	0	0	2.936	0	0	0	10.349	0	0	0	0	0	0	0	2.742	0	0
PNPLA4	0	0	0	0	44.401	0	0	0	0	26.024	0	0	0	0	0	0	0	0	0	0	0	0	47.343	0	0	0	0	0	0	0	0	0
MYH13	0	0	0	0	0	0	0	0	0	0	0	0	0	108.585	0	0	0	0	0	0	0	0	0	0	0	0	0	0	0	0	0	0
ADIPOR2	0	577.325	0	0	181.946	125.098	0	0	0	15.235	0	0	0	113.056	0	186.967	175.341	231.776	147.159	82.584	277.551	148.529	194.002	166.431	270.969	0	252.544	161.268	89.214	218.605	130.013	281.945
CDKL3	0	0	0	0	49.978	0	0	0	0	0	0	0	0	0	0	0	0	0	0	0	0	0	0	0	0	0	0	0	0	0	0	0
UPP2	0	0	0	0	0	0	0	0	0	0	0	0	134.286	0	354.667	0	0	0	0	0	0	24.604	0	0	0	0	0	0	0	0	0	0
PRSS21	0	0	0	0	0	0	0	0	0	0	469.958	0	0	0	0	0	0	0	0	0	0	0	0	0	0	0	0	0	0	0	0	0
MARK4	0	0	109.483	177.721	22.913	0	0	0	0	26.859	138.633	0	59.551	99.661	0	0	10.479	6.191	0	36.4	20.389	16.366	97.724	0	0	0	37.104	0	39.322	9.635	0	0
PROM1	118.596	0	0	0	20.552	65.943	388.846	0	0	132.505	0	0	0	0	0	0	0	0	0	0	0	19.573	0	0	35.709	0	0	0	0	4.321	0	0
CCDC124	0	0	0	0	92.038	0	0	0	0	323.672	1670.62	1568.48	239.207	0	0	0	199.943	111.915	0	0	81.9	21.914	294.409	294.664	0	0	0	114.209	0	73.537	306.914	0
CEACAM21	0	0	0	0	0	0	0	0	0	45.595	0	0	0	0	0	0	0	0	0	0	0	0	82.946	0	0	0	0	0	0	6.543	0	0
PAFAH1B1	0	0	0	145.816	37.599	0	0	0	288.201	11.019	56.873	320.374	48.86	0	0	0	21.495	22.859	0	0	0	17.904	40.09	60.187	65.328	0	30.443	23.328	96.788	26.088	0	67.974
NOS2	0	0	0	0	36.586	0	0	0	0	21.444	0	0	95.087	0	0	0	0	0	0	0	0	0	0	0	0	0	0	0	0	0	0	0
DNAH9	51.923	0	0	0	0	0	0	0	137.939	0	0	0	46.771	0	185.291	0	0	0	0	0	8.007	4.285	0	0	0	0	0	0	0	1.135	15.002	0
KIAA0100	95.468	0	0	0	0	0	0	0	0	19.393	0	0	0	71.959	0	0	0	2.235	0	0	14.722	3.939	0	0	0	0	0	0	0	0	27.584	0
SLC13A2	0	0	0	0	0	75.979	0	0	0	0	0	0	0	205.996	325.093	0	0	0	0	0	0	0	0	0	0	492.868	0	0	0	0	0	0
GAS7	0	0	144.561	0	15.127	0	0	0	0	8.866	274.577	0	78.631	65.796	0	0	1.73	2.044	0	0	0	3.602	16.129	0	0	0	0	0	0	0.636	0	0
TRAPPC6A	0	0	0	0	0	262.71	0	0	0	191.96	0	0	0	712.263	0	0	0	0	0	0	0	38.989	0	0	0	0	0	0	0	0	0	0
MATK	0	0	0	0	0	0	0	0	0	43.25	0	0	0	0	0	0	0	0	0	0	0	8.785	0	0	0	0	0	0	0	0	0	0
CEACAM7	0	0	0	0	403.729	0	1091.24	0	0	202.83	0	0	0	0	0	1936.07	896.847	818.203	489.806	1099.5	1026.45	851.41	614.972	1292.56	1402.96	600.223	933.972	1001.97	1088.79	812.5	865.478	1042.7
CD79B	0	0	0	0	0	0	0	0	0	0	222.213	0	0	0	0	0	0	0	0	0	0	52.467	0	0	0	0	0	0	0	0	0	0
SCN4A	106.957	0	0	0	0	29.735	0	0	0	10.864	0	0	96.345	161.238	127.229	0	0	2.504	52.469	0	0	4.413	0	0	64.409	0	0	0	0	0	0	0
ST7L	0	0	90.005	0	0	90.658	0	0	0	11.04	0	0	195.825	0	129.3	0	0	0	0	0	16.762	0	0	0	0	0	0	0	0	0	0	0
TKTL1	0	0	0	0	0	0	0	0	0	0	0	0	435.161	0	0	0	0	0	0	0	0	0	0	0	0	0	0	0	0	1.76	0	0
PAX6	0	0	0	56.94	0	0	0	0	0	0	22.209	0	0	0	0	0	0	0.992	0	0	0	0	0	0	12.755	0	0	0	12.599	2.47	0	0
RPUSD1	0	0	0	0	55.176	0	0	0	0	0	0	0	0	0	0	132.297	0	7.455	0	0	0	0	0	0	0	0	0	0	0	4.641	0	0
RHBDF1	0	0	0	0	0	49.88	0	0	0	54.67	0	0	0	0	0	0	3.555	33.605	176.027	49.393	0	66.625	33.151	99.54	54.021	0	0	38.581	53.358	28.764	51.839	0
LUC7L	0	0	0	0	24.738	0	0	0	0	43.499	0	0	0	0	0	0	8.485	0	0	0	0	5.89	0	0	0	0	0	0	0	9.363	41.247	0
CACNA2D2	0	0	115.475	0	0	0	0	0	0	14.165	0	0	62.81	0	0	0	0	3.265	0	0	21.505	0	25.768	0	0	0	0	0	0	0	0	0
BAIAP3	0	0	0	0	0	0	0	0	0	0	75.204	0	129.217	108.126	170.639	0	0	3.359	0	0	0	5.919	0	0	86.385	0	40.255	0	0	3.136	41.448	0
TSR3	0	0	0	0	245.829	197.191	0	0	0	288.172	0	0	0	0	843.725	294.716	0	0	0	0	0	117.063	131.059	0	0	0	0	152.524	0	72.363	204.939	0
PIGQ	0	0	0	149.93	19.33	0	0	0	0	11.33	0	0	0	0	0	0	6.63	5.223	54.719	0	0	4.602	20.611	0	0	0	0	0	0	4.877	0	0
CRAMP1	0	0	0	0	0	29.274	0	0	0	10.695	0	0	0	0	0	0	4.173	2.465	0	28.988	0	4.345	0	0	0	0	0	0	0	6.139	0	0
TEAD3	289.444	0	719.009	0	50.158	0	0	0	0	29.399	303.483	0	0	0	0	0	28.675	20.33	141.989	0	0	35.828	0	642.34	174.301	0	0	62.241	0	42.185	0	0
SELE	0	0	159.222	258.461	0	0	0	0	0	0	0	0	86.605	0	0	0	0	0	0	0	0	0	0	0	0	0	0	0	0	0	0	0
DNAJC11	0	0	0	233.138	0	48.221	0	0	0	17.617	0	512.232	0	0	0	0	3.437	4.061	0	0	0	7.157	0	96.231	0	0	48.674	0	0	6.32	0	0
FMO3	0	0	0	0	0	0	0	0	0	0	0	0	114.665	0	0	105.784	0	0	0	0	0	0	0	0	0	0	0	0	0	0	0	0
MYLIP	0	0	0	0	0	80.814	0	0	0	59.05	0	0	130.921	0	0	0	92.153	81.67	0	0	134.475	59.969	107.422	0	175.048	0	0	62.508	0	72.022	0	182.138
NOX1	0	0	0	0	0	0	0	0	0	0	0	0	0	0	0	0	0	0	0	0	0	0	0	0	104.966	0	0	0	0	12.702	0	0
E2F2	0	0	0	0	0	0	0	0	0	16.41	0	0	0	0	0	0	0	0	0	0	0	0	0	0	0	0	0	0	0	0	0	0
PSMB1	0	0	0	525.285	0	217.295	0	0	0	396.939	0	0	0	294.566	0	487.143	116.149	173.847	0	0	60.263	209.62	0	0	0	0	109.667	168.074	232.447	91.132	225.832	0
SYN1	0	0	0	0	0	0	0	0	0	0	120.933	0	0	0	0	0	0	0	0	0	0	0	0	0	0	0	0	0	0	3.362	0	0
JARID2	0	564.175	0	0	50.801	40.75	0	0	0	14.888	76.842	0	0	0	0	0	0	13.727	71.903	0	0	18.143	0	0	0	132.169	82.264	0	0	17.09	0	0
CDKL5	0	0	42.755	0	0	0	0	0	0	0	27.069	0	23.255	77.838	0	0	4.092	14.507	50.659	14.215	7.962	4.261	9.541	57.293	15.547	0	0	33.31	0	8.654	29.838	0
CAMK1G	0	0	0	0	0	0	0	0	0	0	0	0	148.387	0	0	0	0	0	0	0	0	0	60.877	0	0	0	0	0	0	2.401	0	0
CDK11A	0	0	0	0	0	0	0	0	0	0	0	0	0	0	0	0	0	0	0	0	0	0	0	0	0	0	0	0	0	0	0	0
NADK	0	0	0	0	54.859	44.005	0	0	0	16.077	0	0	0	0	0	0	34.498	25.942	0	0	24.408	52.247	58.494	0	0	0	0	102.112	0	14.995	0	0
TFAP2B	0	0	0	0	0	0	0	0	0	0	0	0	64.577	0	0	0	0	0	0	0	0	0	0	0	0	0	0	0	0	0	0	0
TFAP2D	475.025	0	0	0	0	0	0	0	0	0	249.032	0	213.946	0	0	0	0	0	0	0	0	0	0	0	0	0	0	0	0	0	0	0
DLEC1	0	0	87.555	142.126	0	0	0	0	0	21.48	110.867	0	47.623	0	0	0	0	2.476	0	0	0	0	0	0	0	0	0	0	0	1.541	0	0
CYTH3	0	0	125.694	0	26.306	0	0	0	0	30.837	159.161	0	68.369	0	0	0	18.046	3.554	0	0	23.408	12.527	0	0	0	0	0	0	0	3.319	0	0
ADAM22	0	0	59.844	0	0	0	0	0	0	0	0	0	0	0	0	0	0	0	0	0	0	0	0	0	0	0	0	0	0	0	0	0
SYPL1	0	0	0	0	54.487	0	0	0	0	255.49	164.837	0	0	0	0	0	56.069	58.893	0	0	48.486	12.973	0	0	0	0	0	67.613	0	25.204	0	0
CYB561	0	0	0	0	0	0	0	0	0	16.833	0	0	0	0	0	0	19.702	0	0	45.623	0	6.838	398.079	0	0	0	0	35.637	49.286	6.038	0	0
SPAG9	73.698	0	183.073	0	63.856	81.956	0	0	0	82.341	38.636	217.644	0	55.55	0	0	8.761	29.333	36.153	20.289	45.458	6.082	40.853	0	66.57	132.909	20.681	0	21.918	15.038	0	46.178
CELSR3	63.551	0	52.623	0	0	35.336	0	348.06	0	0	0	187.679	28.623	47.902	75.596	26.406	0	1.488	0	0	0	0	0	0	0	0	17.834	0	0	0.463	0	0
AASS	0	0	0	0	0	0	0	0	0	0	0	0	0	0	0	0	3.805	0	0	0	29.613	7.924	0	0	0	0	0	0	0	4.198	0	0
PLEKHG6	0	796.6	0	0	35.864	0	0	0	0	21.021	0	611.192	0	0	246.185	0	8.201	9.691	0	0	0	8.539	0	0	62.314	0	0	0	0	10.557	0	0
SS18L2	0	0	0	0	0	188.836	0	0	0	206.971	0	0	0	0	0	282.228	0	31.806	0	186.992	0	0	0	0	0	0	190.608	0	0	0	0	0
MPND	0	0	0	0	0	0	0	0	0	43.704	0	0	193.794	0	0	0	0	30.223	0	0	0	17.754	0	0	0	0	0	0	0	12.542	0	0
MGST1	0	456.117	196.246	318.56	82.141	32.945	0	649.011	0	48.145	0	0	0	0	0	49.238	18.784	16.647	0	0	18.273	14.668	21.896	0	35.68	0	0	0	0	8.636	0	0
CRY1	0	0	0	0	0	0	0	0	0	0	0	0	0	131.28	0	0	27.608	12.234	0	0	0	7.186	0	0	0	0	0	0	0	10.154	0	0
PGLYRP1	0	0	0	0	0	0	0	0	0	0	0	0	0	0	0	0	0	0	0	0	0	0	0	0	0	0	0	0	0	0	0	0
NFIX	139.899	0	0	188.042	0	0	458.693	0	0	42.629	440.055	0	126.019	0	0	0	2.772	32.755	0	0	21.573	28.862	0	0	0	0	0	0	0	1.019	40.422	0
ST3GAL1	0	0	0	135.759	35.006	56.16	0	0	0	30.777	105.901	0	90.98	76.13	0	0	18.011	18.918	49.547	0	15.575	8.335	18.663	56.036	0	0	28.343	43.438	0	12.513	29.183	63.286
MMP25	0	0	176.935	0	0	0	0	0	0	0	0	0	0	0	254.181	0	0	0	0	0	0	8.817	0	0	0	0	0	0	0	3.114	0	0
IL32	0	0	0	0	0	0	0	0	0	27.906	288.067	0	0	0	0	0	27.218	0	0	0	0	11.336	0	0	0	0	0	0	0	2.002	0	0
PKD1	47.574	0	0	63.946	16.489	0	0	0	0	0	24.941	0	64.281	0	0	0	5.656	2.228	23.338	0	0	0	8.791	0	0	0	0	0	0	2.08	13.746	0
MAPK8IP2	298.863	0	0	0	0	0	0	0	0	0	0	0	67.302	0	177.754	0	0	0	0	0	0	0	27.611	0	0	0	0	0	0	0	0	0
MED24	0	0	0	170.216	21.945	0	0	0	0	38.588	0	0	0	0	150.639	0	12.546	5.93	62.123	0	19.528	5.225	0	0	0	0	35.537	0	37.662	6.46	0	79.348
RHOBTB2	0	515.732	110.947	0	46.438	0	439.314	0	0	0	0	0	60.347	0	0	0	0	0	0	36.887	0	0	24.758	0	0	0	37.6	0	0	0.976	0	0
HEATR5B	107.439	0	0	288.824	0	0	0	0	0	21.825	0	0	0	0	0	44.642	10.644	17.608	0	0	0	0	99.26	0	0	0	0	0	0	0	0	0
SEC62	0	0	0	0	0	0	0	0	0	112.953	0	0	0	83.822	132.284	46.207	41.865	15.622	0	0	51.446	32.119	61.645	0	33.484	100.277	0	47.827	66.145	16.208	32.132	0
RPS20	293.686	0	243.182	394.751	458.042	408.242	0	0	0	656.258	153.965	867.314	0	0	0	0	215.304	254.416	144.07	161.702	226.439	230.235	162.798	162.939	176.855	0	412.074	63.154	0	139.112	169.713	184.018
CSDE1	152.587	0	0	0	105.769	84.842	0	0	405.367	278.97	0	0	0	345.037	0	126.802	126.979	135.756	74.853	126.02	70.589	113.325	84.583	84.656	0	137.59	128.458	98.436	226.895	123.426	88.175	191.216
UBE3C	0	0	79.179	0	16.571	53.169	0	0	0	19.425	50.131	0	0	0	0	0	3.789	0	0	0	14.746	7.891	0	0	0	0	0	0	0	3.484	0	0
REV3L	141.915	0	0	0	0	0	0	0	0	7.207	74.399	0	31.958	0	0	0	0	0	0	0	10.942	5.855	0	0	0	0	19.912	0	0	2.068	0	0
TENM1	0	0	56.609	0	0	0	0	0	0	6.944	0	0	0	0	81.324	0	0	0	0	18.821	0	2.821	0	0	0	0	19.185	0	0	0.498	0	0
PAX7	0	0	0	187.715	0	0	0	0	0	0	73.215	0	62.899	0	166.125	0	0	3.27	0	0	0	0	0	0	0	0	0	0	0	0	0	0
MASP2	0	0	0	0	0	0	0	0	0	0	0	0	0	0	0	0	0	0	0	0	0	0	0	0	0	0	0	0	0	4.534	0	0
IYD	0	0	70.453	114.364	14.745	0	0	0	0	8.642	44.606	0	38.321	0	101.211	0	0	0	0	0	0	0	0	0	0	0	0	18.296	0	1.86	0	0
FAM76A	0	0	0	0	0	0	716.58	0	0	22.199	114.577	0	0	0	0	0	0	0	0	0	0	18.035	0	0	0	0	0	0	0	4.778	0	0
TRAF3IP3	113.761	0	0	0	0	0	0	623.05	0	11.555	0	0	0	85.747	0	0	0	0	0	0	0	0	0	0	34.253	0	0	0	0	0	0	0
POMT2	0	0	0	0	0	0	0	0	0	8.948	0	0	39.677	0	0	0	0	0	0	0	0	0	0	0	0	0	0	37.887	0	0.642	0	0
VTA1	0	0	0	0	21.039	0	0	0	0	0	0	0	54.68	0	0	0	4.811	8.527	0	66.845	18.721	25.046	22.433	0	0	109.473	0	0	36.106	19.464	35.078	0
MLXIPL	0	0	0	246.115	63.461	0	0	0	0	0	95.993	0	82.468	0	217.809	76.081	0	0	0	0	0	15.11	0	0	0	0	0	39.374	0	0	0	0
BAZ1B	125.003	0	0	168.02	43.324	0	0	0	0	88.876	0	0	0	0	148.696	0	24.768	38.047	0	0	0	15.473	0	0	0	0	0	26.88	74.351	13.664	0	0
RANBP9	263.414	0	0	0	45.648	0	0	0	0	80.265	0	0	118.639	0	0	109.451	208.769	160.351	0	145.034	162.478	195.635	48.672	146.143	79.313	0	147.839	169.932	0	142.049	76.11	165.05
ETV7	0	0	0	0	0	0	0	0	0	0	0	0	0	0	0	0	0	0	0	0	57.268	0	0	0	0	0	104.216	0	0	2.706	0	0
SPRTN	0	0	0	0	51.738	0	0	0	0	0	156.52	440.853	134.468	0	0	0	2.958	6.99	0	0	0	12.319	27.583	0	0	0	0	0	0	4.351	0	0
DYRK4	124.985	0	0	0	0	0	0	0	0	0	0	0	0	0	0	0	0	0	0	0	0	0	0	0	0	0	0	0	0	0	0	0
ZNF207	0	0	0	0	28.947	15.48	0	0	0	33.933	58.381	0	25.078	41.969	66.234	46.272	19.858	24.769	27.315	0	8.586	27.569	61.73	0	33.53	50.208	46.876	35.92	49.678	29.621	16.088	0
UQCRC1	0	0	0	366.206	0	0	0	0	0	138.364	142.832	0	245.417	0	0	113.205	10.796	82.926	0	75.005	0	78.69	0	0	82.033	0	76.455	0	0	37.723	0	0
STARD3NL	0	0	167.901	272.549	35.139	0	0	0	0	20.596	0	0	91.326	0	0	0	16.071	18.99	0	0	0	0	0	0	0	0	0	0	60.304	2.955	0	0
CD9	0	0	0	0	1204.11	1708.85	0	1463.67	0	1004.34	420.313	0	0	201.437	0	0	206.511	87.599	0	0	0	165.401	49.38	148.27	160.933	0	149.99	172.404	0	79.848	0	334.903
HHATL	0	0	0	0	52.848	0	0	0	0	30.975	0	0	0	0	0	0	6.042	0	0	0	0	12.583	0	0	0	0	0	0	0	2.222	0	0
NCAPD2	0	0	0	182.68	47.104	0	0	0	0	0	142.502	0	0	0	161.669	56.472	0	0	0	0	0	11.215	0	0	0	0	0	0	0	1.981	0	0
IFFO1	0	0	0	0	0	47.109	0	0	0	34.422	0	0	0	0	0	0	0	0	0	0	0	0	0	0	0	0	0	0	0	1.235	0	0
GIPR	0	0	0	0	32.26	0	610.364	0	0	18.908	97.594	0	167.688	140.317	0	77.35	3.689	8.717	0	0	28.706	7.681	0	0	0	0	0	0	0	2.713	0	0
PHF7	0	0	0	0	0	0	0	0	0	0	137.275	0	117.934	394.738	0	0	0	0	0	0	0	0	0	0	0	0	0	0	0	0	0	0
SEMA3G	0	0	145.686	0	30.489	0	0	0	0	0	184.476	519.592	0	132.617	0	0	0	0	0	0	0	0	0	0	0	0	0	0	0	1.282	0	0
NISCH	0	0	0	0	66.71	53.511	0	0	0	9.775	0	0	86.69	72.54	0	0	5.721	20.279	47.211	79.483	0	27.796	0	53.394	0	0	0	0	0	9.117	0	0
STAB1	0	320.506	68.949	223.846	0	23.15	0	0	0	33.831	0	245.908	0	62.764	99.051	0	0	7.798	0	0	25.681	10.307	30.772	0	25.072	0	23.367	0	0	5.461	0	0
FUZ	0	0	0	0	0	83.088	0	0	0	30.356	0	0	134.605	0	0	0	0	6.997	293.22	0	0	12.331	0	0	0	0	0	0	0	4.356	0	0
SLC6A13	0	0	172.056	0	0	0	0	0	0	0	108.933	0	0	0	247.172	0	0	0	0	0	0	0	0	0	0	0	0	0	0	1.514	0	0
IDS	0	0	0	0	0	0	0	0	0	9.637	0	0	85.468	0	0	39.424	5.64	2.221	0	0	0	11.745	17.532	0	0	0	26.626	0	28.218	3.457	27.415	59.451
PRSS3	0	0	0	0	0	0	0	0	0	0	0	0	0	0	0	0	52.49	37.215	0	0	163.406	65.584	97.9	0	0	0	148.683	0	0	65.638	0	0
ZNF200	235.168	0	97.364	0	0	32.69	0	0	0	11.943	0	0	52.959	0	0	0	2.33	0	0	32.371	0	0	130.36	0	0	106.028	0	0	0	3.427	0	0
CD4	384.746	0	159.292	258.574	33.337	0	0	0	0	0	0	568.116	173.286	0	228.835	0	7.623	4.504	0	0	0	0	0	0	0	0	0	0	0	1.402	0	0
LRRC23	288.685	0	0	388.03	0	0	0	0	0	0	0	0	0	0	0	0	11.44	0	0	0	0	11.911	0	0	0	0	0	62.078	0	0	0	0
BTK	0	741.752	0	0	0	53.576	0	0	0	19.574	0	0	0	145.255	0	0	0	0	94.535	0	0	0	35.608	0	58.024	0	0	0	0	2.809	0	0
HFE	0	0	0	0	53.844	0	0	0	0	0	0	0	0	0	0	0	0	0	0	0	0	0	28.706	0	0	0	0	0	0	1.132	0	0
SCMH1	198.256	0	0	0	0	0	0	0	0	0	103.936	0	178.585	0	0	0	0	4.642	0	0	0	65.441	0	0	0	0	0	0	0	0	0	0
FYN	0	457.902	98.507	0	41.231	66.147	0	0	0	0	62.367	0	0	89.67	141.513	0	0	0	0	0	0	9.817	0	0	0	0	0	0	0	0.867	0	0
HIVEP2	82.536	0	0	0	14.303	0	0	0	0	16.766	43.269	0	0	0	0	34.294	53.966	38.648	0	0	63.637	37.46	30.501	0	0	148.848	0	53.245	73.638	19.247	71.542	0
FMO1	0	0	405.349	0	42.416	0	0	0	0	0	128.319	0	0	0	0	0	0	0	0	0	0	0	0	0	0	0	0	0	0	0	0	0
ELOA	0	0	0	219.819	28.34	0	536.205	0	0	16.611	0	0	0	0	0	0	9.721	0	0	0	0	6.748	0	0	0	0	0	0	0	9.534	0	0
LYPLA2	0	0	0	0	208.719	111.616	0	4397.67	0	40.778	210.475	0	0	0	0	166.818	47.729	112.798	196.949	110.526	61.91	165.652	148.366	0	120.883	0	0	172.666	119.399	84.845	116.001	251.559
CLCN6	0	0	0	0	0	70.657	0	0	0	12.907	66.619	0	0	0	0	0	5.036	0	0	0	19.596	0	23.48	70.502	0	0	0	0	0	4.63	0	0
MRC2	0	0	0	0	0	71.46	421.382	0	0	39.162	134.753	0	57.884	0	0	0	0	0	0	35.381	0	10.606	47.495	0	0	0	0	0	0	1.873	0	0
SLC6A7	0	0	0	0	0	0	0	0	0	0	0	592.958	0	151.342	238.841	0	0	4.701	0	0	0	0	185.5	0	0	0	0	0	0	2.926	0	0
TSPAN9	0	0	105.725	0	22.126	35.497	0	0	0	12.969	0	377.071	0	96.241	151.883	0	0	0	0	0	19.689	0	0	0	0	0	0	0	0	1.861	0	0
BTBD7	155.589	0	0	0	13.481	21.628	0	0	0	15.803	40.784	0	35.038	58.638	0	0	6.166	9.107	76.326	21.417	11.996	6.42	14.375	0	23.424	0	0	16.729	0	3.401	0	0
APBA3	0	0	0	0	0	44.116	0	0	0	0	83.19	0	0	0	188.76	0	0	3.715	0	0	0	0	0	0	0	0	0	0	0	4.625	0	0
MKS1	0	0	0	0	0	0	0	0	0	0	0	0	97.372	0	0	0	0	0	0	0	0	8.92	0	0	0	0	0	0	0	3.151	62.467	0
ABHD5	0	0	0	0	192.664	154.545	0	0	0	28.231	145.714	0	125.184	0	0	1501.36	242.315	605.206	272.698	459.108	600.048	389.92	205.43	925.236	669.507	751.888	935.974	537.92	495.965	461.809	642.469	0
ANOS1	0	0	102.375	332.364	0	0	0	0	0	0	64.816	0	55.684	0	0	0	0	0	0	0	0	0	22.845	0	0	0	0	0	0	0	0	0
AKAP8L	0	0	0	0	30.069	0	0	0	0	35.249	181.934	1024.87	78.151	0	0	0	6.876	8.125	0	0	0	14.319	32.062	0	0	0	0	37.313	0	16.438	0	0
MBTD1	0	0	101.379	0	0	0	0	0	0	0	0	0	55.143	0	0	0	9.704	2.867	0	0	0	0	0	0	0	0	0	0	36.412	3.569	35.376	0
UTP18	0	1247.16	0	0	56.149	90.08	0	0	0	0	0	956.882	0	0	0	0	19.26	7.586	0	0	0	0	0	0	0	0	0	0	0	7.084	0	203.022
RNF216	0	0	95.818	0	0	0	0	0	0	0	121.329	341.735	0	87.222	137.649	0	0	2.709	0	0	0	0	0	0	0	0	0	0	0	0.843	0	0
TTC19	0	0	0	0	0	0	0	0	0	0	77.473	0	0	0	0	0	2.928	3.46	0	0	0	6.097	0	0	0	0	0	0	0	2.154	0	0
PTBP1	0	0	0	0	66.591	0	0	0	0	65.051	0	0	115.381	0	304.736	53.223	35.531	35.988	125.672	35.263	0	47.566	118.34	0	38.567	0	0	0	38.094	32.67	0	80.259
DPF1	183.676	0	152.09	0	0	0	0	0	0	0	192.585	0	82.726	0	0	0	0	0	0	0	0	0	0	0	0	0	0	0	0	1.339	0	0
SYT7	148.101	0	0	0	0	0	0	0	0	15.043	0	0	0	0	0	0	0	0	0	0	0	6.111	0	0	0	0	0	0	0	7.555	0	0
LARS2	0	0	0	0	0	0	536.007	0	0	16.605	0	482.788	0	0	0	0	0	0	0	0	25.209	6.745	0	0	0	0	0	0	0	1.191	0	0
PIK3C2A	0	0	0	0	0	26.631	0	0	0	19.459	50.218	0	129.428	144.403	0	0	0	0	0	0	0	11.857	17.7	0	0	0	53.761	0	0	2.094	0	0
PLAUR	0	0	0	265.884	137.117	494.946	648.572	0	0	180.827	0	0	0	298.201	0	0	94.065	18.526	0	0	122.014	97.942	0	109.747	0	0	111.021	85.074	0	28.83	285.774	0
ANLN	0	0	0	0	0	0	0	0	0	0	0	0	66.049	0	0	0	0	0	0	40.372	0	0	0	81.361	0	0	0	0	0	0	0	0
WIZ	0	0	0	0	0	0	0	0	0	33.729	0	0	99.707	0	131.67	0	0	0	0	0	0	4.567	0	0	0	0	0	0	0	1.613	0	0
RABGAP1	0	0	79.681	258.687	0	0	0	0	0	19.548	50.448	0	43.34	0	0	0	13.347	11.265	0	0	14.839	31.764	0	0	0	0	0	20.693	28.618	2.805	83.412	0
DCN	68.627	0	0	0	23.785	38.158	0	0	0	55.764	35.978	0	0	0	0	0	0	0	0	0	0	0	12.68	0	0	0	0	0	0	1.5	0	0
QPCTL	0	0	0	0	63.766	0	0	0	0	0	192.907	0	0	0	437.709	0	0	0	0	0	0	0	0	0	0	0	0	0	0	2.681	0	0
PPP5C	0	0	0	0	0	0	0	0	0	38.058	0	0	56.252	0	0	0	0	0	0	0	0	0	0	0	0	0	0	0	0	1.82	0	0
CEP68	102.243	0	0	0	35.436	0	0	0	0	10.385	53.601	0	0	0	0	0	2.026	4.788	0	0	15.766	8.437	37.784	0	0	0	0	0	0	2.235	88.625	0
MAP4K3	0	0	0	0	50.365	0	0	0	0	103.321	0	0	0	0	0	0	17.276	3.402	0	0	0	17.988	0	0	0	0	0	0	0	2.118	0	0
ZBTB32	318.284	0	0	0	0	0	0	0	0	0	166.861	0	0	0	0	0	0	7.452	0	0	0	0	0	0	0	0	0	0	0	4.639	0	0
TYROBP	0	0	804.888	0	1347.59	1080.96	0	0	5164.74	1184.78	0	0	0	732.681	0	0	173.339	91.035	953.691	0	299.788	320.857	359.22	0	0	0	0	0	578.17	28.334	0	0
GABRA3	0	0	0	0	0	0	0	0	0	0	0	0	0	158.488	0	0	0	4.923	0	0	0	0	0	0	0	0	0	0	0	0	0	0
BRCA1	0	0	0	0	0	27.472	0	541.206	0	0	259.025	291.827	0	74.483	117.546	0	0	0	0	0	0	4.077	54.777	0	0	0	0	0	0	0.72	0	0
ERCC1	0	0	0	0	27.4	0	0	0	0	32.12	0	466.943	142.426	119.179	0	0	0	0	0	43.529	0	6.524	0	0	0	0	44.37	0	0	5.761	0	0
CD22	0	550.985	0	192.408	0	0	0	0	0	29.079	0	0	128.944	107.898	170.279	0	0	3.352	0	0	0	0	0	0	0	0	0	0	0	4.173	0	0
SEMA3B	152.878	588.437	0	0	26.493	42.502	0	0	0	77.639	240.439	0	68.855	115.232	181.854	0	6.058	7.159	0	0	0	0	56.496	0	0	0	0	0	0	7.798	44.172	0
MBTPS2	0	0	0	132.748	0	27.457	0	0	0	40.125	0	0	0	0	0	0	0	0	0	0	0	0	0	0	0	0	0	0	0	1.439	0	0
PRICKLE3	0	0	0	0	0	0	0	0	0	0	0	0	0	0	0	0	0	12.934	0	0	0	0	0	0	0	0	0	0	0	4.026	0	0
LTF	0	0	0	0	0	0	0	0	0	0	108.831	0	0	0	246.939	0	0	0	0	0	32.012	0	0	0	62.505	0	0	0	0	3.026	0	0
EXTL3	0	0	0	0	0	0	0	0	0	6.774	34.962	0	0	0	0	27.71	0	0	0	0	10.284	5.503	0	0	0	0	0	0	0	2.916	0	0
NR1H4	0	0	0	0	0	0	0	0	0	25.881	0	0	0	192.064	0	0	0	0	0	0	0	0	0	0	0	0	0	0	0	0	0	0
ELOVL5	0	0	0	310.79	0	64.282	0	0	0	46.971	0	0	104.14	0	0	0	18.325	5.414	0	63.655	0	28.621	0	0	0	0	0	49.721	68.765	13.48	0	0
ALOX5	0	0	0	0	40.96	131.425	0	0	0	48.016	0	0	0	0	0	0	0	5.534	115.951	0	0	0	0	0	0	0	0	0	0	3.445	0	0
KDM5D	93.168	0	0	0	0	0	0	0	0	0	0	275.143	0	0	0	0	0	0	0	0	0	0	0	0	0	0	0	0	0	0	0	0
CALCOCO1	0	0	0	0	17.17	27.546	324.869	0	0	0	0	292.614	89.252	74.684	0	41.17	31.412	30.158	48.606	27.277	0	12.265	18.308	0	0	0	83.415	21.307	58.935	12.997	0	124.168
UBR7	0	0	592.881	0	0	66.353	0	0	0	0	250.246	0	107.494	0	0	0	0	5.588	0	0	0	0	44.1	0	0	0	0	51.323	0	3.479	0	0
MAP4K5	0	0	0	0	40.1	0	0	0	0	0	121.313	0	0	0	0	0	0	0	0	0	0	4.774	0	64.192	0	0	0	24.88	0	13.49	0	0
EHD3	0	0	314.941	0	0	52.871	0	0	0	19.316	0	0	0	0	0	79.019	7.536	4.453	0	0	0	15.693	0	0	0	0	0	40.895	56.557	6.929	0	119.159
PSMC4	0	0	305.837	0	64.006	0	0	0	0	0	0	0	0	0	0	0	7.318	34.591	0	0	0	45.719	0	0	0	0	103.649	0	0	10.766	0	0
MAN2B2	0	0	0	0	17.17	27.546	0	0	0	0	103.889	0	0	74.684	0	0	0	6.96	0	54.555	0	8.176	0	0	0	0	0	0	0	7.943	0	0
SLC7A14	84.295	0	0	0	29.216	0	0	0	0	17.124	44.192	0	37.966	0	0	0	0	0	0	0	0	0	0	0	0	76.011	0	0	0	0.614	0	0
CLDN11	0	0	0	0	0	0	0	0	0	14.846	76.625	0	65.83	0	0	0	0	0	0	0	0	0	0	0	0	0	0	0	0	0	0	0
SLC25A39	0	0	0	0	43.33	69.515	0	0	0	76.191	0	0	0	0	0	0	14.863	35.125	0	0	0	30.951	0	0	0	0	0	0	0	14.577	0	0
MVP	0	552.6	475.514	192.972	0	39.913	0	0	0	29.164	150.531	0	64.661	108.214	0	0	8.534	6.723	0	39.524	0	5.924	0	0	0	0	0	30.872	0	6.277	41.482	0
NUB1	325.872	0	0	0	56.471	90.596	0	0	0	0	0	0	0	0	0	0	3.228	7.63	0	44.856	0	26.891	0	0	0	146.922	0	0	0	8.312	0	0
PGM3	0	0	0	0	20.829	33.416	0	0	0	24.417	0	0	54.136	0	142.979	0	4.763	11.257	0	0	0	19.838	0	0	0	0	0	0	35.746	4.38	0	0
RWDD2A	0	0	0	0	0	0	0	0	0	0	0	0	0	0	0	0	0	0	0	0	0	0	0	0	0	0	0	0	0	0	0	0
CLK1	0	0	0	0	384.173	521.507	0	0	906.078	259.814	0	0	0	0	0	70.857	168.943	203.626	0	187.787	184.077	126.652	63.02	94.612	102.692	0	143.564	146.682	101.431	167.766	246.363	106.852
POLR3B	0	0	0	243.936	0	0	0	993.956	0	0	0	0	0	0	0	0	0	0	0	0	0	7.488	134.134	0	0	0	0	39.026	0	3.968	0	0
ANGEL1	0	0	0	184.759	23.82	0	0	0	0	0	0	405.936	0	0	0	0	0	0	0	0	0	5.672	0	0	0	0	0	0	0	2.003	0	0
RNF14	0	680.472	146.387	0	0	0	0	0	0	0	0	0	79.624	0	0	0	0	12.418	0	0	0	21.883	0	98.083	0	0	0	0	0	19.325	0	0
DNASE1L1	0	0	0	0	0	0	0	0	0	0	0	0	0	160.984	0	0	4.232	5.001	0	0	32.935	8.812	0	0	0	0	0	0	0	1.556	0	0
DDX11	0	0	0	0	36.49	29.27	0	0	0	10.694	110.39	0	142.256	79.358	0	0	0	4.93	0	0	0	4.344	0	0	0	0	0	0	0	2.302	0	0
HEBP1	0	0	0	0	0	0	0	0	0	26.017	0	0	0	193.068	0	0	5.075	29.986	251.307	0	0	21.137	0	0	0	0	0	0	0	18.666	0	0
GPRC5A	0	0	0	0	597.373	813.156	1027.49	0	1110.05	435.015	0	0	235.24	0	0	1258.72	887.925	675.025	819.903	805.216	902.063	732.716	694.861	811.372	912.124	565.163	1172.56	1055.76	1180.52	879.987	664.012	981.795
MAMLD1	0	0	0	0	0	0	0	0	0	45.09	77.577	0	0	0	0	0	0	0	0	0	0	0	27.342	0	0	0	0	0	0	0	0	0
CD6	0	0	0	198.899	25.643	0	0	0	0	0	0	0	0	0	0	0	0	3.465	0	0	0	0	0	0	44.555	0	41.526	0	0	0	0	0
TACC3	0	519.84	0	0	0	0	0	0	0	13.718	70.803	0	60.828	101.799	0	0	2.676	0	0	37.181	0	5.572	0	0	0	0	0	0	40.165	1.968	0	0
UFL1	194.238	0	0	0	0	0	0	0	0	0	0	0	0	0	0	0	0	18.191	0	0	29.952	16.029	0	0	58.484	0	0	41.768	57.766	21.232	56.122	121.706
POLA2	0	0	127.495	0	26.682	0	0	0	0	0	0	0	0	0	0	0	0	0	0	0	23.743	0	0	0	0	0	0	0	0	0	0	0
ZC3H3	0	0	0	0	0	0	0	0	0	0	0	697.85	106.428	0	281.091	0	4.682	22.13	0	65.054	0	9.75	0	0	0	0	0	50.814	0	25.83	0	0
CAPN1	116.728	0	96.655	156.897	60.684	32.452	0	0	0	71.137	61.195	0	0	0	0	145.504	113.328	133.915	114.524	128.54	162	216.732	150.979	259.045	70.293	0	98.269	125.504	138.859	138.653	101.181	0
MDH1	0	0	0	0	0	49.12	0	0	0	107.675	0	0	0	133.175	0	0	35.007	8.273	0	0	27.245	7.29	0	0	0	0	0	0	0	14.163	0	0
SLC30A9	0	0	0	0	0	0	400.095	0	0	0	0	0	0	0	0	0	0	8.571	0	33.594	0	5.035	0	0	0	0	0	0	0	3.557	35.258	0
MTMR11	0	0	0	0	0	0	0	0	0	0	202.632	0	0	0	0	0	0	0	0	0	0	0	0	0	0	0	0	0	0	1.408	0	0
COX15	0	0	0	0	36.577	0	0	0	0	21.439	0	0	0	0	0	0	8.364	9.884	0	58.107	0	26.127	0	0	63.553	0	0	45.388	125.545	7.691	0	0
CCDC88C	70.952	0	0	0	12.295	19.725	0	0	0	14.413	37.197	0	63.912	53.48	84.4	0	0	6.645	0	19.533	0	0	26.22	0	0	0	0	0	21.101	2.068	0	0
YAF2	81.34	0	0	0	0	0	0	0	0	0	0	0	0	0	0	0	8.058	3.809	39.902	22.393	0	3.356	0	0	0	0	0	0	0	4.742	23.502	0
ZMYND11	0	0	137.742	223.593	28.827	46.247	0	0	0	16.896	0	0	0	0	0	0	23.072	15.579	0	0	0	13.727	0	184.582	0	0	0	35.771	0	9.698	0	0
WAS	0	0	0	0	64.167	0	0	0	0	37.61	0	0	166.772	0	0	0	7.337	17.339	0	0	0	15.278	68.419	0	0	0	0	79.625	0	2.698	0	0
DPEP1	0	0	533.455	0	0	0	0	0	0	0	168.873	0	0	0	383.175	0	0	0	0	0	0	0	59.52	0	0	0	0	0	0	4.695	0	0
BID	0	0	0	0	34.364	0	0	0	0	60.425	0	0	178.625	0	235.886	0	39.291	32.5	0	0	30.579	24.546	36.641	0	0	0	0	42.642	58.974	17.341	57.296	0
MATR3	0	0	0	0	11.484	0	0	0	0	6.731	0	0	0	0	0	0	0	0	0	0	0	0	0	0	0	0	0	0	0	0	0	0
NPC1L1	0	0	0	0	0	0	0	0	0	0	0	0	75.606	253.062	0	0	0	0	0	0	0	0	0	0	0	0	0	0	0	2.447	0	0
XYLT2	0	0	0	0	27.921	0	0	0	0	0	84.467	475.818	0	0	383.315	0	0	3.772	0	0	0	0	0	0	0	0	0	0	0	1.174	0	0
STMN4	0	0	0	0	0	0	0	0	0	0	0	0	120.548	0	0	0	0	0	0	0	0	0	0	0	0	0	0	0	0	0	0	0
NUDCD3	0	0	0	0	0	24.237	0	0	0	0	0	257.458	0	0	0	0	12.091	4.082	42.767	0	13.443	10.791	16.109	0	0	0	0	0	0	4.447	0	0
ISL1	0	0	0	0	53.013	0	0	0	0	0	0	0	0	0	0	0	0	0	0	0	0	0	0	0	0	275.849	0	0	0	0	0	0
CHDH	0	437.421	0	152.751	0	0	0	0	0	34.629	59.578	0	102.368	0	0	0	0	2.661	0	0	17.524	18.756	20.998	0	0	0	0	0	0	2.484	0	0
IL20RA	372.789	0	0	501.075	32.301	0	0	0	0	18.932	195.435	0	0	0	0	0	0	13.092	0	0	0	23.072	34.441	0	0	0	0	0	0	12.225	0	0
CLCA1	0	0	0	354.803	45.743	0	0	0	0	0	0	0	118.888	0	0	0	0	0	0	0	0	0	0	0	0	0	0	0	0	1.924	0	0
CLCA4	255.772	0	0	343.79	177.293	71.108	0	0	0	51.958	0	0	0	0	0	0	35.475	107.792	125.471	0	78.882	42.213	94.521	425.711	0	0	71.775	55.001	76.066	117.425	0	0
GLT8D1	0	0	0	313.255	0	0	764.125	0	0	0	0	0	0	0	0	0	0	0	114.327	0	0	0	0	0	0	0	0	0	0	5.095	0	0
ATP2C1	0	0	0	0	17.905	57.45	0	0	0	62.967	0	0	0	0	0	0	2.047	4.838	0	0	0	4.263	0	0	0	0	0	0	0	1.506	0	0
IGF1	109.02	0	90.272	146.537	18.892	0	0	0	0	0	171.462	0	0	82.174	0	0	0	12.763	0	0	0	0	0	0	0	0	0	0	0	1.589	0	0
SLC38A5	219.643	0	0	0	0	61.063	0	0	0	0	115.148	0	98.925	0	0	0	0	10.285	0	0	0	0	40.585	0	0	0	0	0	0	4.802	0	0
RALBP1	109.616	0	90.766	0	18.996	0	0	0	0	89.071	0	0	49.37	0	260.786	0	28.235	17.965	53.773	0	33.807	22.614	20.254	60.816	0	98.843	0	0	65.2	36.745	0	68.684
RUFY3	109.25	0	0	0	0	0	0	0	0	22.193	57.274	0	49.205	0	259.913	45.394	0	5.116	0	30.076	16.847	18.031	0	0	32.895	0	0	23.493	0	7.165	0	0
CNTN1	0	0	97.442	0	0	0	0	0	0	0	0	0	0	0	0	0	2.332	2.755	0	0	0	0	0	0	0	0	0	0	0	0.858	0	0
SLC11A1	0	0	252.432	0	17.61	0	0	0	0	10.322	106.548	0	45.768	0	120.879	0	8.054	2.379	0	0	0	16.771	0	0	0	0	0	0	0	1.481	0	0
WWTR1	104.796	403.366	86.774	0	18.16	58.269	0	0	0	53.221	0	309.483	47.199	0	0	0	6.229	7.361	0	28.85	0	4.324	58.091	0	94.661	0	0	22.535	0	11.455	0	0
AGPS	0	0	0	0	17.471	0	0	0	0	0	52.854	0	45.407	0	0	0	0	0	0	0	0	0	0	0	0	0	0	21.679	0	0	0	0
ATP1A2	0	0	115.915	188.162	121.295	155.674	0	0	0	42.656	73.389	0	0	105.516	333.042	0	0	0	0	0	0	5.776	0	77.666	0	0	0	0	0	5.101	0	0
TTC27	0	0	0	0	0	0	0	0	0	0	0	0	0	0	0	0	0	0	0	0	0	0	0	0	0	0	0	0	0	0	0	0
ZNF582	0	0	0	0	45.607	0	0	0	0	0	0	0	0	0	0	0	0	0	0	0	0	0	0	0	0	0	0	0	0	3.836	0	0
VSIG2	0	0	0	0	320.075	171.165	2018.63	0	0	125.069	0	0	277.294	0	0	767.455	658.737	893.722	302.024	1694.94	759.518	660.48	796.329	1707.9	926.884	2775.82	691.087	1191.54	732.402	852.455	889.452	385.77
PHLDB1	81.179	0	67.219	0	0	11.284	0	0	107.832	8.245	127.675	0	36.562	0	48.283	0	0	4.752	0	22.348	0	3.349	15	22.519	0	0	0	0	0	1.183	0	0
MARCO	0	0	0	0	73.489	117.897	0	0	0	0	222.32	0	0	319.645	0	0	0	29.787	0	0	0	0	0	0	0	0	0	0	0	0	0	0
CYP24A1	0	0	0	0	0	0	0	0	0	0	0	0	99.971	0	0	0	0	5.197	0	0	34.228	9.158	0	0	0	0	0	0	0	4.853	0	139.079
PRDM11	63.246	0	52.37	0	0	0	0	0	0	6.424	0	0	28.485	47.672	0	0	0	0	0	0	0	5.219	11.686	0	0	0	0	0	0	0.922	0	39.629
SYT13	0	0	0	0	0	0	0	0	0	0	0	0	0	0	0	0	0	0	0	0	0	6.707	0	0	0	0	0	0	0	0	0	0
SNAI2	0	0	0	0	0	111.211	0	0	0	0	0	0	0	0	0	0	0	0	0	0	0	0	0	0	0	0	0	0	0	0	0	0
CD74	0	0	0	0	527.829	769.813	907.878	1516.53	0	562.496	290.329	0	498.85	626.138	329.381	115.054	71.323	32.415	543.34	228.689	213.495	342.75	153.492	0	166.746	249.685	0	119.087	0	50.446	0	0
HGF	99.095	0	246.162	0	0	0	0	0	0	0	0	0	44.631	0	0	0	0	0	0	0	0	0	0	0	0	0	0	0	0	0	0	0
ZRANB1	0	566.246	0	0	0	0	0	0	390.825	14.942	0	0	0	0	174.996	0	26.234	72.332	0	0	22.685	6.07	54.365	0	0	0	0	94.904	43.751	41.81	0	0
NCDN	0	0	0	0	0	0	0	0	0	0	0	0	80.757	0	0	0	0	0	0	49.362	0	14.797	0	0	0	0	0	0	0	5.227	0	0
ADGRA2	0	0	0	0	21.638	0	0	0	0	12.682	0	0	0	94.114	0	0	0	2.923	0	0	0	5.152	0	0	0	0	0	0	0	0.91	0	0
ZFP64	0	0	0	0	21.835	0	0	0	0	0	66.057	0	0	0	0	0	0	0	0	0	0	0	0	0	0	0	0	27.095	0	1.836	0	0
MNAT1	0	0	0	0	0	0	0	0	0	23.169	119.587	0	0	0	0	0	0	5.341	0	0	0	0	0	0	0	0	0	0	0	1.662	0	0
SAMD4A	0	0	59.986	0	25.108	161.123	0	0	0	29.433	37.979	0	0	0	0	0	0	1.696	0	0	22.342	2.989	13.386	0	0	0	0	0	21.545	3.168	0	0
RUNX3	0	0	0	0	0	0	0	0	0	0	102.19	0	87.792	0	0	0	0	0	95.622	0	0	32.171	0	0	0	0	0	0	57.97	2.841	0	0
MRE11	0	0	0	0	0	0	0	0	0	0	0	0	51.643	0	0	0	0	0	0	0	0	9.462	0	0	0	0	0	0	0	1.671	0	0
PLEKHB1	0	0	0	0	0	0	0	0	0	36.306	0	0	80.496	0	0	0	0	0	0	0	0	7.374	0	0	0	0	0	0	0	0	0	0
SERPINB1	0	0	0	0	296.282	0	0	0	0	289.429	0	0	128.34	0	0	592.003	389.574	426.986	419.359	392.235	351.529	282.176	157.957	316.187	343.193	770.843	399.821	490.206	254.234	319.787	247	178.547
CYP3A43	334.337	0	0	0	0	0	0	0	0	0	0	0	0	0	397.706	0	0	0	0	0	0	0	0	0	0	0	0	0	0	0	0	0
SLC7A9	0	0	281.107	0	0	94.381	0	0	0	0	0	0	0	0	0	0	0	0	0	0	0	14.007	0	0	0	0	0	0	0	0	0	0
SPAST	0	0	140.041	0	29.308	0	0	0	0	17.178	0	0	152.344	0	201.18	0	10.053	3.96	0	0	0	0	31.25	93.831	0	0	0	0	50.297	4.93	0	0
NRXN3	0	218.443	140.978	76.282	0	0	0	0	0	0	0	0	0	42.777	0	0	0	0	0	0	0	0	0	0	0	0	0	12.204	0	0.827	0	0
OSBPL5	0	0	195.562	158.725	0	0	0	0	0	11.994	0	0	53.186	0	0	0	0	0	0	0	0	4.872	21.82	0	0	0	33.138	0	0	1.721	0	0
AQR	0	250.851	0	0	45.175	0	0	0	0	13.239	0	0	0	0	0	27.08	6.457	6.104	0	0	0	8.067	24.084	0	0	0	18.289	0	19.382	7.124	37.661	81.671
CPS1	84.416	0	0	0	0	0	0	0	0	8.574	0	0	0	63.629	0	0	0	0	0	0	0	0	0	0	0	0	0	0	0	0	0	0
FHL1	0	0	0	0	50.953	40.872	0	0	390.564	164.256	0	434.163	0	110.812	0	0	2.913	0	0	0	0	0	0	0	0	0	0	0	0	1.071	0	0
GABRA1	0	0	0	0	0	35.344	0	696.271	0	0	133.296	0	57.258	0	0	0	0	0	62.365	0	0	5.245	23.49	0	38.278	0	35.675	0	0	2.779	0	0
NLRP2	0	0	0	0	0	0	0	0	0	14.185	0	0	251.598	0	0	0	0	0	0	76.894	0	0	25.805	77.482	0	0	0	0	0	2.035	0	87.506
SLC45A4	0	0	0	0	17.749	56.949	0	0	0	0	53.695	0	46.13	77.2	0	0	26.382	31.174	100.488	112.786	0	38.034	18.925	56.824	0	0	0	22.025	60.92	34.333	59.187	0
RNF10	0	0	0	0	25.847	82.933	0	0	0	90.898	0	440.48	67.177	0	177.423	185.924	76.838	73.335	0	0	92.001	73.85	110.239	82.751	179.638	0	83.711	96.221	133.074	105.432	215.479	0
ZNF839	157.718	607.069	0	0	27.331	0	0	0	0	16.02	0	0	0	0	187.612	0	0	11.078	0	0	0	0	0	87.503	0	0	0	0	0	0	0	0
ZDHHC6	0	0	0	0	40.764	0	0	0	0	0	0	0	211.891	0	279.816	0	27.965	5.507	0	0	0	38.823	43.465	0	0	0	0	101.167	0	18.856	0	0
GRAMD1B	61.191	0	0	0	10.604	34.024	0	0	0	12.431	32.08	0	0	46.123	0	0	7.275	1.433	0	0	0	0	0	0	0	0	17.172	0	0	0.892	0	0
RNH1	0	0	0	160.706	20.719	0	0	0	0	12.144	0	0	0	90.12	0	0	14.214	39.19	0	0	18.437	39.465	0	0	0	0	0	0	0	16.554	34.546	0
NDUFS1	215.596	0	0	96.596	12.454	0	0	0	190.92	29.198	0	0	32.367	0	0	0	0	18.509	0	0	22.164	0	0	0	0	0	0	15.454	0	6.808	0	0
RB1CC1	0	0	0	0	40.127	0	0	0	0	47.038	0	0	0	0	0	288.64	36.704	103.007	56.796	127.493	53.56	23.885	42.786	64.234	34.86	0	32.49	74.69	68.864	56.528	66.905	72.544
ERP44	0	0	0	0	31.476	50.496	0	0	965.065	92.243	0	0	81.806	0	216.059	75.47	7.198	0	89.102	0	0	7.494	0	0	0	0	0	0	0	11.913	0	0
ALAS1	0	0	0	0	0	96.652	0	0	0	0	0	0	0	0	413.545	0	103.325	65.117	0	0	0	71.722	0	0	0	0	97.559	0	103.391	60.803	100.449	0
BIRC3	0	0	97.105	0	0	0	0	0	0	83.379	61.48	0	0	0	139.499	146.182	81.326	52.168	57.528	96.854	54.251	48.387	0	65.063	35.31	0	65.818	126.089	69.753	40.166	101.652	0
AKAP11	0	0	0	0	0	0	0	486.758	236.11	18.054	0	0	40.029	0	0	0	3.522	2.081	0	0	13.705	3.667	16.422	0	0	0	0	0	0	3.238	0	0
GLRX2	0	0	0	0	0	0	0	0	0	0	0	0	0	0	0	0	0	0	0	0	0	0	0	0	0	0	0	0	0	9.892	0	0
SNAPC1	331.945	0	0	0	57.524	0	0	0	0	0	0	0	149.505	0	0	0	6.577	0	0	0	0	0	0	0	0	0	0	0	0	0	0	0
DERA	0	0	0	0	107.442	0	0	0	0	62.974	0	0	0	233.664	0	0	49.138	101.614	152.074	0	47.804	51.163	114.561	171.991	0	0	86.993	66.662	0	51.959	0	0
STRAP	398.754	0	0	0	0	110.859	1307.41	0	0	121.505	0	0	0	300.562	0	0	79.008	37.344	0	0	61.49	82.264	73.68	0	0	0	0	0	118.589	63.929	230.429	0
ABCC2	0	0	117.143	0	0	0	0	0	0	14.369	0	0	0	106.634	0	0	0	0	0	0	0	0	0	0	0	0	0	0	0	0	0	0
DEF6	0	0	0	0	60.032	0	0	0	0	70.373	0	0	0	0	0	0	0	0	0	0	0	0	0	0	0	0	97.214	0	0	0	0	0
PLEKHO1	0	0	0	0	93.089	0	0	0	0	27.281	0	0	0	0	0	0	0	0	0	0	0	5.541	0	0	40.436	0	0	0	0	1.957	0	0
GCLM	0	0	134.693	218.643	0	0	0	0	0	16.522	0	0	0	0	193.496	0	29.007	11.426	79.797	0	75.251	40.27	30.056	0	48.978	293.356	0	0	0	14.225	0	0
UBR2	99.734	0	0	0	0	0	0	0	0	0	0	0	0	0	0	0	3.952	14.01	0	0	15.379	0	0	0	0	0	0	0	0	8.721	0	0
EHD2	0	0	0	0	0	0	0	0	0	91.307	0	663.695	101.22	0	0	0	4.453	5.262	0	0	0	0	0	0	0	0	0	0	0	3.275	0	0
DEPDC1	0	0	0	0	0	0	0	0	0	0	0	0	0	0	0	0	0	0	0	0	0	0	0	0	0	0	0	0	0	0	0	0
CCDC28A	0	0	0	0	506.91	0	0	0	0	59.422	0	0	263.493	0	0	243.087	104.326	150.672	286.993	0	180.43	144.833	0	324.58	352.302	0	164.173	251.609	0	110.846	0	0
RRAGD	0	0	0	0	0	48.326	0	0	0	0	0	0	0	0	0	0	27.553	8.14	0	47.854	26.805	14.344	0	0	0	0	48.779	0	51.696	12.667	0	0
HSF2	0	0	0	0	0	0	0	0	0	0	0	0	0	0	0	0	0	0	0	0	0	0	0	0	0	0	0	0	0	0	0	0
PHF20	105.171	0	0	0	36.451	0	0	0	0	85.458	55.136	0	94.736	79.273	0	0	10.419	9.849	0	28.953	0	13.018	0	0	0	0	0	22.616	0	3.832	0	0
HSD17B6	0	0	0	0	0	0	0	0	0	0	0	0	0	0	0	0	0	9.085	0	0	0	16.011	0	0	0	0	0	0	0	0	0	0
NR1H3	0	0	0	0	33.705	108.144	0	0	0	0	0	574.383	87.599	0	0	0	0	0	95.411	0	0	0	0	0	58.562	0	0	0	0	0	0	0
TYMP	0	0	439.779	0	414.17	295.311	870.688	0	0	242.754	278.436	0	119.604	0	947.665	0	26.308	198.96	130.271	73.107	163.8	339.667	98.136	294.664	79.958	239.457	0	57.105	78.976	147.074	153.457	665.57
NCAPH2	0	0	0	0	0	77.591	0	0	0	0	0	0	0	0	331.988	0	11.06	26.137	0	0	0	0	0	0	0	0	78.319	0	0	20.338	0	0
TOMM34	0	0	0	0	74.094	118.869	0	0	0	43.428	0	0	0	0	0	0	8.472	10.011	0	117.709	65.933	0	158.008	0	0	0	0	0	0	9.347	247.08	0
SEC63	205.344	0	0	0	0	0	0	0	0	31.285	0	0	46.242	0	0	0	8.137	9.616	0	0	0	0	0	0	0	0	0	0	0	2.993	0	0
KPNA6	0	453.678	97.598	0	20.425	0	0	0	0	11.972	61.792	0	106.172	0	140.207	0	11.677	2.76	0	32.449	0	0	0	65.393	0	106.283	0	0	0	8.589	0	0
VIM	0	0	283.068	0	918.236	855.361	560.427	0	908.186	2951.41	0	0	76.984	773.022	0	0	30.481	4.002	83.85	0	0	21.158	31.583	0	0	0	0	0	0	11.21	0	0
RTEL1-TNFRSF6B	0	0	0	0	0	0	0	0	0	0	0	0	0	0	0	0	0	0	0	0	0	0	0	0	0	0	0	0	0	0	0	0
FAS	0	0	171.651	278.637	35.923	0	0	0	0	63.167	0	0	93.366	0	0	0	4.107	48.535	101.693	0	63.933	34.213	0	0	0	0	58.173	0	0	24.17	0	0
RNASET2	115.353	0	0	0	0	64.139	0	0	0	23.433	0	0	0	0	137.217	0	0	0	0	0	0	0	0	0	69.465	0	0	0	0	4.203	0	72.278
CD44	87.665	0	145.179	117.833	60.767	121.86	0	0	0	80.138	91.917	258.892	39.483	132.155	104.281	36.426	24.318	4.105	43.005	0	0	21.703	16.198	0	0	0	0	0	0	4.472	0	0
KCNG1	0	0	0	0	28.101	0	0	0	0	0	170.022	0	0	0	0	0	25.703	11.39	0	44.641	0	0	0	0	0	0	0	0	0	11.817	0	0
AGPAT4	201.082	0	83.252	0	17.423	0	0	0	267.101	0	105.418	296.918	0	0	0	0	0	0	0	0	15.504	0	0	55.781	30.273	0	0	0	0	0.733	0	0
SLAMF7	0	0	0	0	0	0	0	0	0	18.529	0	0	0	0	0	0	0	8.542	89.489	50.22	0	0	33.707	0	0	0	0	0	0	9.306	52.708	0
BTN3A1	0	0	0	0	0	0	0	0	0	16.144	249.975	0	0	0	0	0	0	0	0	0	0	0	0	0	0	0	0	34.178	0	5.791	0	0
MIPEP	0	0	0	0	0	0	0	0	0	26.284	0	0	116.55	0	0	0	0	0	0	0	0	0	0	0	0	0	0	0	0	0	0	0
PRKCH	0	384.186	0	0	0	0	0	0	0	0	0	0	0	0	118.731	124.419	43.509	35.054	48.964	27.478	15.392	45.302	55.329	55.377	0	0	56.019	0	89.052	26.913	28.839	0
INSRR	0	0	0	0	0	96.102	0	0	0	70.221	0	0	0	130.277	205.597	0	0	8.093	0	0	0	7.131	0	0	0	0	0	0	0	3.779	0	0
IFNGR1	0	0	0	0	356.552	190.672	0	0	0	208.983	0	0	308.895	0	0	284.972	74.74	104.375	0	94.405	105.759	99.043	63.363	380.507	0	0	0	221.222	0	77.468	0	0
B4GALT7	0	0	0	0	62.019	0	0	0	0	18.175	0	0	0	404.633	212.858	0	0	0	0	0	0	0	0	0	0	0	0	0	0	6.52	0	0
SH2D2A	0	0	0	0	0	97.575	0	0	0	0	0	0	0	0	0	0	0	0	0	0	0	0	0	0	0	0	0	0	0	5.115	0	0
VRK2	0	0	0	0	0	69.851	0	0	0	0	131.72	0	0	0	0	104.398	0	0	0	0	0	0	46.425	0	0	0	0	0	0	3.662	0	0
TNFRSF1B	0	0	0	0	0	195.254	0	0	0	71.335	245.462	0	210.879	176.458	278.478	0	9.277	21.925	0	0	72.201	0	0	0	0	0	0	100.684	0	17.06	0	0
VEZT	0	387.52	0	0	0	0	330.1	0	267.467	0	0	0	0	0	0	0	11.969	11.786	49.389	0	15.525	16.616	0	0	30.314	0	56.505	0	29.942	26.412	0	63.084
POU2F2	291.549	0	80.471	0	16.841	0	0	532.257	0	19.742	458.536	0	218.852	219.756	0	0	0	2.275	0	0	0	12.029	35.914	0	0	0	0	0	0	5.666	0	0
BRD9	0	0	0	123.803	0	0	0	0	0	0	0	0	0	0	0	0	3.65	2.157	0	25.357	0	0	0	0	0	0	0	0	0	4.698	0	0
SNX1	0	0	0	121.17	31.244	0	0	0	0	9.156	47.26	266.225	0	0	107.234	0	25.006	10.553	44.223	24.817	55.605	18.598	0	0	27.143	81.288	25.297	0	26.81	22.336	26.047	0
TBPL1	0	0	0	0	0	0	0	0	0	17.771	0	0	0	0	0	0	13.867	0	0	0	0	7.219	0	0	0	0	0	0	0	5.1	0	0
ARNTL2	0	0	0	0	21.879	35.101	0	0	0	38.472	0	0	0	95.166	0	52.46	85.055	62.077	61.936	0	77.877	20.838	23.329	70.047	76.03	113.847	35.43	0	0	41.403	36.48	79.11
BCLAF1	0	0	0	0	16.027	25.712	0	0	0	9.394	48.485	0	0	0	110.013	0	23.822	17.323	45.369	25.461	0	15.264	0	51.31	0	0	25.953	0	27.504	9.435	0	0
SLC39A9	0	0	0	0	0	34.348	0	0	0	12.549	0	0	0	0	0	0	0	11.571	0	0	19.052	0	0	0	37.2	0	0	0	0	9.904	0	0
ANK1	0	0	0	0	28.296	0	0	0	0	0	42.801	0	0	0	194.231	0	0	1.911	0	0	25.179	3.369	0	0	0	0	0	0	0	2.38	0	0
TFB1M	0	0	0	433.13	0	0	0	0	0	0	0	0	0	0	0	0	0	7.545	158.077	0	0	13.296	59.542	0	0	0	0	0	0	7.045	0	0
RABEP1	0	0	0	0	23.393	0	0	0	0	41.134	0	0	0	0	0	0	0	9.482	0	0	0	0	24.944	74.895	0	0	0	0	0	2.951	0	0
HMGB3	0	0	1656.24	0	77.027	0	0	0	0	45.147	0	0	0	0	0	0	13.211	5.203	0	61.184	34.271	0	82.131	0	66.917	0	0	0	0	1.62	0	0
NUP160	0	0	0	0	0	0	0	0	0	10.442	53.895	0	92.604	77.489	0	0	2.037	4.814	0	28.302	0	8.483	0	0	0	0	0	0	0	7.492	29.704	0
BAK1	0	0	0	0	0	0	0	0	0	40.483	0	0	0	0	0	331.222	0	27.996	195.524	0	0	98.672	0	0	0	0	111.849	0	0	23.236	0	0
MUSK	0	0	0	0	35.983	0	0	1137.22	551.628	0	0	0	93.52	0	0	0	0	0	0	0	0	0	0	0	0	0	0	0	0	0	0	0
IKZF2	72.03	0	0	0	0	0	0	0	0	0	0	0	0	0	0	29.929	7.136	23.61	35.335	59.489	0	17.832	0	0	0	0	0	15.489	21.422	11.548	0	0
GRN	0	0	0	0	41.517	399.633	0	0	0	316.343	0	0	0	180.582	0	298.64	104.433	129.013	0	65.955	147.776	187.817	265.608	265.838	360.679	0	336.154	257.591	213.75	172.842	276.89	450.345
FAM13B	0	0	0	174.066	0	36.003	0	709.259	0	39.461	135.783	0	0	0	0	0	15.395	9.096	0	0	0	16.03	47.857	0	0	0	0	0	38.514	6.606	37.418	0
ARHGAP31	0	0	0	0	0	0	0	0	0	0	0	0	0	0	0	0	0	0	0	0	0	0	0	0	0	0	0	0	0	0.685	0	0
CENPQ	0	0	0	0	88.161	0	0	0	0	0	0	0	0	0	0	0	0	0	0	0	0	0	0	0	0	0	0	0	0	7.415	0	0
RANBP3	118.421	0	98.057	0	20.522	32.923	0	0	0	24.056	0	349.721	53.336	0	0	0	0	11.09	0	0	36.522	9.772	0	0	35.656	0	33.232	0	0	9.493	34.216	0
ARID4A	0	0	0	156.586	20.188	64.775	0	0	0	11.833	0	344.038	0	0	0	48.405	18.466	10.91	57.148	0	0	19.227	0	129.266	0	0	0	25.051	0	14.432	33.66	0
EIPR1	152.666	0	0	0	0	169.772	0	0	0	0	0	0	0	230.144	0	0	9.075	3.574	0	0	0	0	0	0	0	0	0	0	0	10.013	0	0
PNPLA6	124.967	0	103.477	0	0	34.743	0	0	0	63.465	0	0	56.284	0	0	0	24.761	5.852	0	34.403	19.271	10.312	23.091	0	0	0	0	0	0	9.107	0	0
IFT88	0	0	0	0	25.001	0	0	0	0	14.654	0	426.064	129.957	0	0	0	0	0	0	0	0	5.953	0	0	0	0	0	0	0	0	0	0
ALG1	0	0	0	0	0	0	0	0	0	19.918	102.803	0	176.639	295.615	0	0	0	0	0	0	0	0	0	0	0	0	0	0	0	1.429	0	0
ZCCHC8	96.629	0	160.025	129.882	16.745	80.592	0	0	256.709	0	202.632	0	174.083	72.834	114.944	0	1.915	11.312	0	0	0	0	17.855	0	0	0	0	20.779	0	4.225	0	0
ABCF2	0	0	0	0	0	0	0	0	0	20.133	207.826	0	0	0	0	0	0	0	0	0	0	0	0	0	0	0	0	0	0	2.889	0	0
CHPF2	209.666	0	0	0	72.667	58.29	0	0	0	0	0	0	0	0	0	0	0	0	0	0	0	0	0	0	0	0	0	0	0	4.584	0	0
LRRC7	120.345	0	49.825	0	0	0	0	0	0	0	31.545	0	0	0	0	0	0	0	0	0	0	0	0	0	0	0	0	0	0	0	0	0
FUT8	0	0	0	0	0	0	0	0	0	13.366	0	0	59.266	0	0	0	0	6.162	0	0	0	21.718	0	0	0	0	0	0	0	1.918	0	0
UBA6	0	296.843	0	103.66	13.364	42.881	252.859	0	0	15.666	0	0	34.734	58.13	0	0	22.921	23.473	37.832	21.231	35.677	57.277	57	42.787	46.442	139.083	21.642	33.168	45.871	43.274	66.849	0
GAB2	130.209	0	0	175.017	0	0	0	0	0	0	0	0	58.645	0	154.888	0	12.9	6.097	0	0	0	5.373	0	0	0	0	0	0	0	2.847	0	0
ATP6V0A1	0	309.769	0	0	69.732	67.122	0	0	213.803	24.523	0	0	0	60.661	0	0	7.973	3.769	0	0	0	6.641	14.87	44.65	0	0	0	17.306	23.934	6.451	0	0
PIAS1	0	0	0	0	14.178	0	0	0	0	24.93	42.892	0	73.698	61.669	97.323	0	34.043	21.071	0	0	25.233	23.63	0	0	24.634	0	68.878	17.593	24.332	15.502	23.639	0
SLC4A7	183.371	0	0	0	15.888	0	0	0	0	9.313	48.066	0	0	0	0	0	0	0	44.977	0	0	0	0	0	0	0	0	0	0	0.668	0	0
APBA2	128.351	0	0	172.52	22.242	0	0	0	0	0	0	0	231.233	0	0	0	0	3.005	0	0	0	15.888	0	0	0	0	0	0	0	0.935	0	0
MAP2K3	0	0	0	0	80.773	0	0	0	0	23.672	122.179	0	0	0	277.227	0	263.209	76.392	0	128.319	143.752	76.928	215.314	0	70.172	210.15	130.801	50.116	0	101.9	67.338	0
TMSB10	1777.51	0	1471.84	4778.4	20946	18778.5	17484	29205.5	14166.6	29970.2	931.863	0	2401.72	10718.4	2114.41	14771.4	5494.2	12693.2	13951.6	19573.8	15349.6	14814.9	13137.6	17751.1	18732	11219.7	11472.6	17200.4	18502	13354.8	12326.1	11137.6
ASTE1	0	0	0	345.796	89.164	0	0	0	0	52.261	0	0	0	0	0	0	0	0	0	0	0	0	0	0	0	0	0	0	0	1.875	0	0
RNF19A	0	0	0	196.492	0	0	0	0	0	44.545	0	0	0	0	0	0	37.654	23.959	0	0	0	18.095	27.011	0	44.016	0	0	31.435	0	19.175	42.238	91.597
GABARAPL2	0	0	0	390.588	654.639	646.298	0	0	1543.98	472.245	0	858.166	0	0	0	603.711	760.011	721.18	1282.96	959.98	851.392	755.36	536.935	1128.54	612.465	262.029	897.001	562.387	1555.57	906.335	839.614	364.155
MYOC	0	0	0	0	0	0	0	0	0	0	0	0	0	0	0	0	0	0	0	115.634	0	0	0	0	0	0	0	0	0	0	0	0
SH3YL1	0	0	0	0	0	21.953	0	0	0	0	41.398	0	35.565	0	0	0	7.823	35.128	38.737	43.478	24.354	29.323	58.363	43.81	23.776	142.409	88.637	0	46.968	25.895	0	0
FAM136A	0	0	0	0	0	79.426	0	0	0	0	149.774	0	0	0	339.841	237.415	84.91	113.712	0	235.951	220.275	188.605	0	0	172.041	515.227	160.343	61.435	169.929	112.424	165.093	179.009
VCL	88.235	0	0	0	30.581	73.591	0	0	0	8.962	0	0	79.48	0	0	36.662	12.238	20.659	43.285	48.582	40.819	7.281	0	0	26.567	0	0	37.948	0	12.217	0	0
DEPDC1B	0	0	0	0	0	0	0	0	0	0	0	0	0	0	0	0	0	0	0	0	0	0	0	0	0	0	0	0	0	0	0	0
DAPK2	64.77	249.303	53.632	261.176	33.672	0	0	0	0	19.736	0	0	0	48.82	77.046	26.912	2.567	6.066	31.773	0	9.988	5.345	11.968	0	19.502	0	0	13.928	19.262	5.664	0	0
NSMAF	0	0	0	0	0	0	0	0	0	14.525	0	0	64.409	215.585	170.114	59.421	5.667	0	0	0	0	0	0	0	0	0	0	0	0	3.126	0	0
STAP1	0	0	0	0	0	0	0	0	0	0	0	0	0	0	0	0	0	0	0	0	0	0	0	0	0	0	0	0	0	3.882	0	0
TIMP2	0	0	0	0	135.614	261.078	0	0	0	333.843	0	0	70.493	0	0	260.133	201.574	252.85	230.339	301.616	168.947	432.678	433.8	607.845	659.761	282.264	307.45	336.565	279.283	425.432	361.781	196.138
RFC1	0	0	0	0	0	0	0	0	0	53.311	0	0	0	0	156.087	0	5.2	3.072	64.37	0	0	59.555	0	0	0	0	0	0	0	0.956	0	0
TBC1D23	170.597	0	0	0	59.126	47.428	0	0	0	69.311	0	0	0	128.588	0	0	13.521	39.942	0	46.965	26.307	7.039	0	0	51.366	0	0	73.37	0	23.621	49.292	0
CUL3	153.263	0	190.361	0	66.398	42.609	0	0	0	46.701	40.174	0	0	0	0	31.841	25.812	44.855	0	21.096	35.451	28.457	56.638	0	46.147	69.1	0	49.436	91.16	43	44.283	48.016
MYOM2	0	0	0	0	0	0	0	0	0	25.375	0	0	0	0	0	0	0	0	0	0	0	0	23.081	0	0	0	0	0	0	0	0	0
CYP46A1	188.547	0	156.124	0	0	0	0	0	0	9.575	98.846	0	0	71.059	0	0	0	2.207	0	25.953	0	3.89	0	0	0	0	0	0	0	2.061	0	0
ZZZ3	0	0	81.043	131.554	33.922	0	0	0	0	0	0	0	0	0	0	0	1.939	2.292	0	0	0	0	18.085	0	0	0	0	0	0	1.426	0	0
SLC18A1	0	0	0	0	0	0	0	0	0	22.903	0	0	0	0	0	0	0	15.838	0	0	0	0	0	0	67.892	0	0	0	0	3.286	0	0
USP2	0	0	0	0	0	0	0	0	0	0	0	0	0	0	0	0	0	0	0	0	0	8.016	0	0	0	0	0	0	0	1.416	0	0
CASR	82.978	0	68.709	0	0	0	0	0	0	8.428	43.502	0	37.373	0	0	0	0	0	0	0	0	0	0	0	0	0	0	0	0	3.023	0	0
TUBG2	0	0	0	0	0	0	0	0	0	0	0	0	0	0	0	0	0	0	0	0	0	0	0	0	0	0	0	0	0	0	0	0
RPL26L1	0	0	0	0	0	0	0	0	0	0	0	0	0	0	0	0	0	70.935	0	0	0	0	0	0	0	0	0	0	0	16.559	0	0
FLT4	99.598	0	164.942	0	0	27.69	0	0	0	0	0	0	89.716	0	0	0	0	2.332	0	0	0	0	0	0	0	0	0	0	0	2.903	0	0
NSUN2	0	0	0	0	0	0	0	0	0	16.264	83.946	0	0	0	0	66.533	0	3.749	0	0	0	0	0	0	0	0	0	34.433	0	4.668	0	0
FBXO42	0	0	0	0	0	27.283	0	0	0	39.871	154.342	289.813	44.199	0	0	0	5.833	11.488	0	0	0	12.147	0	0	59.096	0	55.078	0	29.185	8.582	0	61.49
MFAP3	0	0	0	0	0	0	0	0	0	37.375	0	0	82.864	138.677	0	0	0	0	0	0	0	0	0	0	0	0	0	0	0	1.341	0	0
MRI1	0	0	0	0	0	0	0	0	0	25.911	0	0	0	0	0	0	0	5.973	0	0	0	21.052	47.137	0	0	0	0	0	0	3.718	0	0
METTL1	0	0	278.532	0	0	93.517	0	0	0	0	0	0	0	0	0	0	0	0	0	0	0	0	0	0	0	0	0	0	0	4.903	0	0
HOXC8	466.726	0	0	0	80.88	0	0	0	0	0	0	0	0	0	0	0	0	0	0	0	71.971	38.515	0	0	0	0	0	100.364	0	3.401	0	0
AGA	0	0	0	0	0	0	0	0	0	33.476	0	0	0	0	0	0	0	0	0	0	0	0	0	0	0	0	0	0	0	0	0	0
PI4K2B	0	0	0	0	0	0	0	0	0	0	0	0	112.171	0	0	0	0	0	0	0	0	0	0	0	74.989	0	0	0	0	3.63	0	0
BOD1L1	0	0	0	149.438	48.166	15.455	0	0	0	28.231	58.286	0	50.074	41.9	132.251	23.098	15.42	11.714	0	30.607	17.144	11.468	10.272	0	0	0	15.6	11.954	16.532	7.697	0	0
MAT2B	0	0	141.672	0	29.649	0	0	0	0	104.269	0	0	0	0	0	71.091	16.95	48.07	0	141.305	79.15	63.535	31.614	94.924	154.547	0	96.025	73.583	50.883	62.341	0	107.204
TLL1	0	0	0	0	0	0	0	0	0	11.905	61.447	0	0	0	0	0	0	0	0	0	0	0	0	0	0	0	0	0	0	2.562	0	0
EDC4	0	0	118.262	0	0	0	0	0	0	14.507	0	0	128.652	0	0	0	2.83	0	0	0	0	0	0	0	0	0	40.079	0	0	2.082	0	0
TRIO	100.759	0	41.716	0	0	28.012	0	0	0	5.117	0	0	22.691	75.948	0	0	0	0	0	0	7.769	4.157	18.618	27.951	0	0	0	10.834	0	1.836	0	0
VCAN	0	228.812	49.223	79.903	10.302	0	0	0	0	6.038	0	175.556	53.548	44.808	0	0	0	0	0	0	0	0	0	0	0	0	0	0	0	0.433	0	0
CLEC16A	71.175	0	58.935	0	12.334	19.788	0	0	0	7.229	0	0	32.057	53.648	0	0	4.231	0	0	0	10.976	5.873	0	0	0	0	0	0	0	0.519	0	0
MSR1	0	0	280.351	0	176.017	31.376	370.031	0	299.822	80.241	0	0	0	0	0	0	0	5.285	0	0	0	4.657	0	0	0	0	0	0	0	0.822	0	0
CDH1	142.73	0	0	191.848	24.734	39.681	0	0	379.183	43.492	74.827	0	64.284	0	0	0	5.656	10.025	0	39.293	44.019	29.446	0	0	0	0	0	30.692	0	8.321	0	0
DNAH5	0	205.98	0	0	0	0	0	0	0	5.435	84.165	0	0	0	0	0	0	0	0	0	0	4.416	0	0	0	0	0	0	0	0.78	0	0
ZFYVE16	0	0	191.092	0	26.661	21.386	252.219	0	0	15.627	40.328	0	69.293	0	0	0	4.573	9.005	0	21.177	11.862	34.914	0	0	23.162	138.731	0	0	45.755	8.969	22.227	0
RIPOR1	0	0	216.981	0	45.41	0	0	0	0	79.848	0	0	0	0	0	0	44.133	0	0	0	20.204	21.624	0	0	0	0	0	0	0	11.458	0	0
C6	0	0	0	0	0	0	0	0	0	0	0	0	0	0	0	0	0	0	0	0	0	0	0	0	0	0	0	0	0	2.711	53.754	116.57
RAI14	114.693	0	94.97	0	59.626	0	376.048	0	0	58.247	180.384	0	0	86.45	0	0	20.453	42.965	168.791	94.724	35.372	56.788	105.962	190.897	34.534	206.842	32.185	98.653	136.438	60.178	66.278	71.865
SOX30	0	0	0	0	0	0	0	0	0	25.799	133.162	0	0	0	0	0	0	0	0	0	0	0	0	0	0	0	0	0	0	9.255	0	0
PNKP	0	0	0	0	65.926	0	0	0	0	0	199.441	0	0	0	0	0	3.769	17.814	0	0	0	15.697	0	0	0	0	0	0	56.57	0	0	0
BEST2	0	0	0	0	0	0	0	0	0	0	0	0	150.07	0	0	0	0	0	163.454	0	0	0	61.567	0	0	0	0	0	0	2.428	0	0
PHLPP2	0	0	0	94.857	0	39.239	0	0	187.482	0	0	416.822	63.569	0	83.947	0	0	0	0	0	32.647	2.912	0	0	0	0	0	15.175	0	0.514	0	0
SPDL1	0	0	152.823	0	31.983	102.62	0	0	0	0	0	0	0	0	0	0	7.314	4.321	0	0	0	7.615	0	0	0	0	0	0	0	5.38	0	0
STAU2	0	0	0	0	16.98	0	321.258	0	0	0	0	0	0	0	0	40.713	3.883	11.47	0	0	0	12.128	0	0	29.502	0	0	0	29.14	11.424	56.621	0
CTNS	0	0	0	0	0	72.133	0	0	0	52.707	0	0	116.858	0	308.637	0	15.423	18.224	0	0	0	21.411	0	0	0	0	0	0	0	3.782	0	0
RTN4R	0	0	0	0	91.514	0	0	0	0	26.819	0	0	118.923	0	314.091	0	0	0	0	0	0	0	0	0	79.503	0	0	0	0	1.924	0	0
PHF23	0	0	0	0	54.899	88.073	0	0	0	0	0	0	0	0	0	0	37.662	185.43	155.407	261.64	244.258	52.285	175.609	0	0	0	88.9	272.493	94.215	103.887	91.534	198.499
CDH10	0	0	0	0	0	66.97	0	0	0	0	0	0	0	0	0	0	0	0	0	0	0	0	44.51	0	0	0	0	0	0	0	0	0
INPP4A	0	0	110.72	0	0	37.174	0	0	0	20.372	70.1	0	0	50.394	0	0	0	0	0	0	0	0	12.354	0	20.13	0	0	0	0	1.462	0	0
RAB27B	0	0	0	0	0	0	0	0	0	0	0	0	53.429	0	0	0	4.701	2.777	0	0	0	14.684	21.92	0	0	0	0	51.019	0	12.103	0	0
PSMA4	0	0	0	0	87.354	70.071	0	0	0	140.801	0	0	56.759	0	0	0	22.473	38.357	0	34.693	19.433	15.599	23.286	0	75.889	0	35.364	0	0	21.122	36.412	78.963
MYO16	0	0	0	0	0	0	0	0	0	9.724	100.381	0	43.119	0	0	0	0	0	0	0	0	0	0	0	28.826	0	0	0	0	1.395	0	0
LSG1	0	704.341	0	0	0	0	0	0	0	0	0	0	0	0	0	0	3.626	4.284	0	0	0	7.55	0	0	0	0	0	0	54.421	8.001	0	0
PARP3	0	0	0	0	0	0	0	0	0	91.751	0	0	135.616	0	0	0	0	0	0	0	0	0	0	0	0	0	0	0	0	4.389	0	0
TNC	0	0	0	0	0	0	0	0	0	27.88	47.966	0	41.208	0	108.837	0	0	0	0	0	0	0	0	0	0	0	0	19.675	0	2.667	0	0
THAP3	0	0	0	0	37.52	60.194	0	0	0	21.991	0	0	97.516	0	0	89.964	8.58	15.208	0	0	0	8.933	0	0	0	0	0	0	0	4.733	0	0
RIPOR3	146.721	0	0	197.211	0	0	0	0	0	0	153.837	0	0	0	0	0	0	3.435	0	0	0	6.054	0	0	0	0	0	0	0	3.208	0	0
TDP1	0	0	0	0	0	39.362	0	0	0	0	0	0	0	0	0	0	0	0	0	0	0	0	0	0	0	0	0	0	0	1.032	0	0
AIFM2	171.693	0	0	0	0	0	0	0	0	34.878	0	0	0	0	0	71.34	6.804	12.06	0	0	0	14.168	31.725	0	0	0	0	0	0	3.754	0	0
C2orf83	0	0	0	339.943	43.827	0	0	0	0	0	0	0	0	0	0	0	0	0	0	0	0	0	0	0	0	0	0	0	0	0	0	0
SPATA7	256.591	0	0	0	0	0	0	0	0	0	0	0	57.783	0	152.612	0	0	6.008	0	0	0	5.294	0	0	0	0	0	0	0	0	0	0
MED17	0	0	43.951	0	0	14.757	0	0	0	0	55.654	0	0	0	0	0	1.052	0	0	0	0	0	0	0	0	0	14.895	0	0	0.387	0	0
RETSAT	0	0	0	0	0	0	0	0	0	0	0	0	0	165.928	0	0	4.362	10.308	0	0	67.892	18.166	40.676	0	0	0	61.775	0	0	14.438	0	0
CAPG	676.368	0	0	0	234.419	376.077	0	0	898.432	137.398	0	998.725	0	0	0	140.518	60.306	63.344	0	0	312.897	83.722	0	187.626	0	0	94.902	72.722	0	51.753	97.713	0
AP2S1	0	0	0	695.448	179.322	287.686	0	0	1374.54	157.657	0	0	0	0	0	214.983	256.29	169.595	0	0	79.785	170.785	0	0	0	0	290.386	111.26	153.873	82.949	149.495	0
USH2A	0	165.489	0	57.79	14.901	11.953	0	0	0	4.367	22.54	126.971	0	32.407	0	0	0.852	0	0	0	0	1.774	0	0	0	0	0	0	0	0.313	0	0
ZPBP	0	0	0	0	0	0	0	0	886.194	0	0	0	0	251.435	0	0	0	0	0	0	0	0	0	0	0	0	0	0	0	0	0	0
TG	79.199	0	65.58	0	0	0	0	0	0	0	41.52	0	35.671	59.697	188.421	0	0	1.854	0	0	0	0	0	0	0	0	0	0	0	0.577	0	0
ADAM28	94.284	0	0	0	16.339	0	0	0	0	9.576	49.428	0	0	0	0	0	0	0	0	0	0	0	0	0	0	0	26.458	0	0	2.061	0	0
BARX2	0	0	199.463	0	41.744	0	0	0	0	0	126.285	0	108.493	0	0	0	23.864	5.64	0	0	74.292	19.878	0	0	0	0	67.598	51.8	71.639	21.065	0	0
DCUN1D1	0	0	0	0	0	0	0	0	0	0	54.946	0	47.205	0	0	43.549	12.46	12.269	0	0	32.324	25.947	19.366	0	31.557	0	29.411	22.538	0	14.512	30.283	0
JADE2	0	0	0	0	15.469	24.816	0	0	0	9.066	46.796	0	40.203	67.282	212.362	37.089	0	4.18	43.789	0	0	14.732	0	0	0	0	0	0	0	1.301	0	0
ZIC2	0	0	0	0	0	0	0	0	0	0	0	0	0	0	0	0	0	0	0	0	0	10.99	0	0	0	0	0	0	0	0	0	0
LCP2	0	0	0	163.59	105.455	67.672	0	0	323.331	12.362	0	0	0	0	144.775	0	12.057	11.398	0	0	93.839	20.087	22.488	0	36.645	0	0	52.343	0	8.869	0	0
TRIT1	0	0	0	0	57.372	0	0	0	0	33.627	0	0	0	0	0	0	0	7.751	0	0	0	0	0	0	0	0	0	0	0	14.476	0	0
ADRB1	0	0	0	0	0	0	0	0	0	62.776	0	0	0	0	0	0	24.492	7.235	0	0	0	12.751	0	0	186.092	278.653	86.719	0	0	27.023	0	0
GUCA2B	0	0	0	0	0	0	0	0	0	0	0	0	0	0	0	0	58.522	0	0	0	0	0	0	0	0	0	0	0	0	0	0	0
CUL7	0	0	129.715	0	0	0	0	0	0	0	82.126	0	70.555	0	0	0	0	0	0	0	0	0	28.946	0	0	0	0	0	0	2.283	0	0
CTNNA1	199.693	0	165.353	0	121.119	83.276	654.741	546.845	0	172.405	52.345	294.867	89.94	150.519	0	290.41	245.314	289.878	244.903	357.338	261.746	230.705	147.593	332.373	210.444	180.067	252.173	257.649	118.777	247.388	317.342	125.124
PHKA2	0	751.692	0	0	67.685	27.147	320.155	0	0	0	51.191	0	43.979	0	232.307	0	1.935	0	0	0	0	0	0	0	0	0	0	0	0	2.135	0	0
CNTLN	79.686	0	131.966	107.108	0	0	0	0	0	0	41.775	0	35.89	0	0	0	0	1.866	0	0	0	0	14.724	0	23.993	0	0	0	0	1.161	23.024	0
EPHA3	0	0	0	0	0	0	0	0	0	13.418	0	0	0	0	0	0	0	0	0	0	0	0	0	0	0	0	0	0	0	0	0	0
HSPA5	225.6	0	0	0	78.19	188.159	739.684	0	0	114.572	0	0	0	0	0	93.739	129.63	105.64	221.34	248.429	208.731	232.71	41.685	0	271.709	203.428	189.925	533.638	268.373	159.47	195.552	141.357
DSG2	0	0	0	382.889	24.682	39.597	0	0	0	72.334	0	0	0	0	0	0	0	16.674	0	0	21.963	11.754	0	0	0	0	0	0	0	13.493	0	0
GEMIN8	0	0	0	488.879	0	0	0	0	0	0	0	0	0	0	0	0	0	8.516	0	0	0	0	0	0	0	0	0	0	0	0	105.09	0
OFD1	0	0	0	0	0	0	0	0	0	0	0	0	0	128.488	0	212.489	20.265	23.947	83.623	46.929	0	42.201	0	0	102.653	307.423	0	0	0	21.118	49.253	0
GPM6B	0	0	0	0	0	86.382	509.372	0	0	0	0	0	69.971	0	184.802	0	0	0	0	0	0	0	0	0	0	0	0	0	0	1.132	0	0
MAGEC2	0	0	0	0	0	0	0	0	0	0	0	0	0	0	0	0	0	0	0	0	0	0	0	0	0	0	0	0	0	0	0	0
PREX2	0	0	0	0	0	20.327	0	0	0	0	0	0	32.931	0	0	0	0	1.712	0	0	0	0	0	0	0	0	0	0	0	0	0	0
WDR37	0	0	0	0	0	0	0	0	0	0	245.158	0	0	0	0	0	37.062	25.547	0	0	24.037	25.726	28.802	86.482	46.934	0	43.743	33.52	0	4.544	0	0
YTHDC2	0	0	67.496	0	0	0	0	0	0	0	0	0	0	0	0	33.869	4.845	0	0	0	0	0	30.123	0	24.543	0	0	0	0	2.376	0	0
CTPS2	0	0	0	0	0	88.969	0	0	0	16.252	0	0	0	0	0	0	15.852	22.478	78.493	0	0	26.408	0	88.773	0	0	44.902	0	95.172	15.158	0	0
ATP6V1H	173.211	666.702	0	0	0	96.31	0	0	0	87.966	90.806	0	0	0	0	0	30.888	28.388	84.97	95.369	53.42	64.321	96.015	96.099	52.153	0	0	111.741	0	32.818	100.094	0
POLR2B	0	0	0	200.821	0	41.537	0	0	0	15.175	78.326	0	0	0	0	0	2.96	20.988	0	41.131	46.078	18.494	27.607	0	0	0	41.927	0	44.433	23.953	0	0
FAM214A	0	0	148.502	0	139.854	24.93	0	0	238.223	45.54	0	0	80.774	0	0	149.036	104.827	157.461	175.956	49.372	152.105	140.595	82.845	348.25	134.998	0	150.982	134.979	160.008	115.662	155.455	112.373
ARAP2	70.94	0	0	0	0	0	0	0	0	7.205	37.191	0	0	0	0	0	28.112	0	34.8	0	10.939	5.854	0	39.358	42.72	63.968	39.815	0	0	5.17	0	0
TPR	0	0	0	0	24.742	238.162	0	0	0	14.502	0	0	32.153	0	0	0	2.829	10.029	0	0	11.008	11.782	26.382	0	0	0	0	30.702	0	9.884	0	0
CP	120.84	0	100.059	0	0	0	0	0	0	0	0	0	54.425	0	0	0	0	0	0	33.267	0	0	0	0	0	0	0	0	0	1.761	0	0
DTNBP1	0	0	0	0	0	0	0	0	0	88.024	302.886	1706.21	0	0	0	0	0	0	0	0	0	11.919	0	0	0	0	0	0	0	6.315	0	0
ANO2	0	0	116.712	0	0	0	0	0	0	0	0	0	63.483	0	167.666	0	0	0	0	0	0	0	0	0	0	0	0	0	0	0	0	0
C12orf4	0	0	0	0	0	0	0	0	0	0	0	0	0	0	0	0	14.148	0	0	0	0	0	0	0	0	0	0	0	0	1.301	0	0
SCML1	0	0	0	0	0	0	0	0	0	0	0	0	0	0	0	0	15.889	7.51	0	0	0	13.235	0	0	0	0	0	0	0	2.338	0	0
WWC3	0	0	0	0	0	34.454	0	0	0	0	0	0	55.817	0	442.262	0	2.456	23.213	0	0	0	5.113	0	0	0	0	0	53.3	0	12.644	0	0
ARHGAP6	0	0	92.585	0	0	0	0	0	0	11.357	0	0	0	84.279	133.006	0	0	0	0	0	0	0	0	0	0	0	0	0	0	0.815	0	0
FAM184B	0	0	0	0	0	0	0	0	0	13.523	209.395	393.186	0	0	0	0	0	0	0	0	0	0	24.601	0	0	0	0	0	0	0	0	0
MAP4	0	0	195.418	0	20.449	49.209	0	0	0	47.942	61.862	0	0	0	70.183	0	2.338	4.144	0	16.243	0	2.434	10.902	0	0	0	0	0	0	3.01	0	0
GOPC	0	0	0	0	0	0	0	0	0	0	99.871	0	0	0	0	0	0	13.381	0	0	0	7.86	35.2	0	0	0	53.459	0	0	4.165	0	119.365
ROS1	0	0	0	0	0	0	0	0	0	0	0	0	0	84.59	0	0	0	0	0	0	0	0	0	0	0	0	0	24.133	0	0	0	0
USP28	0	0	0	0	0	0	0	0	0	0	0	0	69.432	0	183.38	0	0	3.609	0	0	0	6.361	0	0	0	0	0	0	0	2.247	0	0
HDAC9	52.395	201.671	0	0	9.08	0	0	0	0	15.965	54.936	0	70.794	0	0	0	1.038	6.134	0	0	0	0	9.681	29.069	0	0	0	11.267	0	3.818	30.277	0
TSPAN17	0	0	0	0	0	94.001	0	0	0	17.171	0	0	76.143	0	0	0	0	0	82.934	0	0	0	0	0	0	0	0	0	100.556	2.464	0	0
NOP16	0	0	0	0	53.42	0	0	0	818.955	0	161.61	0	138.841	232.357	0	0	0	0	0	0	0	0	0	0	0	0	0	0	0	4.493	0	0
CC2D2A	115.914	0	191.963	0	0	32.226	0	0	0	11.774	182.305	0	104.413	87.371	0	48.164	0	2.714	0	0	0	0	0	0	0	0	0	0	0	0	0	0
RRM2B	0	0	0	213.598	27.538	0	0	0	0	16.141	0	0	0	0	189.032	0	0	3.721	0	0	0	6.557	29.363	0	47.848	0	0	0	0	0	0	0
ZNF800	0	0	0	0	0	0	0	0	0	15.458	0	0	0	0	181.037	0	30.155	10.69	0	41.898	23.469	12.559	28.121	84.437	0	137.234	0	32.727	0	19.963	0	0
SNX29	78.036	300.364	129.232	209.779	0	0	0	0	0	7.926	0	0	70.293	0	0	0	1.546	0	0	0	12.033	6.44	0	0	23.496	0	0	16.781	0	2.843	0	0
LMO3	0	0	0	0	0	0	0	0	0	0	0	0	0	0	0	0	0	2.01	0	0	0	0	0	0	0	0	0	0	0	0	0	0
MRPS10	0	0	0	0	0	116.165	0	0	0	212.202	0	1233.97	0	0	0	0	190.418	234.791	0	115.031	128.866	86.202	386.034	0	125.81	0	351.767	89.852	124.265	188.786	241.459	0
RSF1	0	0	0	0	9.707	31.145	0	0	0	17.068	0	0	0	0	0	23.274	32.185	15.737	54.955	0	17.275	4.622	10.35	31.076	0	50.508	15.719	36.135	33.316	15.919	0	0
VPS13D	0	0	0	59.19	7.631	0	0	0	0	8.946	46.172	0	59.5	33.192	0	0	15.705	5.155	21.602	12.123	0	10.902	24.41	0	26.518	39.708	0	0	0	8.664	12.724	27.592
CELF2	80.31	309.12	66.5	215.894	0	22.327	0	0	0	32.629	0	0	72.342	0	0	0	0	0	39.397	0	0	9.941	0	0	0	0	0	0	0	0	0	0
FAM120A	244.766	0	0	0	0	68.048	0	0	0	49.722	0	0	0	0	0	50.851	4.85	20.058	0	101.075	18.872	50.496	0	0	0	0	68.687	26.317	36.396	19.62	0	0
R3HDM1	0	0	0	0	19.344	0	0	0	0	0	117.043	0	50.277	0	0	0	0	0	0	0	0	0	0	0	0	0	0	0	0	1.627	32.254	0
COL9A2	212.394	0	175.869	0	36.806	0	0	0	0	0	0	0	0	0	505.3	0	0	0	0	0	0	8.763	39.245	0	63.951	0	59.602	0	0	3.096	0	0
KITLG	146.21	0	0	0	0	40.648	0	800.769	0	14.851	0	0	0	0	0	0	2.897	3.423	0	0	0	6.033	0	0	0	0	0	0	0	1.065	0	0
ERCC8	0	0	0	0	0	0	0	0	0	0	0	0	0	0	0	0	0	0	0	0	0	0	0	0	0	0	0	0	0	0	0	0
ADAMTS6	0	0	0	0	0	0	0	563.632	0	0	0	0	0	0	0	0	0	2.409	0	0	0	0	0	0	0	0	0	0	0	1.5	0	0
H6PD	94.587	0	0	0	16.391	0	0	0	0	38.429	49.587	0	42.601	0	0	0	7.497	11.073	46.4	0	0	27.319	0	0	28.48	0	26.543	0	0	6.893	0	0
VAMP3	319.437	0	0	0	166.068	266.422	0	0	0	64.891	334.93	0	143.871	0	0	265.458	88.61	74.79	156.703	175.88	49.259	52.721	0	177.225	0	0	0	68.691	95	58.196	92.297	0
PER3	0	0	0	0	0	0	0	0	0	22.114	57.069	0	49.029	0	129.491	0	17.255	17.841	53.402	59.937	33.573	8.983	0	60.395	0	0	0	0	32.374	19.832	0	0
UTS2	0	0	0	0	0	0	0	0	0	0	0	0	0	0	0	0	0	0	0	0	0	0	0	0	0	0	0	0	0	0	0	0
TNFRSF9	0	0	115.311	0	0	0	0	0	0	0	0	0	125.441	0	0	0	0	0	0	0	0	0	0	0	0	0	0	0	0	0	0	0
EPN3	0	0	0	0	0	52.802	0	0	0	19.291	0	0	85.542	0	225.926	0	15.053	26.681	0	0	58.576	31.346	70.188	0	114.373	0	53.298	0	112.969	52.594	0	0
LTBP1	0	0	0	0	0	0	0	0	0	0	63.065	0	0	0	143.096	0	0	2.816	0	0	0	0	22.228	0	0	0	0	0	0	0.877	0	0
RCN1	0	0	101.043	0	21.146	0	0	0	0	24.789	0	0	0	0	0	0	0	0	0	0	37.634	5.035	0	0	36.742	0	0	0	0	3.557	0	0
ELN	134.767	0	0	0	0	0	0	0	0	0	282.607	0	182.093	0	0	0	0	0	0	0	0	0	0	0	0	0	0	0	0	0	0	0
RFC2	398.754	0	0	0	0	221.717	0	0	0	40.502	418.095	0	179.595	300.562	0	0	0	112.033	195.612	0	0	16.453	73.68	0	120.063	0	0	0	0	5.812	0	0
ARID1B	20.011	0	16.57	0	10.403	0	0	0	0	14.228	31.472	0	45.064	15.083	0	0	1.586	1.874	0	11.018	6.172	4.128	0	0	0	0	5.616	8.606	17.854	4.229	11.564	0
CLPTM1L	0	0	0	0	23.301	0	0	0	0	27.314	70.49	0	60.559	0	159.944	0	10.657	18.889	0	37.016	0	11.096	0	0	0	0	0	0	0	28.415	38.85	0
NEDD4L	0	0	0	135.783	8.753	42.127	165.608	0	0	25.651	0	0	0	0	120.166	0	47.037	23.652	0	13.905	15.578	29.177	18.666	28.023	30.416	45.545	14.174	32.584	15.021	22.085	14.594	0
FOXP3	0	0	0	0	0	92.599	0	0	0	33.831	0	0	0	0	0	0	0	7.798	0	91.694	0	0	0	0	0	0	0	0	0	7.282	0	0
PPP1R3F	0	0	0	0	0	0	0	0	561.278	0	110.761	0	0	0	0	0	0	4.947	103.642	0	0	0	0	0	0	0	0	0	0	3.079	0	0
HEXB	0	0	0	233.875	271.372	0	0	0	0	300.442	0	0	0	131.151	0	0	13.79	12.221	0	0	0	21.538	32.15	0	52.39	0	0	0	0	6.34	0	0
PTCD2	0	0	0	97.816	0	0	0	0	0	7.392	38.151	214.913	32.776	54.853	86.566	0	0	0	0	0	0	3.003	0	0	0	0	0	0	0	0.53	0	0
NEXMIF	74.989	0	0	0	0	20.848	0	0	0	0	39.313	0	0	0	0	0	0	0	0	0	11.564	0	0	0	0	0	0	0	0	0	0	0
JKAMP	202.677	0	0	0	70.245	56.347	0	0	0	20.586	0	0	0	0	0	0	16.063	47.453	0	0	0	25.088	37.45	112.446	0	0	0	0	120.552	13.293	117.121	126.994
DKK3	0	0	0	0	0	0	0	0	462.979	35.402	0	0	0	0	207.304	0	3.453	0	0	0	0	7.191	0	0	0	0	0	0	0	0	0	0
ARHGEF5	0	0	0	0	26.26	42.129	0	0	0	0	79.444	0	0	0	0	0	0	0	0	0	0	6.253	0	0	0	0	0	32.586	0	12.147	0	0
NFE2L3	414.99	0	0	0	0	0	0	0	0	0	0	0	0	0	0	0	0	0	0	0	0	0	0	0	0	0	0	0	0	1.512	0	0
MCUR1	0	0	241.055	0	25.224	40.467	0	0	0	14.784	152.618	0	65.558	0	0	0	5.768	17.04	0	0	0	0	0	0	0	0	40.847	0	0	8.486	0	0
LIMA1	0	0	0	0	0	0	0	0	0	113.407	0	0	0	0	0	0	27.654	39.212	68.466	0	43.044	5.759	0	77.433	84.046	0	0	0	0	25.427	0	0
LETMD1	0	0	0	0	50.657	40.635	0	0	0	44.537	0	0	65.83	0	0	0	0	6.844	0	0	0	6.031	0	0	0	0	0	31.43	0	4.26	0	0
SLC4A8	98.07	0	40.603	0	25.492	13.632	0	0	0	0	128.533	289.619	66.254	0	58.329	0	0	1.148	0	0	7.561	2.023	0	0	0	0	0	10.544	0	0.357	0	0
LAMC3	0	0	192.266	0	0	0	0	0	0	23.584	182.593	0	52.289	262.526	0	0	0	0	0	0	0	0	0	0	0	0	0	0	0	5.076	0	0
PTGER3	0	0	0	0	0	25.392	0	500.222	0	18.554	47.882	0	82.272	68.843	108.645	0	0	0	0	0	0	0	16.876	0	0	0	0	0	0	1.331	0	0
TNIP3	0	0	193.746	314.502	0	65.05	0	0	0	0	0	0	0	0	0	0	0	0	0	0	0	0	0	0	0	0	0	0	0	0	0	0
MAPK9	0	0	0	0	0	0	0	0	0	40	0	0	0	0	0	0	7.803	2.305	0	0	0	8.124	0	0	0	0	0	0	0	4.305	28.447	0
COL23A1	0	0	0	0	0	68.352	0	0	0	0	128.891	0	0	0	0	0	0	0	0	0	0	0	0	0	0	0	0	0	0	5.375	0	0
BCAR1	96.061	0	0	0	16.647	26.706	0	0	0	39.028	50.36	0	0	72.406	114.268	39.914	15.227	33.736	47.123	0	59.252	35.672	70.999	0	57.847	0	26.957	0	28.568	25.201	0	60.19
HERPUD1	0	0	0	0	88.913	142.643	0	936.69	0	138.971	0	0	0	128.912	0	71.063	30.498	28.03	251.697	0	79.12	28.227	31.602	0	102.991	154.218	47.994	0	101.726	49.853	49.416	0
HOMER3	0	0	0	0	44.647	71.627	0	0	0	26.169	0	0	0	0	0	0	5.105	30.161	0	0	39.729	42.522	142.817	0	0	232.319	144.599	55.402	76.622	31.918	0	0
POLQ	0	0	0	0	16.253	0	0	0	0	0	49.171	0	42.243	0	0	0	0	0	0	0	0	0	0	0	0	0	0	0	0	0	0	0
PIK3CB	0	0	92.998	0	0	218.568	0	0	298.371	91.26	0	0	0	0	0	0	0	0	0	0	17.319	0	0	0	0	0	0	0	0	0.818	0	0
CYBA	0	0	0	0	136.535	365.071	0	0	697.71	320.105	0	775.596	0	395.914	0	0	93.666	43.043	0	0	161.994	108.362	48.527	0	79.076	0	0	0	78.105	32.536	0	0
THOC3	0	0	0	0	0	0	0	0	0	0	0	754.033	0	0	0	0	0	5.978	0	0	0	10.535	0	0	0	0	0	0	0	3.721	0	0
HEBP2	0	0	0	0	59.012	47.337	0	0	0	77.824	44.632	0	0	64.17	101.27	106.122	89.402	165.44	208.816	93.749	118.152	112.405	94.384	141.698	76.9	0	119.452	164.763	101.275	111.051	147.589	0
MPHOSPH9	0	0	70.85	0	0	0	0	0	0	0	44.857	0	38.537	0	101.781	0	0	2.003	0	23.555	0	0	47.43	0	0	0	0	0	0	0.624	0	0
PLEKHA5	0	0	58.133	0	24.332	19.518	0	0	0	28.523	110.417	0	31.62	52.918	0	29.171	0	3.287	0	0	0	5.793	25.945	0	42.277	0	39.403	0	20.879	2.558	0	0
PRSS8	292.905	0	242.536	0	456.825	407.157	0	0	1556.29	238.005	0	0	527.687	0	348.422	1338.75	899.553	1282.41	718.437	886.998	1219.52	1196.46	1082.43	812.527	1058.31	1848.83	1068.55	1637.63	1132.42	1404.49	1607.99	1651.76
SIKE1	0	0	0	0	0	0	0	0	0	45.58	0	0	0	0	0	0	0	17.511	0	41.18	0	6.172	0	0	0	0	0	32.166	0	3.27	43.22	0
RRP12	0	0	171.189	138.943	0	28.738	0	0	0	0	54.192	305.273	93.114	0	0	0	0	0	0	0	0	8.53	0	0	0	0	0	0	0	0.753	0	0
FNIP2	81.123	312.248	67.173	0	0	0	0	0	0	24.719	85.058	0	109.611	61.147	0	0	11.251	3.799	119.387	0	12.51	53.555	0	0	24.426	0	0	0	0	6.503	23.439	0
MSMO1	304.857	0	0	409.766	0	84.754	0	0	0	0	0	0	137.304	0	0	0	18.121	21.413	0	0	0	12.579	56.33	0	0	0	0	0	90.664	15.551	0	0
TTC17	78.132	0	129.393	0	13.54	0	0	0	0	0	81.922	0	35.19	0	0	0	0	0	0	0	0	9.671	28.874	43.348	0	0	65.777	0	0	2.847	0	0
ALX4	0	0	126.962	0	0	42.628	0	0	0	0	80.383	0	69.058	115.572	182.391	0	0	0	0	0	0	6.326	0	0	0	0	0	0	0	2.235	0	0
FSTL4	0	0	0	0	0	0	0	0	347.819	13.298	68.637	0	0	0	0	0	0	0	0	0	20.189	0	0	0	0	0	0	0	0	0	0	0
FOXN3	79.91	0	0	107.409	27.696	0	0	0	0	16.233	83.786	0	143.962	60.232	0	0	7.917	24.322	0	0	0	13.189	14.765	0	24.061	0	0	0	47.53	4.076	0	0
METTL24	993.963	0	0	0	0	0	0	0	0	0	0	0	223.836	0	0	0	0	0	0	0	0	0	0	0	0	0	0	0	0	0	0	0
AKR7A2	0	0	0	0	0	137.624	0	0	0	100.561	0	0	0	0	0	0	19.617	23.18	0	0	0	0	91.469	0	0	0	0	0	0	14.43	0	0
MRTO4	312.419	0	0	0	0	0	0	0	0	63.465	163.786	0	0	0	0	0	0	14.629	0	0	0	0	0	0	0	0	0	0	0	4.553	0	0
NNAT	0	2616.43	0	0	0	0	0	0	0	0	0	0	0	0	808.597	0	0	0	0	0	0	0	0	0	0	0	0	0	0	9.907	0	0
USE1	362.668	0	0	0	0	0	0	0	0	36.836	760.517	0	326.684	273.361	0	0	0	0	0	99.842	0	0	67.012	0	109.198	0	0	0	0	2.643	0	0
MCF2L2	42.865	0	35.494	0	7.428	0	0	0	0	4.354	67.416	0	19.306	0	0	0	2.548	0	0	0	0	3.537	0	0	38.719	0	0	9.218	0	0.937	12.385	0
NRIP2	0	0	0	0	0	0	0	0	0	0	0	0	141.664	0	0	0	0	0	0	0	0	0	0	0	0	0	0	0	0	2.292	0	0
LAMA3	0	0	107.977	0	0	18.127	0	0	0	0	68.363	0	29.366	49.145	0	0	2.584	0	0	0	0	0	12.047	0	0	0	0	0	0	1.425	0	0
AP5M1	0	0	0	0	11.722	0	0	0	0	6.87	0	0	0	50.985	0	0	8.041	3.167	0	18.622	0	2.791	0	0	0	0	0	0	0	6.408	0	0
ANAPC4	0	0	0	0	0	0	0	0	0	0	0	0	0	0	139.945	0	0	0	0	0	0	0	0	0	0	0	0	0	0	1.715	0	0
KCNQ1	0	0	183.841	0	76.949	0	0	0	0	22.551	0	0	99.996	167.349	264.102	0	13.197	5.198	0	0	0	9.161	0	0	66.85	200.2	0	0	0	6.472	0	139.114
TRAPPC3	0	0	0	335.992	86.636	0	0	0	0	126.948	262.095	0	0	0	0	0	19.811	58.526	122.625	68.816	77.093	61.884	46.188	0	225.795	225.403	0	161.259	297.363	27.324	72.225	156.627
THRAP3	0	0	0	0	0	51.754	0	0	0	56.725	0	549.763	167.688	0	0	0	25.82	78.454	91.322	51.249	57.413	15.362	0	0	0	0	52.24	80.062	55.363	23.062	161.363	0
PHPT1	0	0	0	0	0	0	0	0	0	222.207	0	0	0	824.493	650.589	0	0	0	0	0	168.677	0	0	0	0	0	153.48	117.61	0	3.986	0	0
ENTPD2	0	0	0	0	0	0	0	0	0	0	0	0	0	0	0	0	0	0	0	0	0	0	0	0	0	0	93.965	0	0	2.44	0	0
LY75	0	0	82.977	0	0	0	0	0	0	0	0	0	0	0	0	0	1.986	0	0	0	0	4.135	0	0	0	0	0	0	0	2.191	0	0
ARID4B	159.242	0	0	0	27.596	22.136	522.114	0	0	40.436	125.225	235.137	143.442	60.015	0	0	23.664	80.16	78.118	0	24.556	29.567	0	0	0	0	44.687	17.122	0	16.246	69.016	0
OPN3	237.257	0	0	0	41.115	0	0	0	630.305	0	0	0	0	0	0	0	9.402	0	0	65.316	0	0	87.678	0	0	0	0	0	0	1.729	0	0
SDCCAG8	165.661	0	137.173	0	57.415	92.111	0	0	0	16.826	86.848	0	74.612	0	0	0	6.565	3.879	0	0	0	27.341	0	0	0	0	0	0	0	15.694	0	0
PTPRN	0	0	0	0	18.494	29.671	0	0	0	0	0	315.177	96.135	0	0	0	0	4.997	0	0	0	0	0	59.211	0	96.235	0	0	0	0.778	0	0
HHAT	0	0	0	0	0	0	0	0	0	13.484	0	0	119.586	0	157.92	0	0	0	0	0	0	0	0	0	0	0	0	0	0	0	0	0
KIF1B	0	0	0	0	8.622	13.832	0	0	0	0	26.084	0	22.409	75.005	59.185	0	3.943	15.144	0	13.697	15.345	6.159	9.193	0	0	0	0	42.796	0	5.801	43.127	0
FOXC1	0	0	0	301.845	0	62.432	0	2459.83	0	159.665	0	0	0	0	0	279.927	71.192	189.28	550.814	61.822	138.516	166.783	165.977	124.59	67.616	607.485	441.127	193.161	133.571	189.832	324.426	0
TBC1D22A	0	0	137.353	0	28.746	92.233	0	0	0	67.394	86.962	0	74.71	0	0	68.924	13.147	11.651	162.747	0	0	20.533	30.65	0	49.945	0	0	35.67	49.332	8.462	0	103.937
SYNE2	84.303	216.327	23.269	0	9.739	7.812	0	153.906	74.655	25.688	0	0	25.313	21.181	33.427	0	2.227	1.316	0	0	0	2.319	10.385	0	0	0	0	6.043	0	3.277	0	0
PLEKHH1	0	0	134.979	0	0	0	0	0	0	8.279	0	0	36.709	122.87	96.954	0	0	0	39.983	0	0	3.363	0	0	0	0	0	17.527	0	2.376	0	0
ATP9A	0	0	0	0	36.74	29.471	0	0	0	32.301	0	0	0	79.902	0	0	6.301	17.373	0	0	0	52.486	58.761	0	63.835	0	0	45.59	31.526	7.725	0	0
SPO11	0	0	0	0	0	0	0	0	0	0	0	0	0	0	0	0	0	0	0	0	0	0	0	0	0	0	0	0	0	0	0	0
CHRDL2	0	0	0	0	0	0	0	0	0	28.564	0	0	126.662	0	0	0	0	0	0	0	0	0	0	0	0	0	0	0	0	0	0	176.212
FAM168A	0	430.267	0	150.253	0	0	0	0	0	11.354	0	0	0	0	0	0	0	0	0	0	0	0	0	0	0	0	0	0	0	0	0	70.042
RELT	139.457	0	0	0	0	0	0	0	0	0	73.11	0	0	0	0	0	13.816	3.265	0	0	0	0	0	0	0	0	0	0	0	11.179	0	0
GALC	0	0	0	0	111.929	0	0	0	343.181	26.242	135.444	0	58.181	0	0	0	0	3.024	0	0	0	5.33	0	0	0	0	36.25	0	0	6.59	0	0
NOP58	0	0	0	0	92.624	74.298	0	0	0	135.722	280.209	0	0	0	0	0	42.361	0	0	0	0	22.053	0	0	0	0	0	0	0	0	154.434	0
SZRD1	0	0	0	0	96.555	0	0	0	0	37.729	97.368	0	0	0	0	77.171	14.72	69.575	0	51.13	57.28	22.99	0	0	0	0	52.119	39.938	55.235	35.19	53.663	0
KCNH2	0	0	0	201.641	25.997	0	0	0	0	15.237	157.293	0	67.566	0	178.45	0	0	0	0	41.299	0	6.19	0	0	0	0	0	0	0	2.186	0	0
CUL1	0	956.458	0	0	43.062	0	0	0	0	126.197	0	0	0	0	0	0	39.388	0	0	68.409	0	41.011	183.66	137.864	74.82	0	0	0	0	23.541	0	0
FAM114A2	0	0	0	0	0	0	0	0	0	13.686	0	0	0	0	320.572	0	0	6.31	0	37.095	0	0	0	0	0	0	0	0	0	2.946	0	0
CYFIP2	0	0	0	0	0	46.701	0	0	0	8.531	88.064	496.08	0	0	0	0	8.321	3.933	0	0	0	0	0	0	0	0	0	0	0	2.448	0	0
TAB2	0	0	0	0	50.843	81.567	0	0	0	44.7	230.717	0	0	0	174.501	60.954	23.253	34.346	0	80.77	45.243	42.369	54.212	162.776	44.17	0	0	31.545	87.255	32.071	127.158	0
GINM1	0	0	0	0	135.928	0	0	2147.97	0	119.505	0	0	0	0	0	162.959	46.625	73.459	0	215.939	0	16.182	0	0	118.087	353.646	0	0	0	40.012	226.636	0
EIF2AK2	0	0	0	110.206	28.417	0	0	0	0	66.623	0	0	36.928	0	0	68.136	1.625	30.715	40.221	22.572	0	10.149	30.3	45.489	0	0	0	0	0	14.34	47.38	51.374
USP36	95.468	0	0	0	49.632	26.541	0	0	0	29.09	100.098	0	128.993	0	0	39.668	20.807	2.235	0	0	14.722	27.573	35.28	0	28.745	0	0	20.529	0	4.87	0	0
KMT2C	43.832	0	0	0	15.192	0	143.715	0	0	8.904	22.979	0	19.742	0	0	18.213	8.685	19.499	0	0	6.759	5.426	0	0	0	39.525	12.3	18.851	0	10.221	12.665	0
MCOLN3	0	0	110.227	0	0	0	0	0	0	0	0	0	119.911	0	0	0	0	0	0	0	0	0	122.985	0	0	0	0	0	0	0.97	0	0
CCDC85A	0	0	0	0	0	0	0	0	0	0	0	0	0	0	0	0	0	0	0	0	0	0	0	0	0	0	0	0	0	0	0	0
PUM2	0	0	0	169.826	0	105.378	0	691.98	0	205.33	0	0	56.905	95.234	0	0	37.551	106.494	0	34.783	58.45	31.279	46.691	70.098	0	227.858	0	108.677	37.575	32.225	36.506	158.333
MRPL43	0	0	0	0	171.041	0	0	0	0	75.188	0	0	0	185.99	293.521	205.055	29.335	28.886	121.046	0	0	20.362	91.187	0	74.296	0	69.244	0	0	25.174	71.296	0
ITIH1	0	0	0	0	0	0	0	0	0	39.414	101.717	0	174.773	0	230.799	0	0	0	0	0	29.919	0	0	0	0	0	0	41.723	0	1.414	0	0
HPF1	0	0	0	0	106.395	170.688	0	0	0	0	0	0	0	0	2190.98	0	36.495	0	0	0	0	0	0	0	0	0	0	0	0	13.422	0	0
ZFR	129.806	0	0	0	0	0	0	0	0	52.738	0	0	58.464	0	0	0	18.004	12.157	0	35.735	0	5.356	71.955	72.017	0	0	0	0	38.604	5.676	0	0
ZNF280C	0	0	0	0	0	0	0	0	0	0	0	0	0	0	0	0	0	0	0	0	0	0	0	0	0	0	0	0	0	0	0	0
NPFFR2	0	0	0	0	0	0	0	0	0	0	0	0	0	0	889.148	0	0	0	0	0	0	0	0	0	0	0	0	0	111.149	0	0	0
PHF21B	0	0	0	0	26.557	42.605	0	0	0	0	80.341	0	0	0	0	0	0	0	0	0	0	0	0	0	0	0	43.005	0	0	1.117	44.279	0
TRAF1	0	0	0	0	0	38.007	0	0	0	0	71.671	0	0	0	0	0	0	0	0	0	0	0	0	0	0	0	0	0	0	0.996	0	0
RC3H2	0	0	0	0	0	0	0	0	0	15.513	80.07	0	34.394	57.561	90.84	0	3.026	8.94	0	21.023	11.776	0	0	0	0	137.721	0	16.422	0	4.452	0	0
IL17RB	0	0	0	780.147	50.291	0	0	0	0	117.906	0	0	130.706	0	345.211	0	0	0	0	0	0	0	0	0	0	0	0	0	0	0	0	0
TRAF3IP2	0	0	0	0	46.63	37.404	0	0	0	0	70.533	0	0	0	0	55.903	15.995	12.6	0	0	0	27.756	24.86	0	40.51	0	75.51	0	40.012	13.726	38.874	0
GYG2	0	0	0	0	0	0	0	0	0	0	0	0	0	0	0	0	0	0	0	0	0	0	0	0	0	0	0	0	0	0	0	0
DCBLD2	78.202	0	64.754	0	40.655	0	0	0	0	39.715	0	0	0	117.889	0	0	0	0	0	0	0	0	0	0	0	0	0	0	0	0.57	0	0
SERPINB3	0	0	0	0	0	0	0	0	0	0	260.104	0	0	0	0	0	68.813	197.476	0	0	229.522	20.471	0	0	298.773	0	0	213.379	147.552	166.315	143.353	0
SOAT1	0	0	0	0	21.811	0	0	0	0	38.351	65.982	0	0	0	0	0	22.444	0	0	0	0	5.193	0	0	0	0	0	0	37.43	3.669	0	0
PKP2	125.18	0	207.308	168.258	0	34.802	0	0	0	12.715	196.878	0	56.38	0	0	0	0	2.931	0	0	0	0	46.26	0	0	0	0	0	0	0.912	0	0
MSH4	0	0	0	0	0	0	885.084	0	717.15	0	0	0	0	0	0	0	0	0	0	0	0	0	0	0	0	0	0	0	0	0	0	0
F7	0	0	0	0	0	0	0	0	0	0	121.793	0	0	175.11	0	0	0	0	0	0	0	0	128.78	0	0	0	0	0	0	3.386	0	0
GDI2	0	0	0	293.837	37.883	0	0	0	0	155.429	0	0	0	329.552	0	0	38.983	56.301	0	0	33.71	27.06	0	121.285	65.822	0	61.346	94.018	65.014	30.268	0	0
PRDM1	138.428	0	229.246	0	71.965	38.485	0	0	0	42.181	72.571	0	124.693	0	0	517.661	370.275	223.631	475.348	342.979	298.846	251.311	179.046	230.401	458.48	374.468	349.613	297.672	288.177	264.296	199.984	693.89
ATG5	0	0	132.324	0	0	0	0	0	0	16.232	0	0	0	0	0	0	6.333	7.483	0	0	24.643	6.594	0	88.661	0	0	0	0	0	8.152	0	100.131
TMCC3	0	0	112.054	181.895	23.451	37.622	0	0	359.511	54.98	70.945	399.643	0	0	0	0	2.681	12.674	0	0	41.736	5.584	25.005	0	40.746	0	0	0	40.246	14.792	0	84.793
PITHD1	403.314	0	0	0	0	112.126	0	0	0	81.93	422.877	0	181.649	0	479.757	0	0	0	0	0	0	49.923	298.09	0	0	0	0	0	0	14.695	0	0
MTA3	0	320.748	0	0	0	0	0	0	0	0	43.687	246.094	37.532	62.811	198.251	34.625	3.302	5.853	0	0	0	0	15.398	0	0	0	23.385	0	24.783	1.822	0	0
USP13	0	0	0	0	0	0	0	0	0	42.44	54.764	0	0	0	0	0	0	0	0	0	0	0	0	0	0	0	0	0	0	0	0	0
ATP11B	0	0	0	0	0	26.654	0	0	254.699	9.738	0	0	0	0	0	39.836	17.096	15.713	0	0	29.568	27.69	0	0	0	86.45	26.904	20.616	0	13.973	0	0
LAMC2	0	0	111.575	181.116	46.701	0	0	737.985	0	68.431	211.923	0	0	101.565	0	0	72.086	15.774	66.101	0	20.779	22.239	49.796	74.758	40.572	0	0	28.976	0	35.35	0	0
CDK14	0	0	0	0	0	0	0	0	0	0	67.564	0	58.045	0	0	0	0	3.017	0	0	0	0	0	0	0	0	0	0	0	0	0	0
SEC61A1	0	0	0	0	32.528	52.184	0	0	0	76.261	0	0	0	141.482	0	0	29.753	39.553	0	0	28.945	30.979	0	0	0	0	0	0	0	5.471	0	0
PPP1R12A	74.621	0	0	0	12.931	0	0	0	0	90.952	0	0	0	56.246	88.764	0	10.35	12.23	0	20.543	11.507	15.394	0	0	0	0	0	0	44.384	8.157	21.561	0
RASGRF1	0	0	0	238.703	15.388	49.372	0	0	0	0	46.551	0	79.985	0	105.625	0	0	0	0	0	0	0	0	0	0	0	0	0	0	1.294	0	0
CAMK2B	0	0	0	0	18.726	0	0	0	0	0	113.299	0	146.005	81.449	385.617	0	0	2.53	0	0	0	4.459	0	0	0	0	0	0	0	0.787	0	0
CROCC	0	0	0	0	0	0	0	0	0	0	52.103	0	0	74.912	0	0	0	0	0	27.361	0	8.201	0	55.139	0	0	0	0	0	2.173	0	0
POLR3E	92.922	0	0	124.899	0	0	0	0	0	18.876	97.429	0	167.405	70.04	0	0	1.841	2.176	0	0	0	3.834	17.17	0	0	0	0	0	0	2.031	0	0
ATP2B4	0	0	75.099	0	15.717	0	0	0	0	0	0	0	40.848	0	0	0	1.797	2.123	0	0	0	3.742	0	0	0	0	0	0	0	0.661	0	0
RIOK2	0	0	132.685	0	0	0	0	0	0	0	0	0	0	0	0	0	0	0	0	0	0	0	0	0	0	0	0	0	0	0	0	0
YIPF1	0	0	0	0	73.737	118.296	0	0	0	43.219	0	0	0	0	0	176.801	0	29.887	0	0	0	17.557	0	0	0	0	0	91.5	0	34.109	0	0
NDC1	0	0	0	0	0	0	0	0	0	0	0	0	77.329	0	0	0	0	0	0	0	0	0	0	0	0	0	0	0	0	0	0	0
DGKG	0	0	0	107.947	0	44.654	0	0	0	8.157	84.206	0	0	60.534	0	0	0	0	0	0	0	0	0	0	0	0	0	0	0	0.585	0	0
FLYWCH1	0	0	0	0	0	29.114	0	0	0	10.637	109.8	0	141.496	78.934	0	0	2.075	2.452	0	0	0	4.321	0	0	0	0	0	0	0	1.526	0	0
UNKL	0	0	0	0	0	65.415	0	0	0	0	308.383	0	52.987	88.676	0	48.883	2.331	22.036	0	0	0	24.271	0	0	0	0	0	75.896	0	16.289	0	0
TBXAS1	142.201	0	0	0	0	0	0	0	0	28.887	0	0	0	0	0	0	11.27	0	0	0	0	5.867	26.275	0	0	0	0	0	0	2.073	0	0
PARP12	0	0	0	0	48.618	38.999	0	0	0	14.248	0	0	0	105.735	0	0	5.559	16.422	0	38.618	43.263	23.152	0	0	42.237	0	0	0	0	22.489	0	175.791
ALDH18A1	0	0	0	0	40.569	0	0	0	0	23.778	0	0	0	0	0	0	0	0	0	0	0	0	43.257	0	0	0	0	0	0	0	0	0
TARBP1	0	0	94.283	0	0	0	0	0	0	11.565	119.386	336.262	153.849	0	0	0	0	0	0	0	0	0	21.039	0	0	0	0	0	0	0	0	0
GATB	0	288.638	0	201.589	0	0	0	0	0	0	0	0	0	0	0	0	0	0	0	0	0	3.094	0	0	0	0	0	0	0	0.546	0	0
MXD1	138.82	0	0	186.592	240.565	270.156	910.308	760.296	737.588	126.9	72.777	0	125.046	104.636	0	1268.98	1023.2	1339.09	1293.89	1872.62	1498.47	1672.52	1154.27	1540.36	1755.52	1752.47	1324.5	1432.87	1610.11	1474.95	1002.75	1391.71
CDK17	0	0	0	0	0	37.438	0	0	0	0	0	0	60.651	0	160.188	0	5.336	3.153	0	0	0	5.556	24.883	0	0	0	0	0	0	6.869	0	0
DNAJC25	340.93	0	0	0	118.161	0	0	0	0	0	0	0	0	0	0	0	0	0	0	0	0	0	0	0	0	0	0	0	0	0	0	213.621
SLC2A3	143.148	550.985	118.531	0	49.613	39.797	0	0	0	29.079	75.045	0	0	0	0	0	34.036	40.218	0	39.408	22.074	17.719	0	0	0	0	0	0	0	9.388	0	0
PSD	0	0	0	0	0	0	0	0	0	0	72.926	0	125.303	0	165.47	0	0	0	0	0	0	0	0	0	0	0	0	0	0	3.041	0	0
CTDP1	0	0	0	0	20.605	0	0	0	0	0	0	0	53.551	0	0	0	7.068	22.271	0	32.733	55.005	34.341	0	0	0	0	33.366	0	35.361	7.798	0	0
YBX3	0	0	84.789	0	141.958	56.936	335.736	0	272.034	83.205	0	0	0	77.183	0	127.642	121.733	124.668	150.697	56.38	63.161	92.95	56.762	170.433	30.832	92.334	143.676	44.039	274.077	99.245	59.173	0
STYK1	0	0	0	0	0	143.171	0	0	0	26.153	0	0	0	0	0	0	35.713	72.344	0	70.886	39.706	10.624	0	0	0	0	0	0	0	41.281	0	0
WNK1	0	236.153	0	0	21.264	0	0	0	162.993	56.085	64.329	0	0	0	72.982	0	14.588	10.055	30.097	16.89	28.383	10.126	22.673	0	0	0	34.434	13.193	18.246	7.154	17.727	38.443
CCAR1	0	0	0	0	50.432	0	0	0	0	44.339	76.284	0	0	0	173.09	0	14.416	6.814	0	0	22.438	12.008	0	80.73	0	0	0	31.29	86.549	13.785	84.086	0
OGFR	0	0	0	0	32.493	52.129	0	0	0	38.09	0	0	168.9	141.332	0	0	26.006	70.241	0	0	28.914	61.892	0	0	0	0	0	40.321	0	47.824	108.353	0
GNA15	0	0	0	907.036	233.881	93.803	0	0	0	68.541	0	0	151.965	508.643	0	140.196	334.266	323.89	165.518	371.55	676.387	278.432	623.445	187.195	406.368	608.493	473.42	290.221	602.067	368.818	292.467	422.827
CREB3L3	0	0	0	0	57.051	0	0	0	0	0	0	0	0	0	0	0	0	0	0	0	0	0	0	0	0	0	0	0	0	0	0	0
PIGV	0	0	0	0	0	72.474	0	0	0	52.956	0	0	0	0	0	0	5.165	0	0	0	0	0	0	0	0	0	0	0	0	1.9	0	0
PTPRU	0	0	0	0	0	36.682	0	0	0	0	69.172	0	178.278	0	0	54.824	2.614	15.446	0	0	0	5.444	0	0	0	0	0	28.373	0	12.5	0	0
SNRNP40	227.17	0	0	0	0	0	0	0	0	0	0	0	0	0	0	0	4.501	10.638	0	0	0	9.373	0	0	0	0	0	0	0	1.655	0	0
RIMBP2	0	0	0	0	0	0	0	0	0	10.491	0	0	0	0	0	0	2.046	0	0	28.434	0	0	0	57.303	0	0	0	0	0	0	0	0
COL11A1	0	0	0	0	0	28.796	0	0	0	10.52	0	0	0	0	0	0	0	0	0	0	0	0	0	0	0	0	0	0	0	0	0	0
QSER1	83.671	0	0	0	0	23.262	0	0	0	16.997	0	0	0	0	0	0	0	1.959	0	23.035	12.903	0	15.46	0	0	0	23.48	0	0	0.61	0	0
MPC1	0	0	0	0	0	158.544	0	0	0	115.847	0	0	0	0	0	236.954	90.394	93.464	279.754	313.991	87.939	211.769	210.745	632.783	171.707	0	0	0	0	141.296	164.773	0
ACAA1	0	477.556	0	0	21.501	68.986	0	0	0	12.602	65.044	366.405	55.88	0	0	103.105	9.833	66.812	0	68.313	19.132	25.596	22.925	137.67	74.714	0	69.634	0	0	51.536	107.545	77.74
BCAT1	0	0	61.999	0	25.95	20.816	0	0	0	15.21	0	0	67.445	112.873	0	0	35.605	31.555	0	0	0	3.089	0	0	0	0	0	16.101	44.535	7.639	21.634	0
HDAC7	0	0	0	0	0	0	0	486.366	0	36.08	0	0	119.989	267.744	0	73.798	33.431	31.188	0	24.448	54.776	29.313	16.409	147.807	26.738	0	74.761	0	26.41	47.241	0	55.643
LZTS1	0	0	0	0	0	0	0	0	0	47.082	0	0	0	0	0	64.201	0	0	0	0	0	0	0	0	0	0	0	0	0	2.252	0	0
PRDM6	94.294	362.943	0	0	16.34	52.43	0	0	0	9.577	0	0	0	0	0	0	0	0	0	0	0	0	0	0	0	0	0	0	0	0	0	0
WNT8A	0	0	0	0	0	117.333	0	0	0	0	0	0	0	0	0	0	0	0	0	0	0	0	0	0	0	0	0	0	0	3.076	121.943	0
SPAG4	0	0	0	0	68.207	0	0	0	0	0	0	0	0	0	0	0	0	9.215	0	0	0	0	0	0	0	0	0	0	0	0	0	0
NCKAP1	39.149	150.689	32.417	0	0	32.652	0	0	0	11.929	41.048	0	52.898	0	0	32.534	7.757	14.666	38.41	32.333	30.185	19.384	14.468	0	11.788	0	10.986	42.093	11.643	11.126	11.312	24.53
MRPS35	0	0	0	0	0	0	0	0	0	90.5	0	0	0	0	0	0	0	0	0	0	0	18.382	0	0	0	0	0	0	132.491	3.246	0	0
SFSWAP	0	0	0	0	0	24.132	0	0	0	17.633	0	0	39.095	0	103.254	0	12.039	8.129	0	0	13.385	0	0	0	0	0	0	0	25.815	6.326	25.08	0
TNK2	0	0	0	0	0	0	0	0	0	0	38.469	216.702	0	0	0	0	1.454	8.59	71.993	40.402	0	3.028	13.559	0	0	66.167	20.592	15.779	21.823	5.882	0	0
MON2	110.089	0	0	0	9.539	30.606	0	0	0	16.773	0	0	49.583	0	65.477	0	1.091	3.866	0	0	0	4.542	0	0	0	0	0	0	0	2.006	0	0
CDH3	0	0	117.068	0	0	0	0	0	0	0	296.475	0	0	0	0	0	0	0	0	0	0	5.833	0	0	0	0	0	0	0	2.061	0	0
ARSF	0	0	0	0	0	0	0	0	0	0	0	0	180.165	0	0	0	0	0	0	0	0	0	0	0	0	0	0	0	0	0	0	0
GPBP1	0	0	0	0	94.427	227.233	0	0	0	152.201	0	0	0	0	162.044	169.808	113.363	130.767	0	37.502	273.084	112.414	100.684	75.578	82.033	0	38.228	58.587	121.539	70.482	118.08	85.356
DGAT2	334.59	0	0	0	38.655	31.007	0	0	0	11.328	58.47	0	0	0	132.669	0	13.259	28.724	0	0	17.198	32.213	61.824	0	0	100.569	0	0	33.169	29.259	64.45	69.883
CS	0	0	114.032	0	47.73	38.286	0	0	0	41.963	144.394	0	0	0	0	0	8.186	0	0	37.912	0	17.046	0	0	0	0	0	0	0	7.025	39.791	0
LTK	0	0	0	0	0	0	0	0	0	0	0	0	113.778	0	0	0	0	5.915	0	0	0	10.423	0	0	0	0	0	0	0	3.682	0	0
MRPS24	0	0	0	0	0	0	0	0	0	0	0	0	151.965	0	0	0	0	0	0	0	0	0	0	0	0	0	0	0	0	2.459	0	0
ELMO2	133.623	514.325	0	0	46.312	37.149	0	0	0	13.572	210.156	0	120.365	0	0	55.522	7.943	12.514	131.1	36.786	0	5.513	123.451	0	40.233	0	37.498	0	0	9.738	0	83.726
WAPL	121.976	0	0	0	21.138	33.911	0	0	0	0	0	0	0	0	0	101.365	12.084	14.279	0	33.58	37.619	40.263	0	0	110.18	0	34.229	0	0	23.111	0	76.428
VMP1	0	0	105.557	0	88.365	106.322	0	0	0	64.741	0	0	57.415	96.088	0	105.937	75.775	113.418	0	140.379	39.316	73.638	47.11	70.726	38.383	0	143.094	109.651	75.824	108.69	110.5	159.752
APPBP2	0	0	0	119.992	0	0	0	0	0	9.067	46.801	0	40.207	0	106.192	74.186	5.306	10.451	0	0	0	7.367	0	0	26.879	80.498	25.052	0	0	7.807	25.794	0
POLD1	0	0	0	243.936	0	50.455	0	0	0	18.433	0	0	0	0	431.762	75.408	0	0	0	0	27.986	0	0	0	0	0	0	0	0	0	0	0
SEZ6	172.365	0	0	0	0	0	0	0	0	17.507	0	0	155.263	0	205.034	0	0	0	0	0	26.579	0	0	0	0	0	0	0	0	1.256	0	0
EIF4B	0	0	118.782	192.815	0	0	0	0	0	14.57	75.204	0	64.609	0	0	0	0	6.717	0	0	0	5.919	26.506	0	0	0	0	0	0	2.091	0	0
SLC6A16	0	0	0	0	0	0	0	0	0	0	128.426	0	0	0	0	0	0	0	0	0	0	0	0	0	0	0	0	0	0	1.785	0	0
BICRA	0	0	0	0	0	0	0	0	312.004	11.929	0	0	105.79	265.569	139.703	0	4.654	21.998	57.613	0	18.11	9.692	0	0	0	0	32.957	0	34.927	8.558	67.867	0
SPHK2	0	0	0	197.211	25.426	0	481.059	0	0	0	0	0	0	110.591	0	0	0	0	0	0	0	12.108	108.441	0	0	0	0	0	0	2.138	0	0
RPL18	418.933	0	0	0	254.093	291.172	0	0	0	382.962	219.627	0	0	315.772	0	174.071	195.065	142.224	308.267	172.997	96.902	112.355	464.451	0	126.139	0	117.562	90.087	186.885	149.592	60.522	0
CA11	0	0	0	0	73.63	0	0	0	0	43.156	0	0	0	0	505.422	0	0	19.896	0	0	0	0	0	0	0	0	0	0	126.361	3.096	0	0
ISOC2	200.01	0	0	806.517	0	0	0	0	0	20.315	0	0	90.083	0	0	0	27.741	9.366	0	0	0	107.283	0	0	0	0	0	0	0	14.575	0	0
U2AF2	0	0	0	0	0	59.565	0	0	0	65.285	0	0	0	0	0	0	25.471	5.016	0	0	33.039	8.84	0	0	0	0	0	46.072	0	15.613	0	0
EPN1	0	0	82.883	0	17.346	13.914	0	0	0	45.751	52.475	0	67.623	0	0	0	7.933	8.202	0	13.778	0	8.26	18.495	55.534	0	0	0	0	0	8.753	0	0
MED29	229.895	0	380.722	309.007	0	191.741	0	0	610.746	23.351	0	0	207.084	173.283	0	0	100.212	53.826	112.777	0	0	47.428	0	127.547	0	0	0	0	0	35.182	66.425	144.048
MTMR1	0	0	0	0	0	0	0	0	0	14.162	0	0	62.8	0	0	0	19.339	16.323	0	76.772	21.501	17.259	0	0	125.95	0	0	29.984	41.468	14.225	40.288	0
GPC1	0	0	0	0	46.895	75.233	0	0	359.455	137.43	70.934	0	121.88	0	0	0	16.085	12.672	0	0	20.865	5.583	0	0	0	0	0	0	40.239	19.72	0	0
ADCK1	0	0	0	0	0	46.099	0	0	0	0	0	0	74.682	249.969	0	0	0	7.765	0	0	0	0	0	0	0	0	0	0	0	6.042	0	0
HAGH	0	0	0	396.667	0	82.045	0	0	0	0	77.356	0	66.458	0	0	0	29.236	3.455	0	0	0	12.176	0	0	0	133.054	0	0	0	10.753	0	0
RNF4	0	0	0	0	0	67.43	0	0	0	24.635	0	0	0	0	0	50.389	21.626	36.912	118.982	0	18.701	35.026	22.408	0	73.029	0	34.032	26.078	0	18.559	35.04	75.987
CASP8	0	0	201.583	0	0	0	0	0	0	24.727	0	0	0	0	0	0	0	2.85	0	0	0	5.022	0	0	0	0	34.158	0	0	11.531	35.17	0
LIMCH1	0	312.421	0	0	0	0	0	0	0	8.244	0	0	0	0	0	33.726	17.691	22.805	0	44.691	37.549	13.396	0	45.032	0	0	0	0	0	23.068	0	50.858
INTS13	0	0	0	0	0	0	0	0	0	0	0	0	0	0	0	0	0	6.171	0	0	0	0	0	0	0	0	0	0	78.386	1.921	0	0
TM7SF3	680.282	872.817	0	0	39.296	0	0	0	0	161.226	0	669.67	0	0	0	0	8.986	37.164	0	62.427	104.903	28.069	41.9	0	0	0	0	97.524	0	29.745	65.519	0
DLX3	0	0	0	0	0	0	0	0	0	0	0	0	0	0	386.28	0	0	0	0	0	0	0	0	0	0	0	0	0	0	0	0	0
SPA17	0	0	140.256	0	0	47.091	0	0	0	0	0	0	76.289	127.674	0	0	6.712	0	0	0	0	0	0	0	0	0	0	0	0	0	0	0
TSPAN32	0	0	0	0	40.28	0	0	0	0	0	0	0	0	0	0	0	0	0	0	0	0	0	0	128.959	0	0	0	0	0	1.694	0	0
ST3GAL6	0	0	0	188.461	48.595	0	0	0	0	14.241	0	0	63.15	0	0	0	0	0	0	0	0	0	233.167	0	0	0	0	0	0	1.022	0	0
ATP2C2	0	0	0	0	20.781	33.339	0	0	0	0	188.603	0	0	0	142.648	49.827	0	0	0	0	0	0	0	0	0	0	0	0	0	0.874	0	0
NGFR	0	0	0	0	0	59.062	0	0	0	21.578	222.749	0	95.683	0	0	0	0	0	0	0	0	0	0	0	0	0	0	0	0	0	0	0
CDON	0	0	0	0	0	0	0	0	0	0	0	245.63	74.922	0	98.939	0	1.648	0	0	0	0	0	0	0	0	0	0	0	0	0	0	0
TAF2	0	0	111.507	0	0	0	0	0	0	13.678	141.196	0	60.651	0	0	0	0	12.612	0	0	0	11.113	24.883	0	0	0	75.579	0	0	4.907	0	0
HIPK2	114.485	220.329	142.196	153.882	19.839	15.914	0	0	0	46.513	90.028	0	77.344	129.439	68.092	23.785	2.268	4.021	0	0	8.827	14.171	10.577	0	17.235	0	0	12.309	17.024	11.263	16.539	0
TNPO3	188.547	0	0	0	65.348	0	0	0	0	38.302	0	0	0	0	0	78.343	0	17.658	0	51.907	0	0	0	0	0	0	0	0	0	12.366	0	0
RFXANK	0	0	0	0	0	0	0	0	0	143.107	0	0	158.643	0	0	0	41.875	16.494	0	0	0	72.667	65.084	0	0	0	98.845	0	0	10.267	203.547	0
TMEM161A	0	0	0	0	0	0	0	0	0	27.293	140.873	0	363.076	0	319.643	0	0	6.291	0	0	0	0	0	0	0	0	0	0	0	1.958	0	0
LPAR2	0	0	0	0	51.269	0	0	0	0	0	0	0	0	0	0	0	17.586	62.342	0	0	91.244	61.036	0	0	0	0	83.023	63.62	0	32.34	85.483	0
CTSA	0	0	124.664	0	52.18	83.712	987.255	0	399.968	76.459	0	0	0	0	179.09	125.113	32.814	49.349	147.711	0	116.081	62.12	166.912	83.528	0	0	84.498	129.499	0	62.537	43.501	94.335
SUGP2	0	0	0	0	18.042	0	0	0	0	31.725	54.582	307.472	187.569	0	123.849	0	2.063	2.438	51.075	0	0	0	38.476	0	0	0	0	0	0	3.035	0	0
SLC12A2	82.675	0	0	0	14.327	0	0	0	0	0	43.342	0	0	62.316	0	0	0	0	0	0	0	0	0	0	0	0	0	0	24.587	1.807	0	0
SNX24	0	955.919	0	333.815	0	0	0	0	0	25.225	0	0	0	187.195	0	0	4.921	29.073	0	0	38.297	20.494	0	0	0	0	0	0	0	10.859	0	0
EYA2	0	0	0	0	0	67.747	0	0	0	0	0	0	0	0	0	0	9.657	57.054	0	0	37.577	10.055	0	0	0	0	0	52.401	0	28.413	70.409	152.687
CNN2	0	0	200.284	0	335.325	67.245	0	0	0	196.542	0	0	108.939	0	575.446	100.503	129.398	152.904	118.655	0	223.792	189.621	223.465	134.195	72.828	218.106	67.876	104.026	71.934	130.435	0	454.669
ABCA7	0	0	0	141.633	36.52	29.295	0	0	0	32.108	110.483	311.184	94.917	0	0	0	22.966	7.401	0	0	16.249	8.695	19.47	0	0	0	29.57	45.318	31.337	11.518	0	0
SNCAIP	0	0	0	0	0	0	0	0	0	0	0	0	0	0	0	0	0	0	0	0	0	0	0	0	0	0	0	0	0	0	0	0
DDX20	292.954	0	121.288	0	0	0	0	0	0	14.878	0	0	0	110.407	174.24	0	2.902	0	0	0	0	0	0	0	0	0	0	0	0	0	0	0
BTBD1	0	0	0	0	0	0	0	0	0	0	110.867	0	0	0	0	0	0	19.805	0	0	0	0	0	0	0	0	0	0	0	3.082	0	0
FAR2	0	0	0	0	0	0	0	0	0	0	85.419	0	73.385	122.813	0	0	0	0	0	0	0	0	0	0	0	0	0	0	0	0	0	0
BCAS1	0	0	0	0	55.992	59.885	0	589.865	286.124	10.939	169.388	318.065	97.015	81.18	128.115	89.502	153.646	138.69	105.668	148.25	116.257	102.208	59.702	59.753	64.857	0	90.67	138.959	192.182	113.019	155.594	134.968
CHI3L2	0	0	0	0	0	0	0	0	0	54.355	0	0	241.022	0	0	0	0	0	0	0	0	11.04	0	0	0	0	0	0	0	5.85	0	0
SBNO2	266.117	0	110.177	178.847	92.232	110.976	0	0	0	0	0	392.948	59.928	0	316.556	110.574	29	34.268	65.273	146.523	61.555	49.411	0	147.643	0	0	37.339	143.063	39.571	52.36	0	0
PMS1	0	0	133.853	0	0	44.941	0	0	0	0	0	0	0	0	0	0	0	0	0	0	0	0	0	0	0	0	0	0	0	0	0	0
HMG20B	0	0	0	0	39.612	127.098	749.464	0	0	69.652	119.835	0	0	0	0	94.978	76.995	53.518	112.134	0	35.249	47.157	0	0	206.476	206.118	64.146	49.154	67.98	54.97	0	0
CALCRL	0	0	0	0	0	0	0	0	762.439	43.725	0	0	0	0	0	0	0	0	0	0	0	11.842	0	0	0	0	0	0	0	2.091	0	0
TAF11	558.003	0	0	0	0	0	0	0	1482.41	113.354	0	0	0	0	0	231.855	55.281	91.452	273.734	153.617	172.093	92.094	0	0	168.012	0	0	119.992	0	44.73	0	0
ANKS1A	0	0	0	0	0	36.168	426.543	0	0	26.427	68.202	0	0	0	0	0	20.621	42.643	0	71.629	0	21.471	72.114	0	78.341	117.308	73.014	0	77.379	39.817	37.589	81.514
AP3D1	0	0	0	0	53.29	0	0	0	0	52.058	53.738	302.718	46.167	0	0	85.184	60.93	57.599	100.569	0	63.227	54.982	56.821	0	0	0	57.53	0	0	41.831	29.617	64.228
ZNF76	0	0	0	0	45.009	0	0	711.244	0	13.19	204.244	0	0	97.885	0	0	0	0	0	0	20.026	5.358	23.996	0	39.101	0	0	0	0	2.839	0	0
SLC9A3R2	0	0	0	0	43.037	0	0	0	0	50.45	0	733.43	0	0	295.422	103.192	98.415	69.776	0	68.37	38.297	122.965	229.445	0	0	223.943	69.693	53.405	295.437	130.306	143.515	0
NTHL1	0	0	0	0	0	100.868	0	0	0	36.852	0	0	0	0	0	603.015	352.25	679.575	889.916	399.531	727.325	494.011	603.356	201.293	436.971	327.159	407.258	858.213	971.111	674.209	943.478	909.339
UHRF1BP1	0	0	0	0	0	0	0	0	0	0	46.65	0	40.077	0	0	36.973	0	0	0	0	0	0	0	0	0	0	0	0	0	1.297	0	0
GNAI3	32.444	0	0	0	22.49	9.02	0	0	0	9.886	0	0	0	0	0	0	15.428	4.558	0	8.932	20.012	9.371	11.99	0	9.769	0	9.105	6.977	0	4.965	28.123	0
IPO5	0	0	0	0	0	0	0	0	0	37.038	47.793	0	0	68.715	0	0	0	2.134	0	0	0	3.761	0	0	0	0	0	0	0	0	0	0
OAT	0	0	0	0	45.095	0	0	0	691.326	52.863	0	0	0	0	0	0	25.78	6.093	0	0	0	10.737	0	0	0	0	0	55.958	0	3.793	0	0
WDR3	0	0	213.149	0	14.869	0	0	0	227.953	8.715	0	0	0	0	0	0	3.4	0	0	0	0	0	0	0	0	0	0	0	0	0	0	0
PKN2	0	0	0	0	44.304	35.538	0	0	0	0	0	0	115.147	0	0	0	35.459	35.915	62.708	70.383	0	26.372	0	70.921	38.489	0	107.616	82.465	38.017	44.714	0	0
WDR18	0	0	0	0	0	0	0	0	0	0	0	0	0	0	0	0	0	0	0	0	0	0	0	0	0	0	0	0	0	13.629	0	0
TRAM2	0	0	105.679	0	22.117	70.964	0	0	0	0	0	0	0	0	0	0	0	0	0	0	0	0	0	0	0	0	0	0	0	0.93	0	0
NTN1	0	0	0	0	23.936	0	0	0	0	14.029	144.823	0	0	0	0	0	2.737	3.234	0	38.025	0	11.398	25.522	76.632	0	0	0	0	0	6.039	0	0
GLP2R	0	0	0	0	50.49	0	0	0	0	0	0	0	0	109.805	0	0	0	0	0	0	0	0	26.918	0	0	0	0	0	0	1.062	0	0
MCM10	161.651	0	133.853	217.28	28.013	0	0	0	0	16.419	84.746	0	0	0	0	0	0	0	0	0	0	0	0	0	0	0	0	0	0	0	0	0
DGKA	0	0	0	116.01	0	0	0	0	0	0	0	0	38.873	0	0	71.724	0	8.083	0	0	0	10.683	15.948	0	25.987	0	0	18.56	0	10.692	24.938	0
ERBB3	101.83	0	168.638	0	70.586	84.93	0	557.708	0	31.029	0	0	91.727	0	0	126.934	58.512	109.672	149.861	140.168	62.811	84.031	94.078	112.992	153.303	275.466	85.727	153.281	242.273	135.798	117.69	63.805
ROPN1	0	0	0	0	0	0	0	0	0	0	102.303	0	0	0	0	0	0	0	0	0	0	8.052	0	0	0	0	0	0	0	0	0	0
ANKRD44	0	0	0	0	14.096	0	0	0	0	0	42.643	0	73.27	0	290.271	0	0	7.618	0	0	0	6.712	15.03	0	24.491	0	0	0	0	1.185	0	0
ADAT1	0	0	0	264.165	34.058	0	0	0	0	39.924	103.033	0	88.516	0	233.783	0	0	0	0	0	0	32.436	0	0	0	0	0	0	0	2.864	0	0
PDIA5	218.771	0	0	0	0	0	0	0	0	0	0	0	98.532	0	0	90.901	0	5.122	0	0	0	0	0	0	0	0	0	0	0	0	0	0
TBC1D22B	0	0	0	0	0	0	0	0	0	25.866	0	0	114.698	191.953	0	0	5.046	47.7	0	0	39.27	21.015	47.056	0	0	229.635	142.929	54.762	0	22.27	0	159.568
NDUFB4	0	0	0	0	161.76	0	0	0	0	237.028	244.682	0	0	0	0	193.929	277.428	185.768	228.957	0	431.828	134.802	344.958	517.884	140.529	420.855	261.947	0	555.214	180.262	134.854	0
SPEN	66.319	0	0	0	11.493	18.438	0	0	0	6.736	34.768	0	29.869	149.964	0	27.556	9.198	24.844	0	0	10.227	27.364	24.508	73.588	39.937	0	0	28.522	0	15.465	19.162	0
MYLK	39.773	0	98.8	0	0	0	0	0	0	44.437	62.553	352.372	35.827	89.937	0	0	1.576	0	19.511	0	0	0	22.047	0	0	0	0	0	0	0.58	11.492	0
ZC3H15	0	0	0	0	48.89	0	0	0	0	0	0	0	0	0	0	117.226	44.72	26.422	138.4	155.338	43.505	34.922	104.26	469.576	84.947	0	0	0	83.904	37.007	81.516	0
MAP2K4	0	593.895	0	0	0	0	0	0	0	47.016	0	0	0	0	0	0	0	14.45	75.691	0	47.586	0	0	0	0	0	0	0	45.887	10.12	0	0
SNAP91	132.558	0	0	0	22.971	0	0	0	0	0	0	0	0	0	0	0	0	0	0	0	0	0	0	0	0	0	0	0	0	0	0	83.059
SLK	0	0	0	0	19.16	30.738	362.514	0	0	101.072	0	0	99.595	83.339	0	91.882	133.633	170.852	162.716	91.315	119.347	91.24	40.859	184.026	66.581	0	93.081	95.103	98.646	94.269	63.892	0
CYB5R4	0	0	75.769	0	0	0	0	0	0	0	0	0	0	0	0	0	9.065	10.712	44.888	50.382	14.11	15.102	0	50.767	27.552	0	0	39.354	0	7.335	0	0
COL17A1	274.399	0	0	0	0	0	0	0	0	13.935	0	0	308.967	0	0	0	0	0	0	0	0	0	0	0	0	0	0	0	0	2	0	0
GSTO2	0	0	220.754	0	0	0	0	0	0	0	46.588	0	80.049	0	0	0	8.804	0	0	0	0	7.333	0	0	0	0	0	0	0	0.648	0	0
SEC61A2	0	0	0	0	0	0	0	0	0	91.47	0	0	0	0	0	0	0	5.271	0	0	0	0	0	0	0	0	0	0	0	0	0	0
PRKCQ	267.571	0	0	359.649	0	0	0	0	0	0	280.549	0	241.022	0	0	0	0	0	0	0	0	0	0	0	0	0	0	0	0	0	0	0
TLE2	0	0	0	0	0	60.7	0	0	580.043	0	114.464	0	0	0	0	0	12.978	35.784	0	0	33.669	18.017	0	121.135	0	0	61.27	0	0	22.275	0	136.806
ASB1	0	0	0	0	0	33.078	0	0	0	0	0	0	0	0	0	0	0	2.786	0	0	0	4.909	0	0	0	0	0	0	0	0.867	0	0
FAM107B	125.608	0	0	0	0	34.921	0	0	0	63.791	197.551	0	0	0	149.416	104.383	144.349	214.685	123.237	207.478	154.955	160.663	139.256	139.376	113.46	113.263	176.243	108.042	112.067	104.349	145.171	157.408
ME1	0	0	0	0	0	0	0	0	0	53.129	0	0	0	0	0	0	0	0	0	0	0	32.374	0	0	0	0	0	56.241	0	13.341	0	163.875
TBC1D1	0	0	0	0	16.916	0	0	0	0	49.573	0	0	0	0	0	0	5.802	4.571	0	0	0	4.028	0	0	0	0	0	20.991	0	3.557	28.204	0
CDK13	197.656	0	0	265.675	0	27.475	324.031	0	0	0	310.865	0	222.556	0	235.119	0	21.54	53.219	48.481	54.414	60.959	48.932	18.261	54.83	89.27	0	0	21.252	88.174	23.046	28.555	61.924
MTHFD2	0	0	0	0	0	0	0	0	0	18.388	0	0	0	136.456	215.349	0	0	0	0	0	27.917	29.879	33.451	0	0	0	0	38.93	0	2.639	0	0
SLC9A7	0	0	0	0	0	24.43	0	0	0	0	0	0	0	66.236	0	0	1.741	2.057	0	0	0	0	0	0	0	0	0	0	52.268	2.561	0	0
FOXJ2	0	0	0	0	0	0	0	0	372.016	0	0	0	0	0	0	0	2.775	13.114	0	38.551	0	11.556	25.875	0	42.163	0	0	0	0	5.102	0	87.742
YBX1	0	0	0	614.012	158.324	126.999	0	0	0	92.797	0	0	0	1721.61	0	189.809	171.972	32.086	0	251.518	0	75.393	84.407	253.441	137.544	0	128.191	0	135.855	26.631	0	0
PDE4A	0	0	0	0	22.989	73.761	0	0	0	0	0	0	59.748	0	0	0	0	3.106	0	0	0	0	24.512	0	0	0	0	0	39.452	2.9	0	0
PPP2R5A	0	0	0	0	39.943	0	0	0	0	0	0	0	311.439	0	274.183	0	18.268	0	113.072	63.455	0	0	42.59	0	69.401	207.842	0	0	0	18.477	0	0
CTNNA2	117.007	0	0	0	0	0	0	0	0	0	0	0	52.699	88.194	139.184	0	0	2.739	0	0	0	9.656	0	0	0	0	0	0	0	0	0	0
ELAVL1	253.492	0	0	170.363	65.892	105.711	0	0	0	64.368	332.234	0	114.17	191.07	150.769	0	22.602	2.968	62.176	69.786	0	0	0	140.639	0	114.289	35.568	0	0	14.778	0	0
TIE1	131.707	0	0	0	45.648	0	0	0	349.897	0	207.143	388.957	59.319	198.548	156.67	0	0	3.084	0	0	0	0	0	0	0	0	0	0	0	0	0	0
DIP2B	85.093	0	0	114.375	58.984	0	0	0	0	25.929	44.61	0	38.325	0	0	0	6.744	1.992	0	0	0	10.533	31.446	0	0	0	0	18.298	0	6.821	0	0
SMARCD1	171.66	0	0	0	0	0	0	0	0	0	89.993	0	0	129.389	204.196	0	0	0	0	0	0	0	0	0	0	0	0	0	0	0	0	0
KDM4A	0	0	0	0	29.54	0	0	0	0	0	0	0	0	128.488	0	0	3.378	3.991	0	0	26.287	35.167	0	0	0	0	0	0	50.696	11.18	0	0
NFYC	0	0	121.875	0	25.506	0	0	0	0	14.95	154.325	0	66.291	0	0	0	0	10.338	0	0	0	6.073	0	0	0	0	0	0	87.546	12.871	0	0
ZMYND12	0	0	0	0	0	0	0	0	0	0	210.571	0	0	0	0	0	0	0	0	0	0	16.573	0	0	0	0	0	0	0	2.927	116.054	0
SLC9A3	0	0	0	0	0	88.073	0	0	0	0	0	0	0	0	0	0	0	0	0	0	0	0	0	0	0	0	0	0	0	2.309	0	0
NGEF	188.466	0	156.057	0	0	0	0	0	0	0	0	0	0	0	0	0	0	8.825	0	0	0	0	0	0	0	0	0	0	0	1.373	0	0
ASPM	80.981	0	134.111	0	0	22.514	0	0	0	0	0	0	0	61.04	0	0	0	1.896	0	0	0	0	0	0	0	0	0	0	24.084	0	0	0
CD84	190.523	0	0	0	0	26.484	0	0	0	9.676	99.882	0	0	0	113.317	0	0	4.461	0	0	0	7.861	0	0	0	0	0	20.485	0	0	0	0
ELOVL1	351.674	0	0	0	243.77	0	0	0	0	35.72	0	0	158.39	0	0	0	48.776	16.468	0	0	0	14.51	0	0	0	0	0	0	0	23.065	0	0
SPI1	0	0	0	0	73.844	355.401	0	0	0	0	223.395	1258.42	0	0	0	0	8.443	0	0	0	0	105.492	0	0	128.303	0	0	0	0	3.105	0	0
MPPED2	0	0	0	0	37.278	0	0	0	0	10.925	112.774	0	0	0	0	0	2.131	2.518	0	0	0	0	0	0	0	0	0	0	31.987	3.135	0	0
CLDN18	454.456	0	188.153	305.423	0	0	0	0	0	0	0	0	0	0	0	0	0	0	0	0	0	0	0	0	0	0	0	0	0	0	0	0
ZBTB11	0	0	98.44	159.795	20.602	66.103	0	0	0	48.301	124.65	0	0	0	141.417	0	2.356	11.134	0	0	0	19.621	21.967	65.958	0	0	0	0	0	9.53	0	0
ATXN3	0	0	0	42.02	5.417	0	0	0	0	3.175	16.389	0	0	0	0	25.979	2.478	2.196	0	8.606	4.821	3.87	5.776	17.344	0	0	8.773	0	0	1.823	0	0
GOLGA5	0	0	221.558	0	0	0	0	0	0	54.355	0	0	120.511	0	0	0	10.603	12.529	0	0	0	11.04	0	0	0	0	75.086	0	0	13.649	0	0
FGFR2	116.343	0	0	0	0	0	0	0	0	0	0	0	0	0	276.788	0	2.305	0	0	0	17.941	0	0	0	0	0	32.648	0	0	5.087	0	0
LRRC40	0	0	253.132	0	0	0	0	0	812.14	31.05	0	0	0	0	0	0	0	0	0	0	0	0	0	0	0	0	0	0	0	0	0	0
ISOC1	0	0	376.306	0	0	126.345	0	0	0	92.319	0	0	0	0	0	0	0	31.921	0	0	0	37.502	0	0	0	0	0	0	0	6.624	131.309	0
EML1	99.072	0	0	0	17.169	0	0	0	0	0	103.878	0	0	0	0	0	0	6.959	0	27.274	0	16.351	0	0	29.83	89.335	0	42.609	0	8.664	0	0
TRMT11	0	0	271.388	0	0	0	0	0	0	0	0	0	0	0	0	0	0	7.674	0	0	0	0	0	0	0	0	0	0	0	2.388	0	0
THUMPD1	0	0	0	0	0	0	0	0	0	27.549	0	0	61.081	0	0	0	0	6.35	0	0	20.913	11.191	50.117	0	0	0	0	0	0	7.906	0	84.975
MSANTD3	0	0	0	0	46.967	0	0	0	0	0	0	0	122.067	0	0	0	16.11	0	0	0	41.793	0	0	150.366	0	0	0	0	0	0	0	0
KIF26A	0	0	0	175.406	22.614	0	0	0	0	0	0	0	117.55	0	0	0	2.586	3.055	0	71.852	0	5.384	0	0	0	0	36.621	0	0	0	0	0
ATG2B	0	0	49.4	80.19	0	16.586	0	0	0	6.06	0	0	0	0	70.967	0	0	0	0	0	9.2	4.923	0	0	0	0	0	0	0	0.435	0	0
ARFGEF1	0	0	0	108.085	13.935	0	0	440.408	0	89.843	0	0	0	0	0	0	1.593	20.71	0	44.275	12.4	6.636	0	0	0	0	0	17.292	0	11.72	23.234	0
ACSM2B	0	0	0	145.261	0	30.045	0	0	0	10.977	0	319.156	97.348	81.459	128.555	0	0	0	0	0	0	26.754	0	0	0	97.45	0	0	0	0.788	0	203.147
ZFAT	99.061	0	0	0	34.333	0	0	0	0	10.062	51.933	0	89.232	0	0	0	0	4.639	0	0	0	8.175	36.608	0	0	0	0	0	0	2.166	0	0
MTFR1	0	0	0	0	0	0	0	0	0	19.345	0	0	0	0	0	79.138	0	13.378	0	0	0	0	0	0	0	0	0	40.956	0	4.164	0	0
STAG3	0	0	85.056	0	0	28.557	0	0	0	0	107.702	0	92.528	154.851	0	0	0	4.81	0	0	0	4.238	0	0	0	0	0	0	0	3.743	0	0
FECH	0	0	163.209	0	34.157	109.595	0	0	0	20.02	0	0	0	0	0	81.898	0	0	0	0	0	0	0	0	0	0	0	0	0	0	0	0
MYO9A	43.532	0	0	58.512	0	0	0	0	0	4.422	22.822	0	19.606	32.812	51.782	18.088	1.725	10.192	21.355	0	6.713	5.388	0	0	0	0	0	0	12.946	4.124	0	0
PFKP	0	0	0	0	0	50.684	0	0	0	92.586	0	0	82.11	0	0	151.502	93.918	115.247	89.433	50.189	112.451	97.788	67.372	0	54.892	0	204.64	39.203	325.31	85.027	158.027	0
IDI1	0	0	0	330.187	766.254	956.121	805.429	0	652.609	424.168	0	725.46	110.639	185.161	0	1326.92	939.389	1673.68	1928.11	1487.8	1477.35	1398.73	1180.15	1362.89	1479.3	2436.6	1034.03	1426.26	1095.85	1605.76	1277.6	1231.37
SP100	0	0	57.857	0	36.325	0	0	0	185.625	42.582	36.631	0	0	0	83.115	29.032	4.153	0	34.276	0	0	5.766	12.911	0	0	0	0	30.05	0	6.619	0	87.561
KLF6	0	0	0	386.07	572.406	159.706	0	786.551	0	393.848	0	0	0	324.747	0	179.019	372.765	198.385	0	158.146	110.73	183.693	53.073	0	216.208	129.499	241.807	92.647	128.132	115.121	124.486	89.986
PLPP1	437.324	0	0	0	0	0	0	2395.16	0	0	0	0	0	0	0	0	0	10.239	0	0	0	0	0	0	0	0	0	0	0	9.561	0	0
NEO1	0	0	0	0	18.823	0	0	0	0	11.032	56.943	0	0	81.87	129.204	0	0	2.543	0	0	0	8.963	0	0	0	0	0	0	0	2.375	0	0
TRAM1	0	0	0	0	118.192	63.205	0	0	0	69.275	0	0	102.394	0	0	0	67.569	47.906	111.526	0	70.115	46.902	0	126.132	136.905	410.003	63.798	97.776	67.612	54.672	328.441	0
PHKA1	0	0	0	0	0	0	0	0	0	0	72.788	0	0	0	0	0	0	0	0	0	0	0	0	0	0	0	0	0	0	1.012	0	0
TNFRSF1A	0	0	0	0	38.148	0	0	0	0	67.078	0	0	198.294	0	0	0	39.256	82.465	0	60.603	33.946	90.829	40.676	244.265	66.282	397.002	123.55	94.675	196.404	70.585	63.605	137.933
CACNB1	0	0	0	0	0	34.552	0	0	0	0	65.154	367.025	0	0	0	51.64	24.625	26.188	0	102.642	19.165	56.407	0	0	37.42	112.066	0	0	0	24.453	0	0
EVI5	0	0	176.422	0	0	0	0	0	0	10.82	0	0	0	0	0	0	6.332	0	52.259	0	0	4.396	0	0	0	0	0	0	0	2.329	0	0
STOML1	0	0	69.786	226.564	0	0	0	0	0	0	88.367	0	75.917	63.526	200.507	0	0	0	0	0	0	0	15.573	0	0	0	0	0	0	1.228	0	0
PKM	0	0	0	0	71.302	114.39	0	0	546.543	31.344	53.927	0	92.658	232.601	122.36	0	20.381	7.225	50.461	0	0	38.198	0	0	30.972	0	28.866	0	0	12.743	0	128.905
DHX29	0	0	0	0	0	51.776	0	0	0	0	97.635	0	0	0	0	0	3.69	13.081	0	0	28.719	0	0	0	0	0	0	80.096	0	8.143	0	0
DNTTIP2	0	451.325	0	0	20.32	0	0	0	0	0	0	0	0	0	0	0	20.91	8.236	57.521	0	18.081	4.838	0	0	0	0	0	0	0	7.69	0	0
METTL22	106.814	0	88.446	0	18.51	59.391	0	585.006	0	0	0	0	48.108	0	127.06	0	0	0	0	0	16.471	0	39.473	0	64.323	0	0	0	0	2.335	0	0
TP53BP1	0	0	112.391	0	0	0	0	0	0	0	35.579	801.686	122.264	51.154	0	0	0	1.589	0	0	0	0	0	75.305	0	0	19.045	0	0	2.473	0	0
TRO	0	0	0	0	0	0	0	0	0	13.334	0	0	0	0	0	0	0	0	0	0	0	0	0	0	0	0	0	28.229	0	0	0	0
RRP15	0	0	0	0	0	0	0	0	0	0	0	0	0	0	0	0	0	0	0	0	17.246	0	0	0	0	0	0	0	0	0	64.63	0
RHOA	0	0	0	0	414.205	664.508	0	0	1814.26	797.69	0	0	0	0	406.177	993.153	534.481	551.628	0	846.024	526.544	648.083	1261.86	947.214	1130.93	615.799	287.462	587.411	507.746	452.872	591.957	855.807
DHX8	189.56	0	78.481	0	16.425	0	0	0	0	9.627	0	0	0	71.441	112.745	0	7.512	15.534	46.495	0	0	3.911	0	0	28.538	0	26.597	20.381	112.75	8.979	27.385	0
PMS2P4	0	0	0	0	0	0	2727.06	0	0	0	0	0	0	0	0	0	0	0	0	0	0	0	0	0	0	0	0	0	0	0	0	0
PRKCZ	0	0	95.604	0	100.041	64.198	0	0	613.466	11.727	0	0	0	0	137.343	95.949	16.014	43.252	0	0	35.609	33.347	42.668	0	0	104.112	97.201	0	0	42.069	0	72.345
ZFY	0	0	0	0	0	0	0	0	0	0	0	0	0	0	0	0	6.321	0	0	0	0	6.582	0	0	0	0	0	0	0	1.162	0	0
IARS2	0	0	0	0	0	117.699	0	0	562.356	0	0	0	0	159.554	251.801	0	0	4.956	103.841	0	0	0	0	0	0	0	0	0	0	4.628	0	0
SYT1	135.763	0	0	0	0	0	0	0	0	0	0	0	61.146	0	0	0	0	3.179	0	0	0	0	25.086	0	0	0	0	0	40.376	1.979	0	0
NAV3	0	0	60.159	0	12.59	0	0	0	0	0	38.089	0	0	0	0	30.188	0	0	0	0	11.203	0	13.424	0	0	0	0	0	0	0.529	0	0
IDH3G	0	0	0	1744.63	56.232	0	0	0	0	32.959	0	0	0	0	0	0	12.859	37.987	0	89.332	0	26.777	179.874	0	97.703	0	91.06	0	0	21.282	93.757	0
ROGDI	0	0	0	0	0	133.103	0	0	0	24.314	0	0	0	0	0	0	0	56.047	117.431	0	0	0	44.232	0	72.077	0	0	0	0	22.678	0	149.993
PDZD4	0	0	0	0	0	0	0	0	0	0	0	0	0	0	0	0	0	0	0	0	0	0	0	0	0	0	0	0	0	2.96	0	0
ATP2B3	0	0	96.899	0	0	32.534	0	0	0	0	61.349	0	0	0	0	0	0	0	0	0	0	0	0	0	0	0	0	0	0	2.558	0	0
ROCK1	158.669	0	65.692	0	27.496	22.056	0	0	0	8.058	0	0	0	239.194	0	0	0	0	0	0	12.234	0	73.295	0	0	0	0	0	0	1.734	0	0
CBFB	0	0	0	0	0	59.363	0	0	0	86.752	0	0	96.17	0	0	0	46.538	34.995	0	0	0	26.431	0	236.93	0	0	0	0	0	40.457	0	0
PDK3	654.282	1259.19	0	0	0	0	0	0	0	0	171.504	0	0	0	0	0	0	0	0	0	0	13.498	0	0	0	0	0	0	0	0	0	0
HYAL2	0	0	0	260.736	0	0	0	0	0	0	0	0	0	0	0	0	0	0	0	0	0	0	0	0	0	0	0	0	0	0	0	0
HDAC4	131.904	0	54.611	88.648	11.429	0	0	0	0	0	0	0	59.408	0	156.905	0	0	0	0	0	0	5.442	0	0	0	0	0	14.182	0	0	0	0
RASSF1	239.382	0	198.217	0	0	0	0	0	0	0	0	0	107.815	180.435	284.754	0	4.743	0	0	0	0	0	0	0	0	0	0	0	0	6.978	0	0
FGFR3	0	0	0	0	31.606	0	0	0	0	37.05	0	538.617	0	137.472	216.953	0	3.614	4.27	0	0	0	7.525	33.7	0	0	0	0	0	0	14.62	0	0
IFI35	0	0	0	0	0	0	0	0	0	0	0	0	0	0	0	0	26.562	94.161	219.209	123.018	68.907	73.75	0	0	0	0	125.397	0	0	65.127	0	0
HEATR6	0	0	0	0	0	0	0	0	0	18.396	94.947	0	0	0	0	0	0	4.24	0	0	0	0	0	0	0	0	0	0	0	0	0	0
COASY	0	0	0	0	37.893	60.791	0	0	0	66.629	114.634	0	0	164.817	260.107	0	12.998	20.478	0	0	33.719	135.332	0	0	65.838	0	0	0	65.03	15.935	63.179	137.01
PLEKHH3	0	0	0	0	63.62	0	0	0	0	37.289	96.232	0	0	0	0	0	29.096	34.382	0	0	0	15.148	0	0	55.27	0	103.023	0	54.591	45.481	106.075	0
MEF2A	0	0	0	0	44.125	70.789	0	0	0	12.931	0	0	57.341	95.963	0	0	0	17.885	0	0	19.632	5.253	0	0	38.334	0	0	0	0	12.061	0	79.772
OTUD5	245.447	0	203.239	0	0	68.237	0	0	0	24.93	128.676	0	110.547	0	0	0	97.265	68.96	0	135.142	0	40.509	45.353	0	0	0	0	105.561	72.996	55.448	212.755	0
TFE3	0	0	340.898	0	142.687	57.228	0	0	0	62.724	0	0	0	0	0	0	36.708	24.098	0	0	63.485	33.974	0	0	0	0	57.765	44.265	61.219	15.001	0	0
TBC1D25	0	0	0	0	72.357	0	0	0	0	21.205	0	0	0	0	0	0	4.137	4.888	0	0	0	0	0	0	62.86	0	0	0	0	10.65	0	0
ACSL4	0	0	0	0	47.633	0	0	0	0	27.919	0	0	61.899	0	163.484	0	0	0	0	0	21.193	0	50.789	0	0	0	0	0	0	2.003	0	0
INPP5A	0	0	0	0	0	0	0	0	0	72.49	0	0	0	0	0	98.848	23.568	11.14	0	0	0	9.816	0	0	0	0	133.518	0	70.75	13.869	0	0
GPKOW	0	0	0	0	0	0	0	0	0	0	0	0	0	0	0	0	20.056	35.549	0	0	0	20.882	0	280.793	0	0	0	108.833	0	11.065	0	0
GRIPAP1	0	0	0	0	22.333	35.829	0	0	0	91.631	135.128	0	116.09	97.141	0	107.099	12.768	30.174	0	35.479	59.62	10.635	47.626	0	0	0	0	27.713	38.328	16.905	37.237	161.504
FTSJ1	0	0	0	0	53.197	85.344	0	0	0	31.18	0	0	0	0	0	127.553	139.896	50.311	0	253.532	0	151.994	113.444	170.314	184.86	0	86.145	198.037	0	96.193	88.697	0
PRR11	216.09	0	178.93	0	37.447	0	0	0	0	0	226.571	0	194.649	162.878	0	0	0	0	0	0	0	0	0	0	65.064	0	0	0	0	3.149	0	0
REEP1	0	0	0	0	0	0	0	0	0	0	85.912	0	0	0	0	0	0	0	0	0	0	0	0	0	0	0	0	0	0	1.194	0	0
ATP11A	192.597	0	53.159	0	11.125	0	210.492	0	0	39.124	100.969	0	0	48.39	76.367	0	8.904	7.516	0	35.348	9.9	7.947	0	0	0	57.889	0	27.61	0	10.292	18.549	0
POLR1A	130.431	0	0	87.658	0	18.131	0	0	0	19.872	68.378	0	29.372	49.156	0	0	0	0	31.992	0	0	8.072	0	0	0	0	0	0	19.395	1.901	0	0
LAPTM4A	0	0	0	0	157.022	251.91	0	0	1203.6	368.137	0	0	0	0	0	188.249	251.349	477.335	444.501	249.45	558.906	467.333	502.28	1005.43	272.826	408.528	254.275	292.272	808.428	353.266	392.712	283.876
TTC7A	0	0	0	170.534	0	35.272	0	0	0	12.887	66.514	0	57.143	0	0	158.152	12.569	14.853	62.239	34.928	58.694	10.47	46.886	70.39	38.201	0	71.207	0	37.732	25.888	0	0
IP6K2	156.765	0	0	0	54.332	43.583	0	0	0	79.614	0	0	0	0	0	130.274	34.167	73.407	0	86.314	24.174	45.277	173.798	0	0	0	0	0	93.243	68.544	135.885	0
STON1-GTF2A1L	0	0	0	0	0	57.082	0	0	0	0	0	0	0	0	0	0	0	0	0	0	0	33.887	0	0	0	0	0	0	0	0	0	0
SRBD1	0	0	0	0	30.284	0	0	0	0	0	0	0	0	0	207.879	0	0	0	0	0	0	7.211	0	0	0	0	0	0	51.972	1.274	0	0
KIF2A	0	0	0	0	0	0	0	0	0	0	0	0	0	0	0	0	3.659	17.295	0	50.841	0	7.62	0	0	0	0	0	39.712	54.922	4.037	0	231.43
RASGRP2	0	0	0	0	0	0	0	0	0	0	0	0	0	109.228	0	0	5.743	0	0	39.894	0	0	0	0	0	0	0	0	0	1.056	0	0
PSME4	86.09	0	0	0	29.837	0	0	0	0	0	45.133	0	0	0	0	0	3.412	14.109	0	47.401	26.551	0	0	0	0	0	0	18.513	25.603	5.019	0	0
IFT80	0	0	0	0	0	0	0	0	0	24.961	0	0	0	0	0	0	14.608	8.631	0	33.828	0	10.14	22.705	0	0	0	34.482	0	0	15.223	35.504	0
SIRT2	0	0	0	190.399	49.095	118.144	0	0	0	43.163	74.262	0	0	0	168.501	0	14.033	16.583	69.489	0	0	23.379	0	0	0	0	0	30.461	42.127	22.71	0	0
ERLEC1	0	0	0	0	0	0	0	0	0	34.548	0	0	153.196	0	0	0	47.176	0	0	0	52.451	42.103	0	0	0	0	95.451	0	0	22.308	0	0
PPP2R5B	0	0	0	0	45.256	72.603	0	0	0	0	136.909	0	0	0	0	0	0	0	0	0	40.271	0	0	144.888	0	0	0	0	0	17.128	0	0
PYGM	0	0	0	0	0	0	0	0	0	0	0	0	0	0	0	0	0	4.144	0	0	0	0	32.706	0	0	0	0	0	0	2.58	0	0
PITX1	0	0	207.928	0	304.608	418.87	0	0	667.107	178.538	263.289	0	113.097	0	0	521.691	756.265	611.443	123.184	553.039	968.056	849.596	371.19	696.584	831.688	905.72	493.268	593.978	1120.19	891.166	725.545	629.363
TRPC7	0	0	0	0	0	0	0	0	0	0	0	0	0	0	0	0	0	0	0	0	0	0	0	0	0	0	0	0	0	0	0	0
MAST4	120.156	462.489	49.747	161.505	20.822	0	0	329.038	0	0	94.488	0	0	0	0	0	2.381	7.033	0	0	0	17.352	0	0	18.089	0	0	12.919	0	7.881	17.359	0
ADGRF5	132.578	0	0	0	0	0	0	0	0	0	0	0	179.136	0	0	0	0	0	0	0	0	0	97.989	0	0	0	0	0	0	0	0	0
SDK2	0	0	62.896	408.389	0	0	0	0	201.793	0	79.642	0	0	0	180.71	0	0	0	0	20.911	0	6.268	0	0	0	0	0	0	0	1.661	0	0
ADAM7	0	756.974	0	0	0	0	0	0	0	0	103.102	0	0	0	0	0	0	0	0	0	0	8.114	0	0	0	0	0	0	0	1.433	0	0
NUP133	0	0	0	0	0	0	0	0	0	14.729	0	0	0	0	0	0	0	3.395	0	0	0	5.983	0	80.451	0	0	0	0	43.125	2.113	41.898	0
NUCKS1	0	0	0	181.033	23.34	0	0	0	0	205.2	0	0	60.661	101.519	0	0	13.343	3.153	0	0	20.769	16.671	0	0	0	0	0	0	0	8.833	0	0
VPS35	0	0	0	0	15.697	0	0	0	0	36.802	0	0	0	0	0	0	7.179	8.483	0	24.937	13.968	11.213	16.738	0	0	0	25.42	19.479	0	5.281	0	0
DNAJA2	0	0	0	0	0	0	0	953.523	0	0	0	0	0	0	207.099	72.34	44.845	57.067	0	0	26.847	64.651	0	0	0	156.99	48.856	37.438	51.777	43.137	0	218.177
BCL3	0	0	0	0	0	0	0	0	0	55.243	142.568	0	244.963	0	0	0	140.095	108.24	133.405	149.732	125.805	89.765	100.497	0	163.763	490.436	76.314	116.957	161.752	110.978	235.724	170.396
KCNAB2	0	0	153.143	0	96.15	102.836	303.197	0	0	28.178	145.439	0	41.649	0	0	0	0	4.33	0	0	0	3.816	0	51.305	27.843	0	0	0	0	2.022	0	0
ABCC9	0	0	62.847	102.018	0	0	0	0	0	0	79.581	0	0	0	0	0	0	1.777	0	0	0	0	0	0	0	0	0	0	0	0.553	0	0
GAL	0	2610.39	0	0	235.05	0	0	0	0	68.884	0	0	305.449	0	806.731	0	0	15.879	0	0	0	0	0	0	0	0	0	0	0	0	0	0
CLEC2D	0	487.784	0	0	43.922	0	0	0	0	0	0	0	0	0	150.747	0	5.022	0	0	0	0	5.229	0	0	0	0	0	27.251	0	1.847	0	0
FUNDC1	630.197	0	0	0	0	0	0	0	0	0	0	0	0	0	0	0	99.893	44.265	0	0	0	52.005	116.445	0	0	0	0	0	0	36.739	0	0
MAOB	0	0	0	0	52.848	84.783	0	0	0	185.851	0	0	0	0	0	0	0	0	0	0	0	0	56.349	0	0	0	0	0	0	4.445	0	0
RORA	155.219	0	0	0	8.966	0	0	0	0	5.255	27.125	152.798	46.606	0	0	0	4.101	10.903	25.381	0	0	2.135	0	28.705	0	0	0	0	0	2.262	14.949	0
TGFBR3	101.28	389.835	83.864	0	0	28.157	0	0	269.065	20.574	106.193	0	91.231	0	0	0	0	0	0	0	0	4.179	56.142	0	0	0	0	0	0	3.69	0	63.46
HES2	163.056	0	270.033	219.168	0	0	0	0	0	0	0	0	146.878	0	193.961	0	6.462	0	0	0	0	0	0	0	0	0	0	0	0	3.565	0	0
ATP1B3	0	0	282.521	0	591.264	379.425	1118.69	1868.67	0	519.83	0	0	461.011	514.351	0	141.769	101.405	31.954	167.376	0	0	42.234	63.044	0	102.732	0	0	73.37	0	27.35	0	0
NEDD4	96.916	0	0	0	0	0	0	0	0	0	0	0	0	0	0	0	1.92	0	0	0	0	0	0	0	0	0	0	0	0	0	0	0
PIGB	0	0	0	0	0	0	0	0	0	0	0	0	87.425	0	0	0	0	4.545	0	0	0	0	0	0	0	0	0	0	0	1.415	0	0
MAPK6	0	0	0	0	0	38.37	452.518	0	0	28.037	144.71	0	0	0	164.175	114.694	103.915	116.33	0	75.991	85.131	39.862	51.004	76.572	83.112	124.451	116.191	207.75	205.229	114.657	39.878	0
GNB5	66.279	0	0	0	0	0	0	0	0	0	34.747	0	29.851	0	236.525	0	3.94	3.104	0	0	20.441	5.469	12.247	0	0	0	0	0	19.711	3.381	19.15	0
RAB27A	0	0	0	0	81.775	43.73	0	0	0	0	82.463	0	0	0	0	65.358	31.166	11.048	0	0	0	12.98	29.064	87.269	94.722	0	0	33.825	46.78	18.34	90.897	0
HDHD5	0	687.503	0	0	30.953	49.657	0	0	0	18.142	93.639	0	0	134.632	0	74.216	0	0	0	0	0	0	0	0	0	0	0	0	0	0	0	0
UFD1	0	388.452	0	0	17.489	28.057	0	0	0	10.251	0	0	45.454	0	0	0	5.999	2.363	0	0	15.562	4.164	0	0	0	0	0	0	0	11.767	29.16	0
LRP6	0	0	0	114.641	0	0	0	0	226.585	17.326	44.714	0	38.414	0	0	0	0	1.997	0	0	0	3.519	0	0	0	0	0	0	0	0.622	0	0
GUCY2C	211.071	0	0	0	0	0	0	0	560.74	0	110.655	0	95.064	0	0	0	0	0	0	0	0	0	0	117.104	0	0	0	0	0	0	0	0
PHRF1	0	0	0	0	0	42.487	0	0	0	15.523	80.119	0	0	0	181.791	0	3.028	14.312	0	0	0	6.306	0	0	0	0	0	0	45.45	5.568	44.157	0
ELP1	0	0	0	0	25.262	0	0	0	0	14.806	0	0	0	0	0	60.571	0	6.826	0	0	0	6.015	26.936	0	0	0	0	0	0	1.062	0	0
NUCB2	98.015	0	0	0	0	0	0	0	0	9.955	0	0	0	73.879	0	0	0	0	0	0	0	4.044	0	0	0	0	0	21.077	0	2.143	0	0
PFN2	0	0	0	0	44.414	71.252	0	0	0	156.191	0	0	0	0	0	0	0	6.001	0	0	0	21.15	0	0	0	0	0	0	0	9.338	0	0
PTPN3	0	0	73.04	0	61.144	122.616	0	0	234.338	53.756	0	0	0	0	104.927	219.909	80.396	111.523	173.086	194.269	122.42	98.268	195.585	244.693	26.559	238.618	222.78	246.586	157.399	136.917	50.973	110.54
SPTB	59.684	0	0	80.222	20.685	0	0	0	0	0	93.868	0	53.762	44.987	70.996	0	0	1.397	0	0	0	0	55.14	0	0	0	0	0	0	0.87	0	0
DAPP1	0	0	0	0	0	0	0	0	0	19.69	0	0	0	0	0	0	69.137	54.465	0	53.367	29.893	63.988	107.458	0	58.368	174.801	54.4	41.686	115.303	48.031	0	0
FGF10	292.808	0	242.456	0	50.741	0	0	0	0	0	0	0	0	0	0	0	5.802	0	143.64	0	0	0	0	162.452	0	0	0	0	0	2.134	0	0
SLC44A1	0	0	0	97.358	0	0	237.486	0	0	22.071	37.973	0	65.246	0	0	0	1.435	0	0	0	0	14.943	0	0	0	0	0	0	0	0.528	0	0
TMEM260	0	0	0	0	0	0	0	0	0	0	57.225	0	0	0	129.844	0	0	0	0	0	0	13.511	0	0	0	0	0	0	0	0	0	0
SMG6	0	0	0	0	14.476	0	0	0	0	0	43.794	0	112.872	0	0	34.71	3.31	9.779	0	0	12.882	3.447	0	0	0	0	0	17.964	0	5.479	0	0
EXOC5	70.111	0	0	0	0	0	0	0	0	0	0	0	0	0	0	0	9.724	3.283	0	0	0	11.571	12.955	0	21.11	0	19.675	0	0	4.598	0	0
CLTCL1	0	0	0	117.938	0	0	0	0	0	8.912	46	0	0	132.273	0	0	0	0	0	0	0	0	0	0	0	0	0	0	0	0.639	0	0
FGF22	0	0	0	0	0	88.232	0	0	0	0	332.76	0	0	0	377.52	0	0	0	0	0	0	26.189	351.849	0	0	0	0	0	0	0	0	0
FSTL3	0	0	476.057	0	0	0	0	0	0	0	0	0	0	0	341.946	119.443	0	0	0	0	0	0	0	0	0	0	0	0	0	4.19	0	0
DGCR2	0	0	0	0	0	43.73	0	0	0	31.953	0	0	0	0	0	0	9.35	7.366	0	0	0	12.98	29.064	0	0	0	44.141	33.825	46.78	6.878	45.449	0
RNF126	0	0	0	0	0	0	0	0	0	0	0	0	0	0	0	0	4.997	0	0	0	0	10.405	0	0	0	227.402	0	0	0	7.351	0	0
MNT	202.027	0	0	0	35.01	28.083	0	0	0	20.52	158.869	0	45.495	152.278	0	0	14.01	7.095	0	27.809	0	12.504	18.665	0	0	0	28.347	0	90.124	13.25	0	126.586
ZXDC	0	0	0	0	0	0	0	0	0	0	62.825	0	53.974	0	142.551	0	2.374	0	0	0	0	4.945	0	0	0	0	0	0	0	0.873	0	0
JMJD6	295.408	0	0	0	0	0	0	0	0	0	154.868	0	66.524	111.332	0	0	38.045	6.916	0	0	22.777	18.283	0	0	0	0	0	0	0	4.305	0	0
POLB	0	0	0	0	111.629	59.695	0	0	0	21.809	0	0	0	0	0	0	165.923	90.491	210.667	0	99.333	70.876	39.675	119.128	0	0	120.511	184.693	319.289	75.107	62.041	134.54
ST6GALNAC1	0	0	0	0	0	0	0	0	0	0	0	0	115.164	0	0	0	5.066	5.987	0	0	0	10.55	0	0	0	0	0	0	0	7.453	73.88	0
WIPI1	0	1995.01	429.179	348.337	89.819	0	0	0	0	52.645	0	0	116.721	0	0	0	5.135	18.203	0	0	0	21.386	0	0	0	233.685	72.725	0	0	7.554	74.879	0
FRMPD1	0	0	124.43	0	0	0	0	0	0	0	78.78	0	135.362	0	0	0	0	3.518	73.717	0	0	0	27.767	0	0	0	0	0	0	2.19	0	0
GBA2	183.561	0	151.995	0	31.81	0	0	0	0	18.644	0	0	330.697	0	0	0	0	0	0	0	0	0	0	0	55.27	0	0	0	0	5.351	159.112	0
NDST1	185.045	0	76.612	0	0	0	0	0	0	0	0	0	41.671	0	0	0	0	4.332	0	0	0	3.818	17.096	0	0	0	0	0	0	9.439	0	0
ASNS	0	0	0	0	0	0	0	0	0	0	0	0	0	0	0	0	0	4.633	0	0	0	0	0	0	0	0	0	0	0	1.442	0	0
AP3M2	140.479	0	0	0	0	0	0	0	0	0	0	0	63.27	0	0	0	0	0	0	0	0	5.796	0	0	0	0	0	30.208	41.778	1.024	0	88.022
CNGB1	120.806	0	0	162.379	0	33.586	0	0	0	0	126.666	0	0	0	0	0	0	2.828	0	0	0	4.985	22.322	67.024	0	0	67.802	0	0	0	0	0
CHAT	0	0	584.027	0	0	0	0	0	0	0	0	0	0	0	0	0	0	0	0	0	0	0	0	0	0	0	0	0	0	1.713	0	0
PABPC1	185.531	0	153.627	498.755	643.024	567.381	608.309	1016.13	492.89	414.58	97.265	0	83.562	139.845	220.696	693.81	1282.95	1003.43	364.056	561.84	457.757	352.136	342.816	617.603	111.725	501.891	260.321	598.444	496.591	482.672	589.674	813.755
TESK2	0	0	0	0	0	0	0	0	0	0	0	783.768	119.532	0	0	0	5.258	0	0	0	0	10.95	0	0	79.91	0	0	0	0	7.736	0	0
CFAP20	0	0	0	0	0	0	0	0	0	0	0	0	0	0	0	0	22.066	34.766	0	0	57.244	30.633	137.184	0	111.772	0	0	0	0	24.347	0	0
CSNK2A2	0	0	0	0	0	0	0	0	0	25.938	0	0	0	0	0	0	15.179	8.968	0	0	19.689	10.536	0	0	0	0	35.83	0	0	7.444	36.892	0
PTPN21	0	0	0	160.228	20.657	0	0	0	0	12.108	62.494	0	53.689	0	0	0	0	2.791	0	0	36.764	9.837	0	0	35.892	0	0	0	35.452	0	0	0
EIF2B3	258.471	0	214.023	347.418	134.373	0	0	0	0	0	271.008	0	0	0	0	0	0	0	0	0	0	0	0	0	0	0	0	0	0	0	0	0
CAMK2A	0	0	0	0	0	0	0	0	0	14.561	75.155	0	0	108.056	0	0	0	0	0	0	0	0	0	0	0	0	0	0	0	2.089	0	0
TCOF1	78.174	601.794	194.192	0	0	0	0	0	0	23.821	245.897	230.863	35.209	117.847	0	0	0	12.812	76.698	0	0	6.451	0	0	0	0	0	0	0	3.418	0	0
CDC42	245.038	0	0	0	552.022	272.494	0	0	0	423.107	128.461	0	0	0	0	509.077	271.887	246.695	360.616	269.833	226.716	242.649	362.215	543.793	368.899	441.91	275.052	210.769	218.621	264.278	283.201	153.536
OSBPL3	0	0	0	0	37.724	60.521	0	0	0	22.111	0	0	98.046	0	0	0	43.133	89.194	0	89.894	83.922	67.365	40.224	120.776	32.773	0	0	46.812	64.741	59.489	31.449	0
EPHA8	164.547	0	0	0	0	0	0	0	0	0	0	0	74.111	124.028	0	0	0	0	0	0	0	0	0	0	0	0	0	0	0	1.199	0	0
SLC12A3	0	0	0	0	24.722	0	0	0	0	0	0	0	128.506	107.531	0	59.277	0	0	0	0	0	0	0	0	0	0	0	0	0	0	0	0
RAD18	0	0	0	0	21.879	0	0	0	0	0	0	0	56.864	0	150.186	0	0	0	0	0	0	0	0	0	0	0	0	0	0	0.92	0	0
ATP2B1	0	0	0	0	16.094	0	0	0	0	9.433	0	0	41.829	0	0	0	20.242	4.349	0	0	0	3.832	17.161	0	0	0	26.062	19.971	0	4.738	26.834	0
TRPM5	0	0	0	299.102	0	0	0	0	0	22.602	0	0	0	0	0	0	0	0	0	0	0	18.363	0	0	0	0	0	0	0	9.73	0	0
NCK2	0	0	0	0	102.196	81.976	966.784	0	0	59.899	0	0	0	0	0	122.519	181.114	151.882	0	162.351	272.817	182.494	163.451	0	266.347	0	82.746	317.035	87.692	238.513	340.788	184.757
MAP4K4	0	0	0	0	0	0	0	0	0	7.487	0	0	99.595	55.559	0	30.627	5.842	10.355	0	0	34.099	27.372	13.62	0	0	66.466	20.685	31.701	0	15.577	0	0
MGAT4A	0	0	0	0	15.865	25.453	0	0	0	9.299	0	0	41.234	69.007	0	38.041	1.814	4.287	0	0	0	11.332	16.917	0	27.566	0	0	19.687	0	5.337	0	0
RPL31	152.244	0	0	409.271	237.445	296.28	0	833.818	404.457	556.687	0	0	205.708	229.508	181.1	63.259	96.529	163.968	74.685	41.912	93.907	131.915	56.262	84.466	137.52	0	170.892	32.738	0	98.741	87.978	190.787
WDR1	112.642	0	93.271	605.618	175.679	156.579	0	0	598.495	148.734	59.053	0	50.733	84.904	0	93.607	142.839	145.051	165.772	217.07	86.849	102.248	83.253	62.494	135.664	0	63.219	121.111	33.499	116.561	227.823	141.158
SNX13	0	0	0	0	9.306	14.93	0	0	0	10.909	28.154	0	24.187	40.479	0	22.314	10.641	2.515	0	0	0	19.942	9.923	0	0	0	0	0	0	7.827	0	0
MS4A12	0	0	0	644.395	0	0	0	0	0	0	0	0	0	0	0	0	0	0	0	0	0	0	0	0	0	0	0	0	0	0	0	0
ARHGAP10	245.835	0	0	0	14.2	0	0	0	0	8.323	42.96	0	0	61.766	0	0	12.989	40.29	0	22.559	25.273	6.762	0	0	0	0	0	0	24.37	14.929	0	51.345
RPS6KA2	0	0	88.564	0	37.07	0	0	0	0	0	336.434	631.73	0	0	0	0	0	0	0	0	0	8.826	0	0	32.204	0	0	0	0	3.897	0	0
ING3	0	0	0	0	29.302	0	0	0	0	0	0	0	0	0	0	0	26.803	7.918	0	0	26.075	13.954	31.244	0	0	0	0	72.722	50.288	13.554	48.857	0
VASH1	0	0	0	0	0	37.697	0	0	0	13.773	71.086	0	0	0	161.296	0	0	3.175	0	0	0	27.974	50.11	0	0	0	0	0	0	2.964	0	0
LMCD1	0	0	79.96	0	0	26.846	0	0	0	19.617	0	0	43.492	0	0	0	3.827	0	0	0	0	3.984	0	0	0	0	0	0	0	2.111	0	0
BUD23	110.983	0	91.897	0	38.465	0	0	607.835	0	22.545	58.183	0	49.985	0	0	0	0	0	0	0	0	4.579	0	0	0	0	0	0	66.012	0.809	0	0
SEL1L	92.232	0	0	123.971	47.949	0	0	0	0	56.208	0	0	0	0	0	38.323	20.102	17.276	0	25.391	28.445	7.611	0	0	27.771	0	0	39.667	0	16.131	53.298	0
TRIP13	0	0	0	0	0	0	0	0	657.925	0	0	0	111.541	0	294.593	0	19.628	0	0	0	0	0	0	0	0	0	0	0	0	3.609	0	0
ATP6AP1	180.517	694.823	0	0	62.565	150.558	0	0	0	165.017	0	0	81.303	136.065	0	75.006	32.191	29.585	265.663	49.696	55.673	37.241	100.065	0	0	325.551	0	0	0	22.363	0	113.109
TCF3	0	0	0	0	25.129	80.628	0	0	0	29.457	0	0	65.31	0	0	0	8.619	13.58	0	0	0	11.966	0	0	0	0	40.692	31.182	0	2.113	0	0
TRIB2	192.163	0	159.118	0	0	53.424	0	0	510.508	0	0	0	0	0	0	0	3.807	76.485	0	0	0	15.858	0	106.613	0	0	107.851	41.322	0	16.804	55.523	0
DAZAP1	0	0	0	0	49.815	106.557	0	0	0	48.663	0	0	43.157	72.225	0	39.814	11.391	11.217	0	0	29.552	11.861	35.411	53.162	28.851	86.403	53.779	0	0	17.457	0	0
MBD3	0	0	93.057	0	38.95	0	0	0	0	22.83	0	0	101.232	0	0	0	15.587	5.262	0	0	0	0	0	0	0	0	0	0	0	3.276	0	0
HLTF	0	0	121.188	0	0	0	0	0	0	0	0	0	0	0	0	0	0	3.427	0	40.291	0	0	0	0	0	0	0	0	0	0	0	0
FAM50A	0	0	0	0	178.554	95.484	0	0	0	174.424	180.056	0	0	1035.52	0	0	74.856	32.165	0	0	52.962	14.171	63.462	0	0	0	0	73.855	0	30.034	0	0
FAM3A	0	0	0	232.453	0	0	0	0	0	70.262	0	0	0	0	205.718	0	10.28	4.049	0	0	0	0	0	0	0	0	0	0	0	3.781	0	0
CPSF1	0	0	120.428	0	0	80.867	0	0	0	0	0	0	0	0	0	0	0	0	0	40.039	0	0	26.873	0	0	0	40.813	0	0	6.359	0	91.129
MYO3B	0	0	709.115	143.886	18.551	29.761	0	0	0	0	0	0	48.213	80.687	0	0	0	2.506	0	0	0	4.417	0	0	0	0	0	0	0	0.78	0	0
CYBRD1	0	0	0	0	0	0	0	0	0	17.301	0	0	0	0	0	0	0	0	0	0	0	0	0	0	0	0	0	0	0	0	0	0
CDH19	0	0	319.071	0	0	0	0	0	0	0	0	0	57.85	0	0	0	0	0	0	0	0	0	0	0	0	0	0	0	0	1.872	0	0
PDCD2	0	0	112.729	0	0	75.697	0	0	0	0	142.744	0	0	0	0	0	5.395	15.937	0	0	0	22.469	0	0	0	0	0	0	0	9.921	78.672	0
SLC6A15	0	0	0	0	17.399	0	0	0	0	10.198	0	0	0	0	0	0	0	0	0	0	0	0	0	0	0	0	0	0	0	0	0	0
RDH11	0	0	0	0	83.064	0	0	0	0	64.914	0	0	143.923	0	190.06	0	12.663	0	0	0	0	0	59.045	0	0	0	0	0	0	2.329	0	100.113
PRKACA	0	0	118.821	0	49.734	0	0	0	0	0	75.229	0	258.518	108.161	0	0	8.53	20.158	70.394	0	22.128	17.762	53.029	0	0	0	0	30.857	0	11.503	0	0
ADGRL1	103.882	0	172.036	139.63	18.002	0	0	0	0	10.551	54.46	0	46.787	0	123.571	0	0	0	0	0	0	4.286	0	0	0	0	0	0	0	3.028	30.015	0
SPP2	0	0	0	0	0	0	0	0	0	0	0	0	0	0	0	0	13.809	0	0	0	0	0	0	0	0	0	0	0	0	0	0	0
ACTN1	82.971	0	0	0	14.378	0	0	0	0	42.137	86.995	0	74.738	62.539	197.393	0	11.508	5.828	0	0	0	3.423	76.655	0	0	0	0	0	0	1.209	0	0
ZFYVE26	56.134	0	278.887	75.452	9.728	0	0	0	0	0	88.286	0	50.565	84.623	66.774	0	1.112	0	27.537	15.454	0	16.213	0	0	0	0	0	0	0	6.545	0	0
RPS6KA6	0	0	0	0	0	0	0	0	0	10.533	54.364	0	0	0	123.353	0	0	0	0	0	0	4.279	0	0	0	0	0	0	0	0.756	0	0
EPN2	0	0	85.715	0	0	0	0	0	0	0	54.268	0	46.623	0	0	0	4.102	9.695	0	0	0	0	19.127	0	0	0	0	0	61.571	3.017	0	0
PTPN18	0	0	126.435	205.238	0	0	0	0	0	62.036	0	0	68.771	115.092	0	0	0	0	0	42.036	47.092	6.3	0	0	0	0	0	0	90.821	7.789	0	0
LIMS2	0	0	0	0	18.002	28.88	0	0	0	10.551	54.46	0	46.787	0	0	0	0	0	0	0	0	0	0	0	0	0	0	0	0	3.028	0	0
ASIC4	0	646.384	139.054	225.722	29.101	46.687	0	0	0	0	176.078	0	0	0	0	0	0	3.932	0	0	0	0	0	0	0	0	0	0	0	3.671	0	0
SPEG	0	0	0	0	0	0	0	0	0	0	77.421	145.376	66.513	74.209	0	0	0	2.305	0	0	0	8.124	0	0	0	0	0	0	0	1.794	0	0
LNX1	0	0	0	0	53.374	42.814	0	0	0	31.284	0	0	0	0	0	191.964	115.95	100.957	226.637	42.396	47.495	69.895	113.821	170.879	46.369	0	43.216	132.463	45.799	118.957	88.992	0
ALDH3A2	0	0	0	0	0	37.96	0	0	0	83.211	0	0	430.477	0	0	56.734	10.822	22.378	0	37.589	0	22.535	0	0	41.112	123.122	153.266	29.361	40.607	17.91	78.903	85.554
TFRC	0	0	0	0	19.371	0	0	0	0	34.062	58.603	0	0	0	0	0	4.43	18.321	0	0	0	13.837	41.31	0	0	0	0	0	0	5.702	32.299	0
SREBF1	0	0	0	0	19.026	0	0	0	0	22.304	0	0	0	0	0	45.62	56.561	43.701	0	60.452	50.792	22.651	60.862	0	33.058	0	0	23.61	97.958	24.803	0	0
TRPC5	0	0	0	0	0	0	0	0	0	15.336	0	0	0	113.811	179.611	0	0	0	0	0	0	6.23	0	0	45.463	0	0	0	0	1.1	0	0
AFF4	0	0	0	104.899	40.573	21.697	0	0	207.33	23.78	81.828	0	35.15	58.825	0	32.427	47.936	42.026	0	42.97	12.035	28.981	43.261	0	23.498	70.372	21.9	67.128	69.629	52.891	45.099	0
UBE2D1	0	0	0	0	87.655	0	0	0	0	102.753	0	0	0	0	0	105.087	135.3	219.093	496.27	208.877	195	166.964	140.195	140.316	228.451	0	283.889	0	150.43	199.048	292.299	316.938
RHOBTB1	0	700.994	0	0	0	0	0	0	0	0	95.477	0	0	0	0	0	0	0	0	0	0	0	0	0	0	0	0	0	0	0	0	0
SMC1A	0	0	0	0	14.573	0	0	0	0	42.708	0	0	0	63.386	0	0	3.332	1.969	0	0	12.968	3.47	0	0	25.32	0	0	0	0	5.515	0	0
HSD17B10	0	0	0	0	0	0	0	0	0	240.94	0	0	0	0	0	0	0	0	0	0	0	0	0	0	0	0	0	0	0	17.286	0	0
MARK2	0	0	118.627	0	49.653	79.658	0	0	0	72.757	75.106	0	0	0	0	0	5.677	10.063	0	78.88	22.092	5.911	0	0	0	0	0	30.807	0	7.308	0	89.767
HMMR	223.995	0	0	0	0	0	0	0	0	22.751	117.43	0	0	0	0	0	0	0	0	0	0	0	0	0	0	0	0	0	0	0	0	0
CHFR	0	0	42.625	69.192	17.841	42.934	0	0	0	15.686	107.947	152.022	0	38.801	0	0	3.06	9.642	0	14.171	0	4.248	9.512	0	15.499	46.418	43.337	22.139	0	7.878	0	0
TRHDE	0	0	61.091	99.167	0	0	0	0	196.001	7.494	0	0	0	0	0	0	0	1.727	0	0	0	0	0	0	0	0	0	0	0	1.613	0	0
P4HA2	0	0	85.866	0	0	28.83	0	0	0	0	108.728	0	46.705	0	0	0	0	9.712	0	0	0	0	0	0	31.223	0	0	0	30.84	2.267	0	0
FCGR2B	0	0	109.763	178.175	22.971	0	0	0	0	0	69.494	0	59.703	0	0	0	0	0	0	0	0	0	0	0	0	0	0	0	0	0.966	0	0
NFATC3	0	385.364	0	134.572	0	27.834	0	0	0	0	52.487	0	0	0	0	0	0	2.344	0	0	0	0	0	0	0	0	0	0	0	2.189	0	0
TRNT1	159.776	0	132.3	0	0	0	0	0	0	16.229	0	0	0	0	0	0	0	0	0	0	0	6.592	0	0	0	0	0	0	0	0	0	0
ACADVL	0	0	0	0	0	0	594.18	0	0	73.627	0	0	81.621	0	0	0	43.088	25.458	0	49.89	111.781	37.387	0	100.543	163.696	0	101.71	77.939	0	40.939	52.362	0
STK10	0	0	80.374	0	33.641	53.971	0	0	257.868	19.718	50.887	0	43.717	146.326	0	40.332	23.079	24.999	0	53.444	59.872	24.03	35.871	53.852	0	0	0	41.745	28.867	22.635	28.046	0
FBXW11	0	0	0	0	27.395	0	0	0	0	32.114	82.877	0	0	0	188.049	0	43.852	29.61	0	43.521	73.133	39.136	29.21	87.707	0	0	0	135.978	0	31.105	45.677	198.108
ACAP1	118.804	0	0	0	0	33.029	0	0	0	12.067	62.283	350.853	53.508	89.549	0	0	0	2.782	0	0	0	0	0	0	0	0	0	0	0	2.597	0	0
CRMP1	151.407	0	0	0	0	0	0	0	0	0	0	0	68.192	114.124	360.209	0	0	0	0	41.682	0	0	0	0	0	0	0	0	0	1.103	0	0
EVC	0	0	0	0	0	0	0	0	0	0	64.662	0	0	0	0	0	0	5.776	0	0	0	0	0	0	0	0	0	0	0	0	0	0
DERL2	0	0	0	0	0	0	0	0	0	14.023	72.378	0	0	0	0	57.365	10.942	38.789	0	0	21.289	5.696	0	76.596	0	0	0	0	41.059	14.085	0	0
SIDT1	0	0	0	0	18.956	0	0	0	0	0	0	323.037	0	0	0	0	0	10.244	0	0	0	0	0	0	0	0	0	0	0	1.594	0	0
NDE1	0	0	0	0	0	0	0	0	0	16.246	251.562	0	0	0	190.267	0	0	0	0	44.034	0	0	29.555	0	0	0	0	0	0	9.325	0	0
TMEM38A	0	0	485.879	0	0	0	0	0	0	0	0	0	0	0	0	0	5.813	13.738	0	0	0	36.317	0	0	0	0	0	0	87.255	6.414	0	0
AP1M1	0	0	50.799	0	0	51.167	0	0	0	12.463	0	0	55.262	92.484	72.977	0	0	1.436	0	0	9.46	0	0	0	0	0	0	0	18.245	0.894	0	0
PVR	0	0	0	0	0	0	0	0	0	25.447	0	0	0	0	0	0	0	11.732	0	0	0	0	0	0	0	0	0	0	0	3.652	0	0
XRCC1	254.884	0	0	0	0	70.861	0	0	0	25.889	0	0	114.797	0	0	0	5.05	5.968	0	0	0	21.033	0	0	0	0	0	54.81	0	7.43	0	0
SCARB1	0	0	0	0	39.474	63.327	0	0	0	34.705	119.417	0	0	0	0	0	9.027	16	0	31.354	35.126	9.399	21.045	0	0	102.699	31.961	48.983	0	10.79	0	0
CYP2W1	317.939	0	0	0	0	0	0	0	0	0	0	0	0	0	0	0	0	0	0	87.528	0	0	0	0	0	0	0	0	0	11.585	0	0
MCM2	179.854	0	148.926	0	0	0	0	0	0	18.268	0	0	162.009	0	213.943	0	3.564	4.211	0	0	0	0	0	0	0	0	0	0	0	3.932	0	0
MOV10L1	0	0	106.233	0	22.233	35.668	0	0	0	0	134.518	0	0	96.703	305.224	0	0	0	0	0	0	5.294	0	0	0	0	0	0	0	0.935	0	0
PANX2	0	0	0	382.025	49.253	0	0	0	0	0	0	1678.71	0	0	0	0	0	0	0	0	0	0	0	0	0	0	0	0	0	8.285	0	0
SELENOO	0	0	0	0	0	0	0	0	0	75.793	0	0	0	0	443.821	0	22.178	0	0	0	0	0	68.94	0	0	0	0	0	0	5.438	0	0
TP63	118.278	0	0	0	0	0	0	0	0	0	0	0	0	0	0	0	0	0	0	0	0	0	0	0	0	0	0	0	0	0	0	0
ALPK1	0	0	0	0	0	0	0	0	0	14.531	0	0	0	0	0	0	4.252	5.024	140.365	0	0	14.757	0	0	0	0	0	30.765	0	4.692	0	0
LLGL2	222.947	429.07	184.608	149.835	19.318	30.991	0	0	0	22.645	116.881	0	100.413	0	0	0	24.296	20.88	0	0	0	27.597	41.195	61.846	33.564	0	31.282	23.971	99.456	32.494	128.835	69.847
PDE8A	223.598	0	0	0	38.748	62.163	0	0	0	34.066	58.611	0	0	0	0	0	4.43	7.853	0	0	17.24	4.613	41.315	0	0	0	0	48.082	0	1.629	0	0
CLCN4	0	0	0	0	0	0	0	0	0	26.381	68.081	0	0	97.885	0	0	5.146	0	0	0	0	0	0	0	0	0	0	0	0	0.946	0	0
NLE1	0	0	133.632	0	0	0	0	0	0	0	0	0	72.686	0	0	0	0	0	0	0	24.886	0	0	0	0	0	0	0	0	1.176	0	0
SDHA	0	0	0	0	18.225	0	0	0	0	10.682	0	0	47.368	0	0	43.699	20.838	4.925	0	28.953	16.218	4.339	0	0	0	0	0	45.231	0	11.496	0	0
SMARCE1	0	0	66.234	0	0	22.238	0	0	0	0	0	0	0	0	95.151	0	0	3.746	0	0	0	3.3	14.78	0	0	0	0	0	0	2.915	0	0
FNDC8	0	0	0	0	0	0	0	0	0	0	0	0	0	0	0	0	0	0	0	0	0	0	0	0	0	0	0	0	0	0	0	0
GSDMB	0	0	0	0	0	0	0	0	0	30.33	78.273	0	0	112.539	0	0	0	0	0	0	0	0	0	0	0	0	0	0	0	6.528	0	0
KDM5A	72.917	0	120.757	0	37.908	0	0	0	0	22.219	38.227	0	32.841	0	0	0	11.558	15.365	0	20.074	11.244	3.009	26.947	0	21.955	65.751	0	15.68	0	7.439	21.068	0
ADAM11	0	0	0	0	0	0	606.013	0	0	0	96.898	545.844	166.492	139.317	0	0	0	0	0	0	0	0	0	0	0	0	0	0	0	2.694	53.404	0
PPP2R3A	0	0	0	0	0	0	0	0	0	11.426	0	0	0	0	133.82	0	0	2.634	0	0	34.695	18.567	0	0	0	0	0	0	0	4.099	0	0
FERMT2	0	0	0	0	0	28.802	0	0	0	10.523	0	0	46.661	78.089	0	0	0	0	0	0	0	0	19.143	0	0	0	29.073	0	0	1.51	0	0
ABCB11	0	0	0	0	29.661	0	0	0	0	0	89.731	0	0	0	0	0	0	0	0	0	0	0	0	0	0	0	0	0	0	0	0	0
DHRS9	0	0	0	0	203.71	261.449	0	1287.64	0	214.918	0	0	105.889	177.211	0	879.196	242.233	544.951	922.665	776.688	580.069	485.029	347.533	1043.5	637.103	847.996	725.734	606.679	419.52	541.398	611.374	589.252
CD5L	0	0	0	0	0	0	0	0	0	0	0	0	0	0	0	0	0	0	0	0	0	0	0	0	0	0	0	0	0	2.616	0	0
PTGS2	0	0	0	0	28.997	46.519	548.621	0	0	0	0	0	0	126.123	199.042	0	23.208	11.753	0	46.065	51.605	41.424	0	0	0	150.882	0	107.945	0	9.755	0	0
IGF2BP2	186.198	0	0	0	32.267	0	0	0	0	37.824	97.614	0	0	0	0	0	11.068	4.359	0	0	0	0	68.809	0	56.063	0	52.251	0	0	5.428	53.799	0
MAP3K13	0	268.836	57.834	0	60.518	58.253	0	0	0	21.282	36.616	0	0	0	83.082	29.021	8.303	32.706	34.263	19.228	53.852	23.055	0	0	0	62.98	0	0	0	22.395	20.181	43.763
ST6GAL1	0	0	0	0	50.087	0	0	0	0	48.929	50.509	0	0	0	0	0	0	0	0	0	0	7.95	0	0	0	0	0	0	0	0	0	0
TBX21	0	0	0	0	0	0	0	0	0	0	176.819	0	0	0	0	0	0	0	0	0	0	13.916	0	0	0	0	0	0	0	0	0	0
FRY	0	0	52.863	85.81	11.063	0	0	0	0	0	0	0	57.507	96.241	75.941	0	0	2.989	31.318	0	0	5.268	0	0	19.222	57.567	0	0	0	8.374	0	0
PICALM	0	0	125.156	0	261.928	210.105	0	0	0	122.818	0	0	0	0	0	125.607	212.632	184.02	148.294	291.275	209.769	162.148	279.284	335.431	45.51	681.464	127.246	97.507	179.805	152.001	131.016	189.413
NSF	176.153	0	0	0	30.526	0	0	0	0	35.784	0	0	0	0	0	0	41.883	65.989	86.413	96.989	0	43.609	32.549	0	53.039	0	0	113.639	52.388	57.766	0	220.749
GLI2	0	0	99.446	0	0	0	0	0	0	0	0	0	0	90.525	0	0	0	0	0	0	0	0	0	0	0	0	0	0	0	0.875	0	0
CLASP1	0	0	0	0	13.824	0	0	0	0	16.205	0	0	35.929	60.129	0	0	9.484	0	0	21.961	0	0	0	0	0	0	0	0	0	1.744	0	0
MRPS34	0	3093.45	0	0	139.273	223.435	0	0	0	163.262	421.335	0	0	0	0	0	31.848	37.634	0	0	123.932	132.642	148.502	0	0	724.7	0	172.823	0	76.137	0	0
NOTCH3	0	0	77.713	0	0	26.092	0	0	0	0	49.202	0	0	0	0	0	1.86	2.197	0	0	0	11.617	0	0	0	0	0	0	0	3.42	0	0
CLNS1A	0	0	158.979	0	66.543	0	0	0	0	19.501	0	0	172.946	0	0	0	0	0	0	52.856	0	0	35.476	0	0	0	107.757	0	0	1.399	0	0
PPP2R2C	191.704	0	0	0	0	26.648	0	0	0	9.736	0	0	0	0	0	0	0	2.244	0	0	0	0	0	0	0	0	0	0	0	1.397	0	0
TEAD2	0	0	0	0	51.269	0	0	0	0	0	0	0	0	0	0	0	0	6.927	0	0	0	0	0	0	0	0	0	0	0	4.312	0	0
EED	125.662	0	0	0	0	0	0	0	0	12.764	0	0	0	0	0	0	2.49	5.884	0	0	0	31.109	0	0	37.836	0	0	0	37.372	4.579	0	0
CDHR2	0	0	0	0	0	45.832	0	0	0	0	86.426	486.851	0	0	196.101	0	3.266	3.86	0	45.384	0	6.802	0	0	0	0	46.262	0	0	1.201	0	0
SNCB	0	0	0	0	0	0	0	0	0	0	230.411	0	0	0	0	0	8.708	0	0	0	0	0	0	0	0	0	0	0	0	3.203	0	0
TSG101	0	0	190.162	0	39.797	0	0	0	0	0	120.397	0	0	0	0	0	118.309	177.439	0	63.223	70.828	66.33	84.869	0	0	0	257.785	98.769	68.299	115.476	530.844	0
NCBP3	59.903	0	0	80.517	20.761	0	0	0	0	12.169	0	0	53.959	0	71.256	0	7.121	9.818	0	16.491	9.237	0	0	0	18.036	0	0	0	0	4.365	17.308	0
ATP2A3	127.904	0	317.728	0	22.165	35.559	0	0	0	77.948	0	755.455	57.607	0	152.147	0	5.069	2.995	0	0	0	0	141.801	0	0	0	0	0	0	7.457	0	0
CA12	120.559	0	99.827	0	0	0	0	0	0	97.962	0	0	108.597	0	143.409	0	0	2.823	0	0	0	4.974	0	0	0	0	0	0	0	2.636	0	0
MGLL	0	335.925	72.266	0	15.124	0	0	0	0	26.594	137.261	0	78.615	65.783	0	0	31.126	12.26	42.813	24.026	13.458	10.803	112.883	0	0	0	48.982	0	0	10.812	25.217	0
NTN4	0	0	0	0	36.674	58.835	0	0	0	0	110.947	0	95.315	0	0	0	50.318	29.729	103.816	233.044	65.268	96.051	0	0	63.721	0	59.388	91.016	62.938	60.146	122.294	0
BCS1L	0	0	216.05	0	0	145.078	0	0	0	26.502	0	0	0	0	0	0	0	0	0	0	0	0	0	0	0	0	0	0	0	0	0	0
NUAK1	0	0	0	0	21.801	0	0	0	0	0	0	0	0	94.826	0	0	0	14.728	0	0	0	0	0	0	0	0	0	0	0	3.667	0	0
DPP8	0	0	0	116.056	14.963	0	0	0	0	17.54	0	0	38.888	0	0	0	0	0	0	0	0	0	15.954	0	0	0	0	0	0	3.775	0	0
SLC24A1	0	0	0	130.454	0	0	0	0	0	0	101.762	0	87.425	0	0	0	0	0	0	0	0	0	0	0	0	0	0	0	28.864	0.707	0	0
ZNF532	0	0	0	0	0	0	0	0	0	0	0	217.863	0	0	0	0	4.385	3.454	0	0	0	3.044	13.631	0	0	0	0	0	0	2.688	0	0
SCARF1	0	0	0	0	0	0	0	0	0	0	0	0	0	0	211.399	0	45.776	4.161	0	0	0	21.998	0	0	0	0	0	0	52.852	6.475	0	0
LMAN1	0	0	0	0	0	36.221	0	0	0	39.7	0	0	58.68	0	0	0	5.163	18.302	0	0	0	10.751	24.074	0	0	0	0	0	0	10.444	0	0
HACD3	0	0	0	0	0	34.537	0	0	0	50.472	0	0	0	93.637	0	0	0	0	0	0	0	10.251	22.954	0	0	0	0	0	0	0	0	0
IPCEF1	0	0	0	0	18.03	28.925	0	0	0	0	0	0	0	0	0	0	0	7.308	0	0	16.044	0	0	0	0	0	0	0	30.942	1.516	0	0
ZZEF1	0	0	45.978	0	19.245	0	0	0	0	0	0	0	25.008	0	66.05	0	2.2	2.6	0	0	0	11.455	10.26	30.806	0	0	0	0	0	4.046	0	0
NOX3	0	0	0	0	0	0	0	0	0	0	0	0	0	0	0	0	0	0	0	0	0	0	0	0	0	0	0	0	0	6.293	0	0
ENO1	222.75	0	0	0	347.409	371.564	0	0	0	588.247	116.777	0	100.324	671.593	0	0	150.06	36.507	0	183.968	103.047	174.625	82.317	123.583	67.069	0	250.035	143.699	0	77.916	128.721	0
SLC12A1	0	0	58.515	0	12.246	39.293	0	0	0	14.355	0	0	63.656	0	84.061	0	0	0	0	0	0	0	0	0	0	0	0	0	0	0.515	0	0
MYDGF	525.414	0	435.062	0	91.05	0	0	0	0	0	275.449	0	0	396.032	0	0	31.231	24.603	0	144.645	0	43.358	194.167	0	0	0	0	0	0	45.946	0	0
ANO8	0	0	0	0	30.685	0	0	0	0	0	0	0	0	0	0	73.575	10.525	24.875	0	0	81.916	21.918	32.719	0	0	0	49.691	38.077	0	43.873	51.163	0
TUBE1	0	0	0	0	0	0	414.554	0	0	0	0	0	56.946	0	0	0	0	0	0	0	0	0	0	0	0	0	35.481	0	0	0.921	0	0
ARHGEF10L	112.786	0	0	0	97.725	94.067	369.794	617.71	0	45.823	59.128	333.079	152.393	0	0	46.863	62.572	132.033	110.656	93.149	156.529	125.647	62.52	187.722	67.919	0	253.201	97.013	167.711	96.163	32.588	0
TXK	0	0	0	0	0	0	0	0	674.6	0	0	0	0	191.4	0	0	0	0	0	0	0	0	0	0	0	0	0	0	0	0	0	0
WSCD2	0	0	0	0	0	0	0	0	0	13.657	0	0	60.559	0	0	0	0	0	0	0	0	5.548	0	0	0	0	0	0	0	0	0	0
KCNQ2	0	0	114.291	0	0	0	0	0	0	0	72.361	0	155.415	0	164.188	0	1.367	1.616	0	0	0	0	12.752	38.289	0	0	19.367	0	0	4.526	0	0
TACR2	0	0	0	0	0	0	0	0	0	0	0	0	138.309	0	0	0	0	0	0	0	47.354	0	0	0	0	0	0	0	0	0	0	0
ACTR6	231.221	0	0	0	0	64.282	0	0	0	46.971	0	0	0	0	0	96.074	45.814	10.827	0	0	0	0	85.448	0	0	208.496	0	0	0	16.85	0	0
TIPIN	0	0	264.985	0	55.456	0	0	0	0	0	0	0	144.132	0	0	0	0	0	0	0	0	0	0	0	0	0	0	0	0	0	0	0
SRI	208.082	0	0	0	36.059	57.85	0	0	0	63.405	109.088	0	93.718	0	0	86.46	4.123	9.744	0	0	0	42.928	0	0	0	0	0	0	0	12.131	0	0
EIF4G3	0	0	0	0	0	0	0	0	0	0	0	0	41.38	0	0	0	1.82	6.453	0	0	14.168	7.582	0	0	55.327	0	0	39.514	0	9.373	0	0
NUP37	0	0	0	0	43.752	0	0	0	0	25.644	0	0	113.713	0	0	0	0	0	0	0	0	0	0	0	0	0	0	0	0	7.359	0	0
SEMA3A	0	0	0	0	0	0	0	515.275	0	0	0	277.844	84.747	0	0	0	0	0	0	0	0	0	0	0	0	0	0	20.231	0	0	0	0
GTSE1	207.837	0	172.097	0	0	0	0	0	0	0	108.959	0	93.608	0	0	0	0	0	0	0	0	0	0	0	0	0	0	0	0	1.515	0	0
SEMA3C	0	0	0	0	0	0	0	0	0	28.574	73.74	0	0	106.021	0	0	2.787	0	0	0	0	11.607	0	0	0	0	0	0	0	3.075	0	0
TTC38	0	0	204.034	331.203	0	0	0	0	0	75.083	0	0	0	185.73	293.111	0	4.882	0	0	0	0	0	0	0	0	0	0	0	0	0	0	0
ACAT1	157.888	0	261.473	0	0	0	0	0	0	32.074	82.773	0	71.111	0	0	0	0	18.483	0	43.466	0	6.515	87.521	0	47.539	0	0	0	0	4.602	0	0
GRAMD4	0	0	149.444	242.588	62.552	0	0	0	0	18.331	0	0	81.286	0	0	0	17.88	4.226	0	49.686	27.831	7.447	0	0	0	0	0	0	0	7.891	0	0
CELSR1	68.846	0	114.014	0	0	19.14	0	0	0	13.986	36.093	0	31.008	51.893	0	28.606	1.364	1.612	0	0	0	5.681	12.721	0	0	0	19.32	0	0	5.017	19.892	0
WNT8B	0	0	0	0	0	0	0	0	0	0	0	0	0	0	0	0	0	0	0	0	0	0	0	0	0	0	0	0	0	0	0	0
ZNF638	0	0	58.524	0	12.248	0	0	0	0	0	0	0	0	0	0	0	0	8.274	0	0	10.899	2.916	26.119	0	0	0	0	0	21.02	1.545	0	0
SLC25A40	0	0	0	0	0	0	0	0	0	0	0	0	0	0	0	72.098	0	8.125	0	47.769	26.757	7.159	32.062	0	0	0	0	0	103.208	11.38	0	108.723
TIMM21	169.287	0	0	227.543	29.336	0	0	0	0	0	354.995	0	0	0	0	0	3.354	0	0	0	0	0	0	0	0	0	0	0	0	4.935	0	0
ADD2	0	0	0	93.509	12.056	0	0	0	0	0	36.472	0	0	0	0	0	0	0	0	0	0	0	0	0	0	0	0	0	0	1.521	0	0
FGF4	0	0	0	0	0	0	0	0	0	0	142.964	0	0	205.55	0	0	0	0	0	0	0	0	0	0	0	0	0	0	0	0	0	0
RASAL2	0	0	136.506	0	19.045	15.277	0	0	145.987	22.326	28.809	0	0	82.84	0	45.666	6.533	20.585	26.957	15.128	16.948	15.871	50.769	30.488	16.546	49.551	0	23.633	0	20.823	47.633	34.432
VPS9D1	0	0	0	0	0	0	0	0	0	0	134.832	0	115.836	0	0	0	10.192	0	0	0	0	10.612	0	0	0	0	144.346	0	76.488	5.623	0	0
ZNF37A	200.526	0	0	89.844	11.583	18.583	0	0	0	6.789	35.042	0	60.21	0	0	0	0	0	0	0	10.307	0	37.052	0	0	0	0	0	0	0.974	0	83.764
MARK3	99.162	0	0	133.286	137.472	0	0	0	0	20.144	51.986	0	89.323	0	0	0	19.648	39.469	48.645	0	15.291	20.457	36.645	55.015	59.714	0	55.654	0	88.471	28.905	28.651	0
SLC25A3	99.106	0	0	0	17.174	220.421	0	0	0	261.723	0	0	44.636	149.402	0	41.179	45.164	74.252	97.234	109.134	76.413	94.051	54.937	54.984	0	0	83.434	127.869	29.474	54.888	57.27	0
FNDC3B	0	0	0	89.302	11.513	18.471	0	0	0	60.734	69.661	196.208	29.923	0	0	27.606	32.91	45.111	0	18.291	30.736	13.707	12.276	73.721	60.013	0	55.933	14.287	59.277	29.534	57.59	0
FOSL2	123.186	0	0	0	170.778	205.484	0	0	0	137.634	0	0	0	92.852	0	153.555	144.007	245.155	241.721	305.217	322.931	193.144	273.142	205.033	111.273	222.159	207.413	238.408	183.177	222.629	249.151	308.746
CACNG5	0	0	0	0	0	0	0	0	0	136.612	352.558	0	0	0	0	0	0	15.745	0	0	0	0	124.261	0	0	0	0	0	0	4.901	0	0
CACNG4	0	0	0	0	0	0	0	0	0	0	0	0	0	0	0	0	0	0	127.958	0	0	0	0	0	0	0	0	0	0	0	0	0
FRYL	97.092	0	40.198	65.252	0	0	0	0	0	9.862	50.901	0	65.594	0	0	0	4.809	4.546	0	0	0	8.012	0	26.934	0	43.775	40.869	10.439	0	7.075	14.027	30.418
TMEM131	0	0	0	0	47.064	18.876	0	0	0	27.585	0	0	30.58	0	0	0	0	7.948	0	0	0	8.404	0	0	0	0	0	0	40.385	9.401	0	42.543
FSCN1	0	0	0	0	82.764	0	0	0	0	24.255	0	0	0	0	0	0	0	11.182	0	0	0	0	0	0	71.901	0	67.012	0	0	1.74	0	0
ACTB	1083.1	1042.23	224.212	0	1266.93	1355.02	0	1483	719.353	2640.28	425.864	799.655	1585.41	816.39	1288.39	2137.68	3417.56	1591.27	1593.98	1118.16	1210.89	1430.06	1350.88	2403.64	1222.94	1464.98	607.885	1455.67	1368.98	1375.34	1173.55	1187.64
MOCOS	0	0	0	0	0	0	0	0	0	0	73.588	0	189.66	211.604	166.972	0	2.781	0	0	0	0	17.375	0	0	0	0	0	0	0	1.023	81.114	0
PLD1	0	0	56.772	0	0	19.061	0	0	0	6.964	0	0	0	0	163.115	0	10.868	14.447	67.268	18.875	31.718	8.487	12.669	0	0	61.824	0	29.487	0	8.993	19.81	0
ATP12A	0	0	0	0	0	0	0	0	0	0	0	0	89.393	0	236.099	0	0	0	0	0	0	0	0	0	0	0	0	0	0	2.893	0	0
WDR62	90.194	0	74.684	0	15.63	0	0	0	0	18.322	47.284	0	81.245	67.984	0	0	0	0	0	0	0	11.164	0	50.04	0	0	0	0	0	0	0	0
DLG1	0	0	132.721	0	27.776	44.561	0	0	212.909	24.42	126.044	0	36.095	0	0	99.9	12.703	18.764	39.315	22.063	12.358	13.227	14.808	0	0	0	0	0	0	12.848	23.156	0
RAB7A	324.492	0	268.691	872.317	449.857	811.916	0	1777.19	0	362.548	170.116	0	0	0	0	269.659	379.336	501.427	636.73	714.656	750.573	495.383	539.623	900.15	586.219	0	273.179	558.225	868.531	529.687	281.272	406.642
BCAP29	0	0	86.816	0	0	0	0	0	0	0	0	0	0	0	0	0	0	7.364	0	0	0	0	0	0	0	0	0	0	0	1.528	0	0
SEC31B	0	0	183.934	0	0	0	0	0	0	11.281	174.68	0	0	0	0	0	0	2.6	0	0	0	4.583	0	0	0	0	0	23.883	0	0.809	0	0
SART3	0	0	0	0	0	0	0	0	0	24.635	63.577	0	54.62	0	0	0	12.014	2.839	0	0	0	40.03	0	0	0	109.353	0	0	36.066	7.954	35.04	0
ARHGAP15	141.607	0	0	0	0	0	0	0	0	14.383	148.475	418.194	0	0	0	0	0	0	0	38.984	0	5.843	0	78.564	0	0	0	0	0	0	0	0
TUBA3D	0	0	0	0	0	0	0	0	0	0	0	0	0	0	0	0	0	0	0	0	0	0	0	0	0	0	0	0	0	0	0	0
PAX2	0	0	0	0	24.473	39.261	0	0	375.174	43.032	74.036	0	0	0	167.988	0	0	3.306	0	0	0	5.827	0	0	0	0	0	0	0	4.116	0	0
EXOSC7	0	0	0	0	0	0	0	0	0	40.319	0	0	0	0	0	0	0	0	0	0	0	0	0	0	0	0	0	0	0	0	0	0
KIFAP3	0	0	293.304	0	0	0	0	0	0	89.945	0	0	79.768	0	0	0	0	0	0	0	0	0	0	0	0	0	0	0	0	0	0	0
MKRN2	0	0	256.332	0	0	0	0	0	0	31.443	0	0	139.426	0	0	128.628	6.134	28.992	0	0	0	12.773	57.2	0	0	0	86.871	0	0	33.839	0	193.969
MCM6	0	0	0	0	37.101	59.521	0	0	0	0	0	0	0	0	254.675	0	4.242	0	0	0	0	0	0	0	0	0	0	0	0	1.56	0	0
REXO2	238.347	0	0	0	82.608	0	0	0	0	121.045	0	0	0	0	0	99.035	51.948	16.741	0	131.233	0	49.172	44.041	0	0	0	0	0	0	29.527	0	0
RBM7	0	0	92.585	0	19.376	0	0	0	0	22.714	0	0	0	0	0	0	17.724	5.236	0	0	34.484	4.613	20.66	0	0	0	0	0	0	6.519	0	0
RBMS2	0	0	0	0	34.692	0	0	0	0	30.5	0	0	135.247	75.448	0	0	39.666	18.748	0	0	30.871	16.52	0	0	0	0	56.178	0	0	36.471	28.921	0
BAZ2A	0	0	0	0	0	67.35	0	442.264	0	32.808	42.334	238.476	109.109	60.867	96.057	33.553	8	30.25	39.613	22.231	49.809	29.987	0	0	0	0	22.661	34.729	0	31.188	0	0
PTPN23	0	0	0	0	25.545	81.962	0	0	0	59.889	77.279	0	66.391	111.109	175.347	0	2.921	6.903	0	0	45.462	18.246	0	0	0	132.92	0	0	87.678	9.668	0	0
MLH1	0	0	206.691	335.516	86.513	0	0	1367.11	0	0	523.447	0	224.85	0	890.784	0	4.946	0	0	0	0	10.299	0	0	0	0	0	0	0	0	72.123	0
UNG	0	0	0	0	0	0	0	0	0	0	0	0	0	0	408.551	0	0	0	0	0	0	0	0	0	0	0	0	0	0	0	0	0
FMO4	350.276	0	0	0	0	0	0	0	0	0	0	0	0	264.021	0	0	55.522	0	0	96.43	0	14.453	0	194.335	0	0	0	0	0	25.526	0	0
KLHL20	0	0	0	0	0	0	0	0	0	0	217.303	0	280.031	0	0	0	0	0	0	0	0	17.103	38.295	0	0	0	0	44.567	0	0	0	0
RGS11	0	0	0	0	0	0	0	0	0	0	0	0	0	0	0	0	0	4.302	0	0	0	0	0	0	55.327	0	0	0	0	2.678	0	0
SLC46A1	0	0	0	0	0	62.568	0	0	0	0	0	0	0	84.817	0	0	0	0	0	0	0	0	0	0	0	0	0	0	0	0.82	0	0
PLXNA2	0	0	0	171.982	11.086	17.786	0	0	0	38.988	100.618	188.932	57.628	0	304.405	0	2.535	7.489	0	0	0	5.279	0	35.494	19.263	0	17.953	0	0	2.797	0	0
SPAG5	161.119	0	0	0	0	0	0	0	0	0	0	0	0	121.444	0	0	0	0	0	0	0	0	0	0	0	0	0	0	0	1.174	0	0
ANKRD13A	0	0	99.324	0	83.147	100.044	0	0	0	73.102	0	0	108.05	0	0	348.887	59.417	129.189	117.687	99.067	73.988	113.833	132.985	66.55	288.936	108.163	235.628	154.765	107.02	105.769	207.95	225.479
TPD52	0	0	0	0	0	0	0	0	0	21.849	0	0	96.885	81.071	127.943	0	0	0	0	0	0	4.438	0	0	0	0	0	0	0	3.919	0	0
ACACB	60.782	0	201.319	0	52.665	33.796	0	0	0	43.216	63.73	0	54.751	183.259	72.303	0	6.022	2.846	0	0	28.119	7.524	0	0	36.603	0	0	13.07	0	9.302	0	0
TRAF4	0	0	0	0	132.97	213.323	0	0	509.62	38.968	201.133	566.509	0	144.591	228.188	0	121.627	62.878	94.103	158.43	0	79.15	141.781	319.283	0	172.976	107.663	82.501	57.05	114.629	332.557	0
PAG1	0	0	66.228	0	13.86	0	0	438.051	0	0	0	0	36.023	0	0	0	0	1.873	0	0	0	3.3	0	0	0	0	0	0	0	2.331	0	0
GPATCH1	0	0	0	0	0	54.614	0	0	0	0	308.96	0	0	296.142	0	0	0	9.199	0	0	0	8.105	0	0	0	0	0	0	0	1.432	0	0
ICAM3	0	0	0	0	0	0	0	0	0	0	0	0	0	0	0	0	29.608	27.989	146.61	0	0	0	0	0	0	0	0	0	0	13.067	0	0
NT5C2	0	0	141.589	0	59.264	0	0	936.509	0	34.736	0	504.98	77.014	0	0	71.05	240.551	220.193	83.883	423.669	263.681	268.102	284.359	664.079	102.971	308.377	239.924	147.081	203.413	282.861	444.657	107.142
MCAM	118.788	0	196.722	0	20.585	0	0	0	315.577	36.196	62.275	0	53.501	0	0	0	0	0	0	0	0	0	0	0	0	0	0	0	0	1.731	0	0
GPC4	0	0	0	0	30.803	0	0	0	0	54.163	0	0	0	0	0	0	0	0	0	0	0	0	0	0	0	0	0	0	0	0	0	0
MBNL3	0	0	0	0	12.524	0	0	0	0	0	0	0	0	0	0	30.03	0	0	0	0	0	0	0	0	0	0	0	0	0	0.527	0	0
CAMSAP3	0	0	0	0	0	0	0	0	0	36.966	0	0	0	0	0	0	21.633	17.042	0	0	0	7.508	0	0	0	164.086	153.195	0	0	25.195	52.578	114.019
RAP1GAP	0	0	0	0	0	0	0	0	406.987	31.121	80.313	0	0	0	182.233	0	6.071	10.76	0	0	0	0	0	0	0	0	0	0	0	2.233	0	0
XAB2	0	0	0	0	65.39	0	0	0	0	0	395.638	557.175	169.948	142.209	448.855	0	3.738	0	0	0	0	0	0	0	0	0	0	0	0	2.75	0	0
STXBP2	0	0	0	0	25.312	40.608	0	0	0	29.672	76.575	0	0	110.096	173.749	0	28.941	27.359	71.653	40.211	0	102.454	0	0	0	0	81.978	0	0	27.675	0	0
MAP2K7	0	0	0	230.329	0	0	0	0	455.24	0	0	0	0	129.163	203.839	0	6.791	12.036	0	47.175	0	14.141	31.663	0	0	0	0	0	0	6.244	0	322.113
NMRK2	0	0	1279.64	0	133.902	0	0	0	0	0	0	0	0	0	0	0	0	0	0	0	0	0	142.775	0	0	0	0	0	0	5.631	0	0
DGKD	0	0	74.714	0	15.636	50.171	0	0	0	18.33	0	0	0	0	107.333	0	0	0	0	0	0	0	0	0	0	0	0	19.403	0	0	0	0
CTTNBP2	0	0	0	0	0	0	0	0	332.937	0	0	0	0	94.462	0	0	0	0	0	0	0	0	0	0	0	0	0	0	0	0.913	0	0
ACTL6B	0	0	0	0	63.953	0	0	0	0	0	386.944	0	166.214	0	877.982	0	0	0	0	0	0	15.227	0	0	0	0	0	0	0	0	0	0
RARB	0	0	0	0	0	0	0	0	0	24.222	0	0	0	0	0	0	4.725	0	0	0	0	0	0	0	0	0	0	0	0	5.214	0	0
TOP2B	0	0	0	196.069	0	0	0	0	0	44.449	0	0	0	0	0	0	0	6.831	0	0	0	6.019	0	0	0	0	40.935	0	0	15.945	42.147	0
TM9SF3	0	0	102.894	0	43.068	0	407.425	0	0	113.593	0	0	55.967	93.663	147.815	0	34.47	52.369	60.958	0	38.324	15.381	68.882	68.942	37.415	112.05	0	26.721	73.911	37.127	107.712	155.722
NFKB2	0	0	0	0	34.073	0	0	0	522.349	39.942	0	0	265.667	0	0	81.698	70.124	59.845	0	54.129	90.959	64.901	72.661	109.086	118.403	0	55.176	0	58.475	51.582	0	0
UBE2T	0	0	0	0	143.458	0	0	0	0	0	0	0	0	0	0	0	0	0	0	0	0	0	0	0	0	0	0	0	0	6.033	0	0
PPP1R12B	41.846	161.067	34.65	0	0	0	0	0	0	17.001	0	0	0	31.541	49.777	0	0.829	0.98	20.528	0	0	1.727	7.732	0	0	0	0	0	0	4.879	0	0
DNAJC10	0	0	0	108.545	0	11.225	0	0	0	0	84.672	0	18.186	30.435	0	0	0	0.945	19.808	0	0	1.666	0	0	0	0	0	0	12.008	0	0	0
GTF3C1	76.254	0	0	0	0	21.199	0	0	0	7.745	79.952	0	34.344	229.905	0	31.684	3.022	8.927	0	20.992	0	3.146	0	0	0	0	21.398	16.397	0	7.78	22.032	0
IL4R	0	0	247.721	0	103.687	41.586	0	0	0	15.193	0	0	134.742	225.498	0	0	11.855	10.507	0	0	23.066	6.172	0	0	0	0	0	0	133.458	13.081	0	0
USP33	0	0	0	171.298	44.17	35.431	0	0	0	38.833	0	0	0	0	0	0	17.676	8.951	62.518	0	19.652	52.583	47.096	0	0	0	71.526	54.81	0	19.503	0	0
PAK3	170.994	329.084	0	0	0	0	0	0	0	8.684	0	0	38.507	0	0	0	0	0	0	0	0	3.528	0	0	0	0	0	0	0	0	0	0
CAPN6	247.098	0	0	0	0	0	0	0	0	0	0	0	0	0	0	0	0	0	0	0	0	0	0	0	0	0	0	0	0	0	0	0
DCX	0	0	0	0	0	0	0	0	0	0	0	0	0	0	0	0	0	2.023	42.389	0	0	0	0	0	0	0	0	0	0	1.259	0	0
SNRPA	0	0	0	0	64.711	0	0	0	0	113.786	0	0	0	0	0	0	7.399	34.972	0	0	115.166	15.408	0	0	0	0	0	80.299	0	59.867	0	0
SPAG6	0	0	0	0	0	0	0	0	0	0	0	0	0	0	0	0	0	0	0	0	0	9.359	0	0	0	0	0	48.775	0	0	0	0
EXOSC5	0	0	490.614	0	0	0	0	0	0	0	0	0	0	0	0	0	0	13.872	0	0	0	0	0	0	0	0	0	0	0	4.318	0	0
DYNC1I2	187.784	0	0	0	32.542	0	0	0	0	171.66	0	0	0	0	0	78.026	7.441	30.776	0	103.393	28.957	77.481	34.698	0	56.541	0	105.393	40.381	0	42.422	54.258	0
APBB1IP	0	0	0	0	76.756	61.57	0	0	0	22.494	232.205	0	0	0	0	0	4.388	5.185	0	0	0	0	0	0	0	0	62.148	0	0	1.614	0	0
LRCH4	0	0	0	0	0	0	0	0	0	0	0	0	0	0	0	0	0	0	0	0	0	0	0	0	0	0	0	0	0	1.879	0	0
FAM76B	0	0	0	0	25.287	0	0	0	0	0	76.499	0	0	0	0	0	2.891	0	0	0	22.501	6.021	0	80.957	0	0	0	0	0	6.38	0	0
SIRT6	0	0	0	0	0	0	0	0	0	0	0	0	142.477	0	376.301	0	0	7.407	0	0	0	13.052	116.904	0	0	0	0	0	0	13.832	0	0
TYR	0	0	0	0	0	0	0	0	0	0	0	0	0	0	0	0	0	0	0	0	0	0	0	0	0	0	0	0	0	0	0	0
POLD3	0	0	0	0	0	0	0	0	0	65.032	83.915	0	144.185	120.65	0	0	0	0	0	0	24.683	19.813	29.576	0	0	0	0	0	47.603	8.165	46.249	0
ACTN2	0	0	0	0	0	0	0	0	0	0	83.581	0	0	120.17	0	0	0	0	78.21	0	0	6.578	58.917	0	0	0	0	0	0	1.162	0	0
CAPZB	272.281	0	0	0	707.764	378.487	0	0	0	248.902	0	0	0	0	0	452.541	377.644	242.248	133.57	299.833	545.831	370.737	301.865	302.126	491.896	491.041	382.04	292.753	242.928	400.807	314.687	341.213
GPR137B	0	0	0	0	66.168	0	0	0	0	155.131	200.175	0	0	0	0	0	37.827	8.94	0	0	0	0	70.553	0	0	0	0	164.216	0	44.52	0	0
NAALAD2	0	467.813	100.639	0	0	0	0	0	0	0	63.717	0	0	0	0	0	0	0	0	0	0	5.015	0	0	0	0	0	0	0	0	0	0
JADE1	0	0	0	0	50.208	26.849	316.648	0	0	39.237	50.63	0	130.491	0	229.762	0	1.914	2.261	47.376	0	0	0	0	0	0	0	0	0	0	2.111	0	0
SLC25A43	0	0	0	0	0	78.687	0	0	0	28.748	0	0	127.475	0	0	0	0	0	0	77.918	0	0	0	0	0	0	0	60.863	168.347	8.25	81.778	0
UBE2A	0	0	0	0	86.874	46.457	547.893	0	443.937	33.946	0	0	0	125.956	0	69.434	46.354	46.949	0	184.014	77.305	27.579	30.877	0	50.315	0	93.787	71.868	198.787	34.097	48.283	104.705
FGFR1	138.864	0	0	0	12.032	38.606	0	0	0	7.052	109.199	0	0	52.334	0	0	0	0	0	0	0	0	0	0	20.906	0	0	0	0	1.012	0	0
FKBP6	0	0	295.68	0	0	0	0	0	0	0	0	0	0	0	424.767	0	0	0	0	0	0	0	0	0	0	0	0	0	0	0	0	0
SMC1B	207.3	0	171.651	0	0	0	0	0	0	0	108.677	0	0	0	0	0	0	0	0	57.069	0	0	0	0	0	0	0	0	0	0	0	0
FBLN1	0	0	200.421	0	41.944	0	0	0	0	12.292	63.446	0	54.507	0	143.96	0	0	0	0	0	18.662	9.987	0	0	0	0	0	0	0	9.701	0	0
ITGA8	234.231	0	96.976	0	0	0	0	0	0	11.896	0	345.866	0	0	0	0	2.321	0	0	0	0	4.832	0	0	0	0	0	0	0	0	0	0
CST7	0	0	0	0	0	0	0	0	0	0	0	0	0	0	0	0	0	0	0	0	146.187	0	0	0	0	0	0	0	0	0	0	0
MAP2	0	0	0	0	39.653	0	0	0	0	0	0	0	0	0	0	0	0	0	0	0	0	0	0	0	0	0	0	16.402	0	1.667	0	0
PIAS2	0	193.616	83.304	135.225	0	41.954	0	0	0	5.109	0	0	90.622	37.915	0	0	0.997	2.355	0	0	7.757	6.226	0	0	15.146	0	0	0	0	1.1	0	0
AMPH	0	1204.23	0	0	27.108	0	0	0	0	0	164.018	461.972	140.91	0	186.081	0	0	0	0	0	0	12.909	28.905	0	0	0	0	0	46.522	3.42	0	0
ARAF	0	0	413.032	0	43.22	69.338	0	0	662.578	25.332	0	0	0	187.989	0	0	24.708	11.679	0	0	38.459	0	0	0	0	0	0	0	0	3.635	0	0
MCCC1	0	0	0	0	35.358	113.45	0	0	0	41.448	213.934	0	183.793	0	0	0	8.086	4.777	0	0	0	0	37.701	0	0	0	0	0	0	5.948	0	0
LAMP3	0	0	0	0	0	0	0	0	0	0	121.123	0	104.058	0	0	95.999	0	0	0	0	0	38.131	0	256.363	139.13	208.332	0	99.364	0	28.622	0	0
FAP	0	0	0	0	0	0	0	0	0	0	0	0	0	0	149.757	0	2.494	0	0	69.317	0	0	0	0	0	0	0	0	0	0	0	0
NEBL	0	0	0	0	22.379	35.903	0	0	171.54	39.351	0	0	0	0	0	0	17.911	3.024	63.351	0	0	2.664	23.862	0	19.442	0	18.12	41.655	19.203	2.823	0	0
ACER3	104.436	0	0	140.375	0	0	0	0	0	21.215	0	0	0	0	0	43.394	2.069	2.445	51.232	0	0	4.309	0	0	31.445	94.172	0	0	0	4.566	0	0
UBE2K	0	0	0	0	58.258	93.464	0	0	0	17.073	0	0	0	0	0	69.844	96.586	51.162	247.378	46.276	129.603	55.485	31.059	0	101.224	454.716	94.341	108.439	199.962	93.096	97.136	315.971
PIK3C3	116.021	0	0	0	20.106	32.255	0	0	0	5.892	0	0	0	87.451	69.006	0	1.149	8.149	28.458	0	17.891	2.394	0	32.185	34.933	0	0	12.474	17.252	4.227	16.761	0
N4BP2	89.644	0	74.228	0	0	0	0	0	0	0	46.996	0	80.749	0	0	0	17.762	10.494	0	0	0	0	0	49.735	0	0	0	0	26.66	3.92	0	0
TIGAR	0	0	0	0	38.034	0	0	0	0	22.293	230.124	0	98.851	0	0	0	0	10.277	0	0	0	0	0	0	0	0	0	0	0	6.398	63.415	0
TULP3	0	0	0	0	0	0	0	0	0	28.151	435.904	0	124.83	0	0	0	5.492	19.468	0	76.301	0	22.872	0	0	0	0	0	0	0	6.059	80.081	0
SYNJ2	0	0	116.871	189.713	0	19.62	0	0	0	21.504	147.988	0	95.354	0	0	0	0	4.957	0	0	0	34.942	13.04	39.153	0	0	0	0	0	2.057	0	0
ADCY2	0	0	41.626	0	17.423	0	0	0	0	5.106	26.354	148.459	22.641	0	0	0	0	0	0	0	0	2.074	0	0	0	0	0	10.81	0	1.099	0	0
PPP2R5C	61.701	0	51.091	82.934	32.077	51.461	0	0	0	31.335	32.347	0	0	139.522	0	0	28.118	20.225	30.268	33.972	9.515	22.912	34.202	102.696	18.578	0	0	53.072	36.7	20.234	17.828	0
RBFOX1	348.442	335.294	72.131	0	0	0	0	0	231.421	8.848	0	0	39.234	131.319	0	0	0	0	0	0	0	7.188	0	0	26.229	0	0	0	0	1.904	0	0
GNB1	0	0	113.766	0	142.854	38.197	0	0	0	153.505	72.028	0	123.76	0	0	114.175	87.112	70.769	0	113.471	127.119	73.695	126.933	152.452	82.736	0	77.111	88.633	81.72	84.102	0	0
HOXA9	0	0	0	0	0	0	0	0	0	29.564	0	0	0	0	0	0	23.069	13.63	142.786	0	0	60.048	107.564	161.486	0	0	81.68	0	0	23.332	0	182.378
EDN1	0	0	0	0	0	0	0	0	0	88.096	0	0	0	0	0	0	17.185	71.075	0	0	0	17.893	0	240.601	0	0	121.697	0	0	37.923	0	271.728
MLLT10	0	0	0	0	21.999	0	0	0	0	25.788	0	0	0	95.686	0	0	0	2.972	0	0	0	0	0	0	0	0	0	0	0	0.925	0	0
ZCWPW1	0	0	0	0	0	73.872	0	0	0	0	139.302	0	0	0	0	0	5.265	0	0	0	0	0	0	0	0	0	0	0	0	3.873	0	0
ADCYAP1R1	0	0	0	0	0	0	0	0	0	13.107	0	0	58.121	0	307.011	0	0	0	0	0	0	0	0	0	0	0	0	0	0	0	0	0
P2RY10	0	0	0	0	0	0	0	0	0	0	0	0	0	0	0	0	0	0	0	0	0	20.176	0	0	147.232	0	0	0	0	3.563	0	0
ITM2A	0	0	0	0	0	0	0	0	0	0	0	0	0	0	0	0	0	0	0	0	0	0	0	0	0	0	0	0	0	0	0	0
NRDC	0	0	0	0	45.115	72.378	0	0	0	13.222	0	0	0	0	0	0	18.054	27.429	63.856	0	20.073	16.113	0	0	39.194	0	36.529	0	38.713	10.435	0	0
VDAC3	0	0	0	0	0	0	0	0	0	28.51	0	0	0	211.57	0	0	38.931	19.715	137.695	0	43.284	23.163	0	0	0	0	78.768	0	0	8.182	0	0
PCM1	0	234.927	101.078	0	10.577	0	0	0	162.147	6.199	63.995	0	27.489	46.005	72.603	25.36	1.209	10.003	0	0	9.412	7.555	0	33.862	18.377	0	17.128	13.125	0	8.451	0	0
TNRC6C	0	0	65.704	0	0	22.06	0	0	0	8.06	41.599	0	0	0	0	0	0	0	0	0	0	3.274	14.662	0	0	0	0	17.063	0	3.469	0	0
CBFA2T2	93.227	0	77.195	125.309	16.156	25.918	0	0	0	0	97.749	0	125.965	70.27	0	38.737	1.847	17.462	0	0	14.376	38.466	0	0	0	0	0	0	27.725	8.832	26.937	0
BRINP1	0	0	0	0	0	0	0	0	0	0	0	0	0	0	0	0	0	10.572	0	0	34.815	0	0	0	0	0	0	0	67.145	0	0	0
ITCH	0	509.231	109.549	0	22.927	73.562	0	0	0	40.313	69.358	390.708	0	0	0	109.943	65.534	74.341	0	72.844	81.605	70.964	48.891	146.801	39.835	119.297	111.379	85.348	118.037	60.739	76.452	165.793
PKD2L2	189.479	0	0	254.684	98.506	0	0	0	503.377	0	0	0	0	0	0	0	0	0	0	0	0	0	0	0	0	0	0	0	0	0	0	0
TP53INP2	0	0	0	0	469.767	289.863	683.7	1142.06	553.976	148.261	109.32	0	187.836	471.529	0	519.865	380.114	737.217	716.058	1320.35	739.578	868.992	616.485	694.146	1004.58	376.062	994.786	627.772	1426.35	984.693	1265.26	914.608
SDF4	0	0	0	0	64.89	52.051	0	0	0	57.05	0	0	84.325	0	0	77.794	22.258	43.835	0	0	28.871	30.9	0	0	56.373	0	0	40.261	0	20.466	0	0
MYH7B	0	0	0	0	0	0	0	0	0	11.291	0	0	100.135	0	132.234	0	0	5.205	0	0	0	0	20.54	0	0	0	0	0	33.06	0.81	0	0
BPIFB2	0	0	769.266	0	0	0	0	0	0	0	0	0	0	350.127	552.555	0	0	0	0	0	0	0	0	0	0	0	0	0	0	6.77	0	0
TP73	0	0	0	0	22.591	0	0	0	0	0	68.343	0	58.714	0	0	0	0	0	0	35.889	0	5.379	0	0	0	0	0	0	0	2.85	0	0
TOLLIP	0	0	0	0	25.536	0	0	0	0	29.935	0	0	0	111.072	0	0	8.759	20.701	0	0	0	24.32	27.228	81.755	0	0	41.352	0	0	31.142	42.577	0
UBE2D4	0	0	0	0	32.417	52.007	0	0	0	19.001	98.07	0	0	0	222.523	0	7.413	4.38	0	0	0	0	0	0	0	0	0	0	0	0	0	0
CLUL1	0	0	0	0	0	0	0	0	0	0	0	0	103.246	0	272.686	0	0	0	0	0	0	0	0	0	0	0	0	0	0	0	0	0
RUNX1T1	260.553	0	0	0	0	0	0	0	0	13.232	68.298	0	29.338	49.098	0	0	0	0	0	0	0	0	0	0	0	0	0	0	0	0.949	0	0
CDH17	0	0	0	0	0	0	0	0	0	0	118.483	0	0	0	0	0	0	0	0	0	0	0	0	0	0	0	0	48.6	0	0	0	0
THOC1	108.818	0	90.105	0	0	30.253	0	0	0	0	57.048	0	0	0	0	0	0	0	0	0	16.78	0	0	0	32.765	0	30.537	0	0	2.379	0	0
FKBP7	0	0	0	0	0	0	0	0	0	87.223	0	845.35	0	215.76	340.503	0	0	0	0	0	0	0	0	0	0	0	0	61.554	0	0	0	0
OSBPL6	0	0	0	103.173	0	0	0	0	0	0	80.481	0	0	0	0	0	0	0	0	0	0	0	0	0	0	0	0	0	0	0.559	0	0
SLC1A3	0	0	0	0	24.387	0	0	0	373.857	0	0	0	0	0	0	0	2.788	0	0	0	0	0	0	0	0	0	0	30.261	0	5.128	0	0
XRCC5	0	0	0	0	111.867	44.867	0	0	0	16.392	0	0	0	0	0	67.057	67.151	64.235	0	133.287	24.886	46.612	89.46	0	145.777	145.524	45.288	104.112	47.996	41.162	46.63	0
LXN	0	0	0	0	0	0	0	0	0	59.541	307.317	0	0	0	0	0	0	0	0	0	0	0	0	0	0	0	0	0	0	0	0	0
SP140	0	0	130.784	0	0	0	0	0	0	0	0	466.442	0	0	563.642	0	3.129	3.698	0	0	0	0	29.184	0	0	0	0	0	0	3.453	0	0
MKNK1	0	420.51	0	0	0	0	0	0	290.237	0	0	0	49.205	0	0	0	0	7.674	0	0	16.847	4.508	0	0	32.895	0	0	0	0	7.165	0	0
TNS1	0	0	0	0	19.594	15.717	556.079	0	0	0	0	0	50.925	0	134.498	0	0	6.618	0	0	0	0	0	0	0	0	0	0	0	2.472	0	0
REXO1	169.58	0	0	0	0	0	0	0	0	0	0	0	0	0	0	0	0	3.97	0	0	0	0	31.334	0	0	0	0	0	0	0	0	0
SAR1A	0	0	105.588	0	0	0	0	0	0	116.567	133.701	0	114.864	0	151.685	158.952	7.58	32.841	62.554	35.105	0	21.046	94.247	70.747	76.789	0	35.784	109.683	0	27.877	0	79.899
CDC14A	0	0	0	0	0	0	0	865.503	0	0	0	0	0	0	0	0	0	0	0	0	0	6.52	58.4	0	0	0	0	0	0	1.152	0	0
RAPGEF3	0	0	0	0	25.299	40.588	0	0	0	29.657	0	0	32.877	0	0	0	0	10.254	0	0	0	12.047	0	0	0	0	0	0	0	5.851	0	0
CEACAM1	159.603	0	264.313	214.526	55.316	44.372	0	0	0	16.211	167.344	0	0	0	0	198.949	363.668	198.05	156.589	87.877	73.834	131.706	88.472	0	144.167	0	44.788	34.321	189.862	134.916	184.46	200.008
SENP1	139.017	0	0	0	0	0	0	0	0	14.12	0	0	0	0	165.366	0	0	0	0	0	0	5.736	0	0	0	0	0	0	0	1.013	0	0
DUSP13	0	0	310.52	0	0	0	0	0	0	0	196.599	0	0	282.663	0	0	0	0	0	0	0	0	0	0	0	0	0	0	0	2.733	0	0
CIC	92.863	0	0	124.82	16.093	0	0	0	0	18.864	0	0	125.474	0	0	0	1.84	10.871	0	0	14.32	0	0	0	0	0	0	0	0	4.737	0	0
LIPE	0	0	0	0	29.347	0	0	0	0	0	88.783	0	76.274	127.649	201.45	0	0	3.965	0	0	0	13.975	0	0	0	0	0	36.417	50.365	8.639	48.932	0
FDFT1	0	0	0	0	29.37	47.118	0	0	0	34.429	0	0	76.333	0	201.605	0	57.087	91.266	166.282	139.974	209.079	132.866	93.948	282.089	204.121	0	0	36.445	151.211	128.447	195.878	0
PAFAH1B3	0	0	0	0	0	0	0	0	0	0	0	0	0	0	0	0	61.553	14.547	0	0	95.81	25.636	0	0	0	0	0	133.606	0	27.166	179.52	0
OPHN1	0	412.635	0	0	0	0	0	0	0	10.889	56.202	316.595	48.284	0	0	0	0	2.51	0	0	0	0	0	0	0	0	0	0	0	0.781	0	0
AFM	0	0	0	0	0	0	0	0	0	0	0	0	0	0	0	0	0	0	0	0	0	0	0	0	0	0	0	0	0	0	0	0
KIF22	0	0	0	549.649	106.296	0	0	0	0	20.767	107.19	0	0	0	0	0	4.051	9.574	0	0	31.529	0	37.78	0	61.563	0	57.377	0	0	8.94	0	0
CARMIL1	129.673	0	107.374	0	0	0	0	0	0	26.342	0	0	0	0	0	0	0	0	0	0	0	5.35	0	0	0	0	0	0	0	0	0	0
PGM1	0	0	0	0	37.355	0	0	0	0	21.895	113.008	0	0	162.48	256.418	0	0	0	0	0	0	0	0	0	0	0	0	0	0	0	0	0
DDX1	0	0	0	0	39.86	63.947	0	0	0	70.088	0	0	0	0	0	0	0	0	0	0	0	0	0	0	69.256	0	0	0	0	6.705	0	0
DNM2	0	252.437	0	0	22.73	54.7	215.033	0	0	0	137.53	0	0	49.434	156.029	27.251	27.289	32.246	32.173	18.055	50.567	21.648	12.118	36.386	19.747	0	18.404	28.206	0	22.463	18.95	41.094
EPB41L2	85.431	0	0	0	14.805	0	0	0	226.959	8.677	0	0	38.477	0	0	0	0	0	0	0	13.174	0	0	0	0	0	0	0	0	1.245	0	0
RIMS1	0	0	0	0	0	0	0	0	183.157	0	0	0	0	0	0	0	0	1.614	0	0	0	0	0	38.25	0	0	0	14.825	0	0	0	0
MOXD1	0	0	0	0	0	0	0	0	0	0	0	0	75.021	0	0	0	0	7.8	0	0	0	0	0	0	0	0	0	0	0	0	0	0
STX7	53.802	207.086	44.55	0	9.323	29.915	0	0	0	27.323	56.411	0	0	0	0	0	11.726	11.337	0	14.811	8.296	8.88	29.824	0	16.199	0	0	0	16	10.978	0	0
RABL2B	150.195	0	621.834	0	0	0	0	0	0	0	78.74	0	0	113.21	0	0	2.976	28.132	73.68	0	0	30.986	0	0	0	0	0	0	134.003	21.89	0	0
KEAP1	0	0	0	0	0	0	0	0	622.763	0	0	0	0	0	0	0	32.513	49.396	114.996	0	36.148	38.689	43.315	0	141.164	0	65.783	50.409	139.431	32.457	67.732	0
DDX43	0	0	0	0	0	0	0	0	0	0	0	0	0	0	373.619	0	0	0	0	0	0	0	58.036	0	0	0	0	0	0	2.289	0	0
PTPRH	202.957	0	0	0	35.171	56.425	0	0	0	61.843	106.401	0	91.41	0	0	84.33	76.406	133.052	0	111.747	156.485	41.871	112.504	0	305.547	183.01	56.954	43.643	120.718	69.513	0	127.169
DCT	0	0	0	0	0	0	0	0	0	0	61.276	0	52.643	0	0	0	0	0	0	0	0	0	0	0	0	0	0	0	0	0	0	0
SLC35C2	0	0	0	0	0	0	0	0	0	11.618	119.928	0	51.516	0	0	0	2.266	0	0	0	0	0	0	63.459	0	0	32.098	0	0	7.502	0	0
CRYBG3	80.67	0	0	0	0	0	0	0	0	16.387	42.292	0	0	0	0	0	3.197	9.444	0	0	0	0	14.906	0	0	0	0	17.347	0	2.939	0	0
EPHA6	280.288	539.424	0	0	0	0	0	0	0	14.235	0	0	63.119	0	0	0	0	3.281	0	0	0	0	0	0	0	0	0	0	0	0	0	0
SCTR	0	0	0	0	44.595	0	0	0	0	0	134.911	0	115.903	0	0	0	0	6.025	126.24	0	0	0	0	0	0	0	0	0	0	0	0	0
RFX3	0	0	0	0	0	0	0	0	0	8.018	0	0	0	0	0	0	12.512	3.696	0	0	0	6.514	0	43.795	0	0	0	0	0	0.575	0	0
RIF1	48.533	0	80.374	0	25.231	0	0	0	0	14.789	25.443	0	21.859	36.582	0	20.166	0	0	0	0	14.968	0	0	0	0	0	0	0	0	2.476	0	0
RAB21	0	0	45.525	0	19.055	15.285	0	0	0	16.753	28.823	0	0	0	65.4	0	41.395	23.17	80.912	15.136	8.478	31.759	30.476	30.503	66.216	49.576	15.428	35.468	32.701	30.049	79.427	34.449
SLC4A4	0	0	0	0	32.379	25.973	0	511.671	0	18.978	0	0	42.077	70.419	0	0	0	0	0	0	0	0	0	0	0	0	0	0	0	0	0	0
SMARCA2	47.413	182.496	0	0	16.433	0	0	0	0	19.263	0	0	0	0	56.4	0	1.879	9.991	0	13.053	7.311	5.869	0	26.305	14.276	0	26.61	0	0	5.874	0	0
RDH8	0	0	364.834	0	0	0	0	0	0	0	0	0	0	0	0	0	0	0	0	0	0	0	0	0	0	0	0	0	0	0	0	0
SESN1	0	0	0	231.408	0	0	0	0	0	17.487	0	0	0	259.536	0	71.535	13.645	8.062	0	0	26.548	7.104	0	0	0	0	0	0	0	17.564	0	0
MID2	0	0	0	0	0	0	0	0	0	0	0	0	128.216	0	0	0	5.641	19.996	0	0	43.899	0	0	0	0	0	0	0	0	8.298	0	0
COL5A3	0	0	0	0	22.634	0	0	0	0	0	0	385.73	58.827	0	0	0	0	6.116	0	0	0	5.389	0	72.465	0	0	0	0	0	2.855	0	0
SRCAP	0	0	0	86.664	0	0	0	0	0	6.549	0	0	0	0	76.697	0	0	1.51	0	0	0	2.66	0	0	0	0	0	13.865	19.175	2.819	0	0
PUM3	0	0	269.684	0	0	0	0	0	0	99.242	341.488	0	0	245.49	0	0	0	7.625	0	0	0	0	0	0	0	0	0	0	0	2.373	282.311	0
CPB2	498.95	0	0	0	0	0	0	0	0	0	0	0	0	0	0	0	0	0	0	0	0	0	0	0	0	0	0	0	0	0	0	0
CHRNA3	185.025	0	0	0	0	0	0	0	0	0	0	0	0	0	0	0	0	0	0	0	0	0	0	0	0	0	0	0	0	2.697	0	0
KCNN2	0	0	0	0	0	0	0	0	0	0	0	0	0	0	0	0	0	0	0	0	0	9.414	0	0	0	0	0	0	0	0	0	0
CNOT4	251.935	0	104.305	0	21.829	0	0	0	0	0	0	0	56.734	0	299.686	0	2.496	23.594	0	0	19.425	10.395	0	0	0	0	35.349	54.175	37.462	8.262	0	0
PSEN1	0	0	73.392	0	61.439	24.641	0	0	0	0	0	261.755	0	66.808	0	0	14.049	12.451	86.961	0	27.336	25.6	16.377	0	26.687	0	0	57.179	26.36	14.21	25.61	55.537
CPOX	0	0	0	0	0	0	0	0	0	24.427	0	0	108.315	0	0	0	0	11.261	0	0	0	9.923	88.874	0	0	0	0	0	71.522	15.773	0	0
CLDND1	0	0	0	0	58.571	93.965	0	0	0	0	88.596	0	0	127.38	0	70.219	80.362	91.004	0	186.095	130.299	62.755	156.13	0	50.884	0	284.542	72.68	150.776	66.502	244.143	211.778
MOK	0	0	66.391	0	0	0	262.885	0	426.012	8.144	42.034	0	36.112	0	95.376	0	3.177	0	0	0	0	6.616	29.63	0	24.141	0	0	0	0	0.584	0	0
HSP90AA1	0	0	695.535	0	582.251	700.577	2203.26	3680.36	446.306	921.43	88.072	0	4161.52	1266.28	199.838	1465.88	2153.63	1301.93	1236.18	878.732	569.928	596.12	527.707	559.232	404.664	1817.83	612.866	794.763	1448.89	1192.41	728.103	736.845
RBL1	148.076	569.955	245.225	0	25.66	0	0	0	0	15.04	0	0	66.692	111.613	0	0	0	0	0	0	0	0	0	0	0	0	0	0	0	1.079	0	0
DLGAP4	0	0	0	0	34.767	55.776	0	0	0	50.944	0	0	45.18	75.611	0	0	3.975	18.789	0	0	15.469	16.556	0	0	0	90.454	0	0	0	19.006	86.952	0
IGSF9B	0	0	253.792	0	26.557	42.605	0	0	0	0	160.683	0	345.111	115.512	364.592	0	0	0	75.178	0	0	12.646	0	0	0	0	0	0	0	0	0	0
CROCCP3	0	0	0	173.938	0	0	0	0	0	0	0	0	58.283	97.54	0	0	0	0	0	0	0	5.339	0	0	0	0	0	0	0	2.829	0	0
NDC80	0	0	0	0	0	0	0	0	0	49.75	0	0	0	184.595	0	0	0	0	0	0	0	0	0	0	0	0	0	0	0	1.785	0	0
AP4E1	119.805	0	0	0	20.761	0	0	0	0	24.337	0	0	0	0	0	0	0	0	0	0	0	4.943	0	0	0	0	0	0	0	3.492	0	0
RSBN1	129.292	0	0	0	0	0	0	0	0	13.132	0	0	0	0	0	0	2.562	3.027	0	0	0	0	0	71.732	38.929	0	0	0	76.903	7.538	0	0
MAGI3	0	0	178.492	0	0	0	0	0	286.334	43.789	56.504	0	0	0	0	0	10.678	42.899	158.618	29.672	66.481	22.235	39.83	59.797	0	97.188	0	0	64.108	50.268	0	0
CXCL2	0	0	0	0	101.855	817.028	0	0	1561.47	179.099	0	0	0	886.055	0	244.221	1152.94	82.568	0	0	362.543	121.257	108.604	0	353.946	0	164.939	126.391	174.8	81.381	0	0
AFP	0	0	0	0	0	0	0	0	0	27.478	0	0	0	0	0	0	0	0	0	0	0	0	0	0	0	0	0	0	0	1.971	0	0
COL4A4	89.1	0	0	0	0	0	0	0	0	27.15	46.711	0	40.13	0	0	0	0	0	0	0	0	3.676	0	0	0	0	25.003	0	0	3.896	0	0
TCF7	0	0	0	0	0	24.357	0	0	0	0	0	0	118.38	0	104.218	0	0	0	0	0	0	0	0	0	0	0	0	0	0	1.277	0	0
OSTM1	165.567	0	0	0	28.692	46.03	0	0	0	33.634	86.799	0	0	0	0	0	22.964	15.506	0	0	25.531	13.663	61.185	0	0	0	0	0	0	8.446	0	0
CDH7	60.669	0	0	0	10.514	0	0	0	0	0	63.612	0	54.65	0	72.168	25.209	0	0	0	0	9.355	0	0	0	0	0	0	0	0	0	0	0
IMPG2	0	0	0	0	0	0	0	0	0	10.741	0	0	0	0	0	0	0	2.476	0	0	0	0	0	0	0	0	29.676	0	0	0	0	0
PCNP	0	0	0	0	49.253	158.033	0	0	0	115.473	0	0	0	0	0	118.095	50.683	46.581	139.426	78.245	0	70.362	0	157.686	0	768.855	0	122.235	84.526	45.566	0	0
EXD2	0	0	0	0	0	0	0	0	0	0	0	0	0	106.106	0	0	0	0	0	0	0	5.808	0	0	0	0	0	0	0	0	0	0
ARG2	0	0	0	0	0	101.368	0	0	0	0	0	0	0	0	0	0	7.224	8.537	0	100.378	0	0	0	0	0	0	0	0	0	29.228	0	0
MEF2C	150.003	0	0	100.812	0	0	0	0	199.252	7.618	0	0	0	0	0	0	0	1.756	0	0	0	0	0	0	0	0	0	0	22.305	0	0	0
PTPRC	0	0	87.21	0	18.251	29.281	0	0	0	32.093	0	0	47.436	0	0	0	10.434	4.932	51.666	0	32.482	17.382	0	0	0	0	0	0	0	2.303	0	0
CACNA1S	0	0	0	0	0	0	0	0	0	0	0	0	128.756	107.74	170.031	0	0	0	0	0	0	0	0	0	0	0	0	0	0	2.083	41.3	0
PKP1	0	0	0	0	0	0	0	0	0	0	74.417	0	0	0	168.854	0	2.813	6.647	0	0	0	0	0	0	0	0	39.834	0	0	8.275	0	0
UBA5	0	0	0	0	0	0	0	0	0	13.117	0	0	0	97.34	0	0	0	3.024	0	0	0	0	0	0	0	0	0	0	0	0	0	0
STK17B	133.989	0	110.947	0	23.219	0	0	0	0	0	0	0	0	0	0	0	7.964	12.548	0	0	0	0	0	0	0	0	0	0	0	11.717	0	0
CDC14B	0	0	69.78	0	0	0	0	0	0	0	0	0	0	0	100.244	0	0	1.973	0	0	12.995	6.954	46.714	0	0	0	0	0	0	1.228	0	0
ZNF510	0	0	0	0	0	0	0	0	0	0	0	0	0	112.235	0	0	2.95	0	0	0	0	0	0	0	0	0	0	0	0	1.085	0	0
LRP2	162.665	0	0	0	18.792	45.223	0	0	0	38.551	0	0	73.263	0	193.496	0	0	1.27	0	0	0	0	0	0	16.326	0	0	0	0	0.79	0	0
ZNF506	0	403.318	0	0	18.158	29.131	0	0	0	0	0	0	0	0	0	43.538	2.076	9.813	0	0	32.316	8.647	19.361	0	0	0	29.404	45.065	0	15.272	0	0
JMJD4	0	0	0	0	0	0	0	0	542.807	20.753	0	603.401	184.048	0	243.047	0	4.048	4.784	0	0	0	16.861	0	0	0	0	0	43.937	0	11.912	0	0
DUSP12	0	0	0	0	0	0	0	0	0	152.468	0	0	0	0	0	0	9.914	0	0	0	0	0	0	0	0	0	0	0	0	3.646	0	0
AACS	0	210.856	45.361	0	0	0	0	0	0	16.692	114.876	0	24.673	0	65.164	0	1.085	2.565	0	15.081	8.447	9.041	0	0	0	0	0	0	0	0.798	0	0
SLC13A1	0	0	0	0	0	0	0	0	0	0	0	0	0	0	237.542	0	0	0	0	0	0	8.239	0	0	0	0	0	0	0	0	0	625.621
CADPS2	0	0	229.896	0	0	0	0	0	0	0	0	0	125.046	0	0	0	0	0	0	0	0	0	0	0	0	0	0	0	0	0	0	0
PCDHB4	0	0	0	0	0	0	0	0	0	0	0	0	0	0	0	0	0	5.397	0	0	0	0	0	0	0	0	0	0	0	0	0	0
HSPB11	0	0	0	0	0	75.744	0	0	0	27.673	0	0	122.708	0	0	0	0	0	0	0	0	11.241	0	0	0	0	0	0	0	11.913	0	0
PHLPP1	0	0	0	0	0	0	0	0	256.203	0	0	0	0	0	0	0	7.643	6.774	0	26.549	0	19.896	17.82	0	0	0	0	0	0	14.758	0	0
ATP8B1	265.077	0	548.732	0	22.968	36.847	0	0	0	40.386	0	0	59.694	0	157.659	0	15.757	34.135	260.072	36.488	81.752	32.812	24.49	73.533	0	0	0	57.002	0	29.941	38.295	166.092
IL12RB2	0	0	0	0	0	0	0	0	0	0	109.191	0	0	156.991	0	0	0	0	0	0	0	0	0	0	0	0	0	0	0	1.518	0	0
SMARCD3	0	0	0	227.981	88.178	0	0	0	0	0	0	0	0	127.846	0	0	0	7.942	0	0	26.155	27.993	0	0	0	0	0	0	0	1.236	0	0
WDR70	125.252	0	0	0	0	34.821	0	0	0	0	0	0	56.412	0	0	0	0	2.933	0	0	0	5.168	0	0	0	0	0	0	0	0	0	0
FYB1	144.532	0	0	0	25.046	40.182	0	0	0	14.68	0	0	130.192	0	171.926	0	5.727	0	0	0	44.575	11.927	0	0	0	0	0	0	0	0	0	0
MPP4	179.051	0	296.521	722	0	0	0	0	0	0	187.735	0	0	0	0	0	0	0	0	0	0	0	0	0	0	0	50.246	0	0	0	0	0
STRADB	0	0	0	0	47.126	0	0	0	0	27.622	0	0	0	0	0	112.996	5.388	0	0	0	0	0	0	0	0	0	0	0	0	0	0	0
BZW1	109.047	0	0	0	18.897	30.316	0	0	0	0	0	0	0	0	0	90.62	95.068	84.253	0	60.041	16.816	53.992	20.149	60.5	0	0	61.202	23.449	0	22.25	0	68.327
PGR	0	0	0	0	29.755	0	0	0	0	5.813	30.005	0	0	0	0	0	0	0	0	0	0	2.362	0	0	0	0	0	0	0	0.834	0	0
C1QTNF3	0	0	0	0	0	0	0	0	0	0	0	0	0	0	0	0	0	0	0	0	0	0	0	0	0	0	0	0	0	0	0	0
ME2	0	0	0	0	18.812	0	0	0	0	16.539	28.456	0	48.893	0	0	0	0	1.271	0	0	0	0	10.029	0	0	0	0	0	0	2.769	0	0
C5orf22	0	0	0	0	36.621	0	0	0	0	0	0	0	95.178	0	0	0	8.374	4.948	0	58.177	0	17.439	39.048	0	0	0	0	0	0	3.08	0	0
CCNT2	0	0	0	0	0	0	0	0	0	9.861	0	0	0	0	0	0	23.084	4.546	47.627	26.728	0	16.023	0	53.864	0	0	0	0	0	14.15	0	60.833
FAM135A	0	0	0	111.913	28.857	0	0	0	0	16.914	0	0	0	0	0	0	1.65	5.848	0	0	0	58.401	46.153	0	25.069	0	23.365	17.904	24.762	8.494	0	0
COL19A1	103.601	0	0	0	0	0	0	0	275.231	10.523	0	0	46.661	0	0	0	0	0	0	0	0	0	0	0	0	0	0	0	0	0	0	0
EPB41L3	0	0	59.824	97.111	12.52	40.172	0	0	191.937	29.353	37.876	0	32.54	0	85.942	0	0	0	0	0	0	0	26.699	0	0	0	0	0	0	0.526	0	0
COBLL1	51.324	0	0	0	35.576	0	0	0	0	15.639	0	0	0	0	0	0	1.017	12.017	0	0	7.914	4.235	9.483	0	0	46.28	0	11.037	0	9.35	0	32.159
DLG3	0	0	186.138	151.076	58.433	31.248	0	0	0	11.416	0	0	0	0	133.701	0	4.454	5.263	55.138	30.943	0	18.55	0	0	0	0	0	0	0	4.914	0	0
KCNK2	0	0	0	0	0	0	0	0	0	0	0	0	0	0	0	0	0	0	0	0	0	0	0	0	0	0	0	0	0	0	0	0
SERTAD4	161.267	0	0	0	27.946	44.834	0	0	0	16.38	0	0	0	0	0	0	0	0	0	0	0	0	0	0	97.113	0	0	0	0	0	0	0
TRAF5	97.722	0	0	0	16.934	27.168	0	0	0	19.851	51.231	0	44.013	73.658	0	0	0	0	0	0	0	0	0	0	0	0	0	21.014	0	0.712	0	0
MRPL22	0	0	138.605	0	29.008	0	0	0	0	17.002	0	0	75.391	126.171	0	0	0	3.919	0	0	0	13.813	402.085	0	0	0	0	0	0	9.759	0	0
GEMIN5	0	0	0	0	0	43.482	0	0	0	0	81.995	0	0	0	0	0	0	0	0	0	0	6.453	0	0	0	0	0	0	0	1.14	0	0
OPRK1	0	0	0	0	0	0	0	0	0	0	0	0	0	0	0	0	0	0	0	42.3	0	6.34	0	0	0	0	0	0	0	0	0	0
NFE2L1	151.355	0	0	0	78.686	0	0	0	0	30.747	0	0	68.169	0	0	0	32.988	7.087	0	41.668	0	0	0	0	0	0	0	0	0	17.648	0	0
SEMA5B	0	0	0	0	0	39.381	0	0	0	14.388	0	0	0	0	0	0	0	0	0	0	0	0	0	0	0	0	0	0	0	2.065	0	0
GSK3B	0	0	0	0	0	30.616	0	0	292.557	11.185	57.732	0	0	0	0	0	17.456	7.735	0	0	0	4.544	20.348	0	0	0	0	23.681	65.501	12.038	0	0
ITGB5	136.753	0	0	0	0	114.057	0	0	726.605	111.121	71.693	0	61.592	206.155	162.673	0	5.419	9.605	0	0	0	5.643	0	0	82.351	0	0	0	0	3.986	0	0
ERC1	0	0	108.281	0	11.331	0	0	0	0	39.847	34.278	0	58.897	0	155.555	0	2.591	3.062	0	0	0	8.093	0	0	0	0	18.348	0	0	1.429	0	0
XPO1	75.303	0	0	0	0	62.805	246.898	0	0	53.54	39.478	0	33.916	56.76	0	0	7.46	19.394	73.881	20.731	23.224	34.177	13.914	41.778	22.673	0	21.132	48.579	44.79	26.889	21.758	0
LINC01587	0	0	0	0	0	0	0	0	0	0	0	0	0	0	0	0	30.015	17.734	0	0	0	125.008	139.954	0	0	0	0	0	0	22.078	0	0
RNF13	0	0	0	0	42.031	67.43	0	0	0	49.271	0	0	0	0	0	100.779	9.611	51.108	0	0	0	0	0	0	0	0	0	52.156	0	3.535	70.08	0
TRPM3	0	0	36.663	0	0	12.31	0	0	0	13.492	23.212	0	0	33.374	52.669	0	0	0	0	0	0	7.308	16.363	0	0	0	0	0	0	0.323	0	0
PALB2	0	0	153.788	0	32.185	0	0	0	0	0	0	0	83.65	0	0	0	0	4.348	0	0	0	7.663	0	0	0	0	0	39.938	0	2.707	0	0
LYRM2	101.584	391.003	0	0	17.604	0	0	0	0	10.318	0	0	45.752	0	120.838	0	0	0	0	27.966	0	0	0	0	0	0	0	0	0	0.74	0	0
BCKDHB	216.567	0	0	0	0	0	0	0	0	65.991	0	0	0	0	0	0	0	0	0	0	0	0	0	0	0	0	0	0	0	0	0	0
KAT6A	0	0	61.596	199.973	38.673	20.681	0	0	0	15.111	0	0	0	0	0	0	7.37	13.933	36.492	0	0	9.208	0	0	44.796	0	41.75	0	0	5.963	21.493	0
ULK2	0	0	0	0	15.522	0	0	0	0	9.098	0	0	0	67.514	0	0	0	0	0	0	0	0	0	0	0	0	0	0	0	0.653	0	0
GRHL2	0	0	0	0	0	0	0	0	0	0	0	0	0	0	173.061	0	0	0	0	0	0	0	0	0	0	0	0	0	0	0	0	0
TNPO1	0	0	0	0	25.513	0	0	0	0	22.43	0	0	0	0	87.564	0	7.293	8.617	0	60.795	11.351	15.186	0	40.84	22.164	0	0	0	0	14.484	21.269	46.124
PLOD1	0	0	0	0	28.719	0	0	0	0	33.665	0	0	0	0	0	0	0	3.88	0	0	0	0	0	0	0	0	0	0	0	3.623	0	0
P2RX5	0	0	0	0	0	0	0	0	0	0	0	0	0	0	250.298	0	0	0	0	0	0	0	0	0	0	0	0	0	0	0	0	0
ITGAE	0	0	0	0	22.951	0	0	0	0	67.26	69.431	0	178.947	0	0	0	5.248	15.504	0	0	0	21.858	48.943	0	0	0	37.165	0	0	6.756	38.266	0
DIS3	0	0	0	0	14.101	0	0	0	0	0	42.658	0	73.297	0	0	0	3.225	20.956	0	0	0	3.357	30.07	0	0	0	0	0	0	19.568	23.511	50.985
PIBF1	0	0	0	0	35.923	0	0	0	550.72	21.056	0	0	0	0	246.591	0	0	4.854	0	0	0	8.553	0	0	0	0	0	0	0	6.043	0	0
TDRD3	0	0	0	0	44.844	0	0	0	0	0	67.832	0	0	97.526	153.911	0	0	0	0	0	0	0	0	0	0	0	0	0	0	0.943	0	0
NUFIP1	0	0	209.059	0	0	0	0	0	0	0	0	0	0	0	0	0	0	0	0	0	0	0	0	0	0	0	0	0	0	0	0	0
PDS5B	0	0	0	0	0	37.104	0	0	0	20.334	0	0	0	0	0	0	5.289	3.125	0	18.371	10.29	8.26	0	0	20.092	0	0	14.35	19.846	6.322	19.281	0
OXCT1	0	0	0	0	0	0	0	0	0	21.352	0	0	94.679	0	250.06	0	0	0	0	0	0	0	0	0	0	0	0	0	0	0	0	0
RRAGB	0	0	0	0	0	0	0	0	0	32.862	0	0	0	0	0	0	0	7.575	0	0	0	0	59.782	0	0	0	0	0	0	11.789	0	0
CYLD	0	0	0	0	0	0	223.15	0	0	20.739	0	0	30.653	0	80.96	0	24.273	7.967	0	18.737	0	16.849	12.576	37.76	0	0	0	0	20.241	4.96	0	0
SLC27A5	0	0	0	0	19.038	0	360.21	0	0	11.159	0	0	0	0	130.685	0	0	0	0	0	0	4.533	0	0	66.158	0	0	0	0	0.801	0	0
ZNF324	0	0	0	0	26.974	0	0	0	0	15.81	163.208	0	140.213	0	370.321	0	3.084	7.289	0	0	0	0	258.855	0	0	0	0	0	0	2.269	0	0
ZNF671	0	0	0	0	0	69.397	0	0	0	25.354	0	0	0	0	0	0	0	0	0	0	0	0	0	0	0	0	0	0	0	0	0	0
ZNF586	0	0	0	0	0	75.164	0	0	0	0	0	0	0	0	321.604	0	21.427	18.99	0	0	0	11.155	0	149.997	0	0	0	0	0	23.642	0	0
ZNF446	0	0	0	0	0	0	0	0	0	0	0	0	0	0	0	0	7.097	0	0	49.302	0	7.389	33.091	0	0	0	0	0	0	3.915	0	0
ZNF264	0	0	0	0	24.383	19.559	0	385.305	0	21.437	0	0	31.686	0	0	29.232	0	3.294	0	19.368	0	5.805	0	0	0	0	0	15.128	20.922	3.589	0	0
RPS5	243.75	0	0	0	168.961	0	0	0	0	297.095	0	0	0	551.182	0	0	38.637	28.535	0	0	0	60.344	90.078	0	0	0	68.402	52.416	72.491	26.644	70.428	152.73
FAT1	0	0	45.128	0	18.889	0	0	0	0	11.071	28.572	0	0	0	64.83	0	2.16	1.276	0	0	0	0	0	0	16.41	0	0	0	0	0.397	0	0
YTHDC1	0	0	0	842.607	130.361	139.425	0	0	0	76.407	0	0	112.936	0	0	208.38	173.892	190.804	246.018	207.095	135.335	165.539	46.333	208.678	75.5	0	175.917	242.646	223.72	210.14	144.903	157.117
CHMP2B	0	0	0	381.533	0	0	0	0	0	86.493	0	0	0	213.954	0	0	174.35	119.626	556.985	234.432	306.399	105.407	157.347	157.483	256.4	0	318.621	0	168.835	103.426	164.03	0
SMAP2	0	934.595	201.056	0	84.155	0	0	0	0	0	0	0	109.359	0	288.832	0	14.433	17.055	0	0	0	0	0	0	0	0	0	52.213	0	14.155	0	0
PPIE	0	0	0	146.827	18.93	0	0	0	0	44.381	57.267	322.597	0	0	0	0	0	2.558	0	0	0	9.014	20.184	0	0	0	0	0	0	2.388	0	0
ZMPSTE24	0	0	0	331.759	42.772	0	0	0	0	75.209	0	0	0	0	0	0	0	23.115	0	0	0	0	45.606	0	0	0	0	53.076	0	10.792	0	0
STARD7	0	0	0	0	0	55.53	0	0	0	20.288	0	0	0	0	0	0	63.321	28.059	0	0	30.801	0	110.72	0	0	0	0	0	59.402	13.1	0	0
NOA1	0	0	213.773	0	0	0	0	0	0	26.222	0	0	0	0	0	0	0	12.089	0	0	39.811	42.609	0	0	0	0	0	0	0	5.644	0	0
REST	0	0	91.449	0	38.277	0	0	0	0	22.435	57.899	0	0	0	0	91.778	30.635	18.1	0	0	17.03	27.341	0	61.273	0	0	0	71.247	65.69	12.877	0	0
HAL	0	0	0	0	29.69	0	0	0	0	0	0	505.961	77.164	0	0	0	0	0	0	0	0	7.069	0	0	0	0	0	0	0	2.497	0	0
SSH1	60.648	0	0	0	0	0	198.85	0	0	18.48	31.795	0	54.631	91.428	0	0	0	2.84	0	0	0	0	0	0	0	0	0	0	0	1.326	0	0
GSTP1	460.389	1772.07	0	0	877.602	127.994	1509.49	5042.97	2446.17	935.241	0	0	0	347.019	0	765.184	903.084	1174.93	451.696	1140.7	1206.9	1329.71	1361.1	1532.56	970.349	1660.57	1162.76	1188.01	1369.19	1050.11	1064.18	3173.19
APLP2	0	0	0	159.045	205.05	164.48	0	648.052	0	312.479	62.032	0	106.586	0	140.753	49.165	121.913	85.882	58.046	195.449	54.739	58.586	153.046	0	35.627	0	0	76.334	105.57	55.186	68.377	370.704
FAM234B	0	0	0	0	22.445	36.008	0	0	0	0	0	0	58.335	0	0	0	0	0	0	0	0	10.688	0	0	0	0	36.346	0	0	0	0	0
SLCO1A2	0	0	0	0	0	0	0	0	0	0	0	0	0	0	0	0	0	0	0	0	0	3.158	0	0	0	0	0	0	0	0.558	0	0
WBP11	0	0	137.353	0	0	92.233	0	0	0	16.848	0	0	0	125.031	197.319	0	13.147	15.535	0	0	0	61.598	0	0	0	0	0	35.67	0	19.341	0	0
EIF3I	0	0	0	0	265.709	142.092	0	0	0	571.039	0	0	0	0	607.971	0	60.761	0	0	0	78.814	105.441	0	0	0	0	0	0	152	52.143	0	0
NKAIN1	0	2272.19	0	0	51.149	0	0	0	0	0	309.477	0	0	0	0	0	0	0	0	0	0	12.179	0	0	0	0	0	0	0	6.453	0	0
COL16A1	0	0	0	0	16.483	26.444	0	0	0	0	49.866	0	0	0	113.146	0	0	0	0	0	0	7.849	0	0	0	0	0	0	0	2.079	0	0
TXLNA	0	0	0	0	29.94	96.064	0	0	0	52.645	0	0	0	0	205.516	0	6.846	4.045	0	0	26.642	0	0	0	0	0	0	0	0	5.036	0	0
APOB	59.458	0	0	0	0	16.53	0	0	0	6.039	31.171	0	53.559	0	0	0	0	0	0	0	0	0	0	0	0	0	0	0	0	0.433	17.18	0
NCOA1	102.125	0	0	0	0	28.392	0	0	0	20.746	53.539	0	45.996	0	0	0	18.211	9.564	50.098	28.115	0	8.427	37.74	0	0	184.176	0	0	30.372	8.931	0	63.99
AGBL5	0	0	0	0	0	0	0	0	443.349	33.901	0	0	0	0	0	0	0	0	0	0	0	0	30.836	0	0	0	0	0	0	1.216	0	0
EFR3B	249.734	0	0	0	14.426	0	0	0	0	25.366	43.641	0	74.985	125.492	99.023	0	0	0	0	0	0	3.435	0	0	0	0	0	17.901	0	0	0	0
KIF3C	0	0	114.014	185.076	23.861	0	0	0	0	13.986	72.186	0	62.015	0	0	0	0	3.224	0	0	0	0	0	0	0	0	0	0	0	1.003	0	0
RAB10	0	934.595	0	326.368	84.155	135.009	0	0	0	73.987	0	0	0	366.038	0	0	110.653	34.11	0	66.845	0	100.185	44.865	0	73.109	0	136.276	52.213	144.423	44.236	0	0
GCKR	0	0	232.051	0	0	0	0	0	0	0	0	0	0	0	0	0	0	0	0	0	0	0	0	0	0	0	0	0	0	6.127	0	0
HADHA	0	0	383.119	0	120.27	128.632	0	0	0	164.483	121.282	683.2	0	0	0	0	9.168	16.249	0	63.688	35.674	57.272	0	0	0	0	0	0	68.801	16.859	0	0
MAPRE3	254.884	0	0	0	44.17	0	0	0	0	0	0	0	114.797	0	0	0	0	0	0	0	0	0	0	0	0	0	0	54.81	0	0	0	0
CAD	0	402.934	86.682	0	18.141	58.207	0	0	0	10.633	54.881	309.152	47.148	157.811	124.525	0	0	2.451	0	0	0	8.639	0	0	0	0	0	22.511	0	0	0	0
CD59	535.196	686.668	0	0	61.83	347.179	584.922	0	947.88	235.561	0	0	160.698	0	0	370.631	346.406	467.809	262.545	442.014	412.648	375.402	197.782	692.835	322.29	0	450.563	460.349	106.111	354.912	412.366	335.344
CD82	0	0	0	0	75.374	60.461	0	0	0	44.178	228.024	0	195.898	0	0	0	103.416	56.01	0	0	100.607	26.919	0	0	0	392.203	0	46.765	64.677	58.638	0	136.266
BCORL1	110.261	0	0	0	0	0	0	0	0	11.199	0	0	99.321	0	0	0	0	2.582	0	0	0	13.648	0	0	33.199	0	0	0	0	0.804	0	0
ATRX	91.357	0	0	0	23.747	38.098	0	0	0	13.919	0	0	0	0	0	37.96	12.671	21.39	0	0	0	9.424	0	0	0	82.379	25.637	29.468	27.17	9.986	0	0
AK6	0	0	0	0	0	0	0	0	0	165.679	0	0	0	307.374	0	0	24.24	19.095	0	112.264	62.883	0	0	0	0	0	114.435	0	0	8.915	0	0
FCN1	0	0	0	0	0	0	0	0	0	17.978	278.38	0	0	133.415	0	0	0	8.288	0	0	0	0	0	0	0	0	0	0	0	1.29	0	0
MYNN	153.865	0	0	0	0	0	0	0	0	0	0	0	0	0	0	0	6.097	10.807	75.48	0	0	19.046	56.861	0	0	0	0	0	45.759	2.243	0	0
MECOM	96.852	0	160.394	130.182	33.568	26.926	0	0	0	29.512	0	0	43.621	0	0	40.243	7.676	24.944	47.512	0	0	31.969	17.896	0	58.324	0	0	41.654	0	20.468	27.984	0
SCAMP1	0	0	0	0	29.928	0	0	0	0	122.791	181.079	0	0	0	0	0	20.531	24.261	0	0	0	14.252	0	0	52	155.729	48.464	37.138	102.723	11.327	49.9	108.212
PREP	468.711	0	0	0	0	65.154	0	0	0	0	0	692.099	105.551	176.646	0	0	4.643	0	0	0	0	0	0	0	70.563	0	0	0	0	1.708	0	0
HACE1	0	367.343	0	0	0	0	0	0	0	0	0	0	0	0	0	0	0	0	0	26.274	0	0	0	0	0	0	0	0	0	1.391	0	0
SEH1L	0	323.778	0	0	14.577	0	0	0	0	17.088	44.099	0	37.886	0	0	0	3.333	0	0	0	0	27.766	0	0	0	0	0	0	0	1.839	0	52.707
WDR47	0	0	0	0	0	0	0	0	0	0	0	0	0	0	0	0	0	0	0	0	0	0	36.832	0	0	0	0	0	0	10.168	0	0
WDFY1	0	0	0	214.837	27.698	0	0	0	0	0	0	0	0	0	0	0	0	11.227	78.408	44.002	24.647	6.595	29.533	88.677	48.125	0	0	34.37	0	12.812	0	0
OVGP1	0	0	0	0	0	0	0	0	0	0	0	0	0	258.879	0	0	0	0	0	0	0	0	0	0	103.412	0	0	0	0	0	0	0
SLC25A24	0	0	0	0	93.331	187.163	0	737.422	0	41.028	0	0	0	0	0	0	0	9.457	0	0	0	16.666	24.879	0	0	0	0	0	0	8.831	38.903	0
MAP3K4	0	0	97.053	0	0	0	0	0	0	11.905	122.894	0	52.79	0	0	48.701	6.967	35.675	57.498	0	36.148	24.181	43.315	130.056	0	0	0	50.409	34.858	41.853	33.866	146.882
PILRA	0	0	0	0	0	0	1441.02	0	0	0	230.411	0	0	0	0	0	8.708	0	0	0	67.774	0	0	0	0	0	0	0	0	0	0	0
IGSF9	0	0	330.432	0	0	73.962	0	728.521	0	13.511	0	0	0	200.526	0	0	2.636	3.114	0	0	0	0	0	0	0	0	0	0	0	0	0	0
ABCB1	0	0	0	0	0	0	0	0	0	46.271	0	0	136.784	0	0	0	0	0	0	0	0	0	0	0	0	0	0	0	0	0	0	0
ZNF213	0	0	0	0	23.713	0	0	0	0	0	0	0	0	0	0	0	13.556	6.408	0	0	0	0	0	0	0	0	0	0	40.695	5.983	79.075	0
AKR1B1	0	0	199.463	0	250.463	267.878	0	0	0	220.203	0	0	216.986	0	0	0	4.773	0	0	0	0	119.27	0	0	0	0	0	0	0	17.554	0	0
CPNE3	0	0	108.249	0	22.655	0	0	0	0	13.278	0	0	0	0	0	54.32	18.132	33.669	0	0	0	16.182	24.156	0	39.362	0	0	28.112	77.758	21.911	113.318	0
RRN3	0	0	175.658	0	0	58.977	0	0	0	43.094	111.214	0	0	0	0	0	12.61	0	0	0	0	8.753	0	0	0	0	0	0	0	3.092	0	0
CTTN	0	0	0	0	21.986	35.272	0	0	0	90.207	0	0	114.285	0	0	158.152	80.443	115.85	62.239	209.568	117.387	115.167	140.659	140.78	114.603	0	142.414	81.848	150.928	109.099	109.975	79.497
WNT11	0	0	0	0	0	0	0	0	0	0	0	0	0	0	0	0	0	0	0	0	0	0	0	0	0	0	0	0	0	0	0	0
MTIF2	0	0	0	0	0	0	0	0	0	0	136.99	0	117.689	0	310.833	0	0	12.236	0	0	0	0	0	0	0	0	0	0	0	1.904	0	0
DDHD2	0	0	0	0	0	0	0	0	0	8.38	43.253	0	37.159	62.188	0	0	0	0	0	0	0	23.829	0	0	0	0	0	0	0	0.601	0	0
TTC39A	0	0	0	0	16.319	52.362	0	515.77	0	19.13	49.37	0	84.829	0	112.022	0	1.866	4.41	0	0	0	0	0	0	0	0	0	0	0	1.373	0	0
EPS15	0	456.117	0	0	20.535	0	0	0	0	36.109	0	0	0	89.32	0	98.476	0	13.872	58.132	0	0	9.779	0	0	0	0	33.254	0	0	17.271	0	0
ORC1	0	0	0	0	0	77.64	0	0	0	0	146.406	0	0	0	0	0	0	0	0	0	0	23.045	0	0	0	0	0	0	0	0	0	0
MGST2	0	0	0	0	0	0	0	0	0	140.712	145.256	0	0	0	0	0	27.449	45.41	135.921	0	128.178	125.754	0	0	83.425	249.842	0	59.581	164.802	56.535	0	0
CHERP	144.225	0	0	0	0	0	0	0	0	0	75.61	0	0	0	0	59.927	11.431	13.507	70.751	79.409	22.24	29.754	133.246	0	0	0	0	62.027	0	14.714	0	0
ATG16L1	0	0	120.727	0	25.266	0	0	0	0	0	76.435	0	65.666	0	0	0	0	6.827	0	0	0	0	0	0	0	0	0	0	0	4.25	0	0
USP40	0	0	0	0	0	0	0	0	0	9.575	0	0	0	0	0	0	1.868	0	0	25.953	0	3.89	0	0	0	0	26.455	0	0	2.061	0	0
POMGNT1	284.494	0	117.785	0	0	39.546	0	0	0	57.792	223.719	0	128.133	0	338.416	0	0	0	0	39.16	0	5.869	26.284	0	0	0	0	0	0	6.22	0	0
RAD54L	0	0	0	368.942	0	0	0	0	0	27.88	143.899	0	123.625	0	326.51	0	0	0	0	0	0	22.651	0	0	0	0	0	0	0	0	0	0
MAST2	0	0	0	0	0	31.117	0	0	0	0	0	0	100.821	0	0	0	2.218	2.621	0	30.813	0	27.709	0	0	0	0	0	0	0	4.894	32.34	0
DNAJA1	0	0	0	434.082	503.679	538.7	0	0	0	196.812	0	0	0	243.422	384.157	268.375	588.69	310.009	792.123	533.44	348.599	346.45	358.036	537.518	194.476	0	271.878	555.566	288.132	385.96	279.933	202.353
B4GALT1	0	0	0	0	280.564	500.119	0	0	0	255.803	94.308	0	0	0	0	747.463	563.163	606.501	617.73	792.377	638.02	653.172	531.83	798.435	541.644	648.844	757.221	657.617	695.491	744.602	363.839	450.866
CHMP5	0	0	305.453	0	0	102.556	0	0	0	112.405	0	0	0	0	0	0	233.891	224.558	0	101.554	56.884	91.324	68.162	0	0	0	103.519	237.975	329.121	177.422	106.585	0
NFX1	0	0	102.145	0	0	0	0	0	0	12.53	129.342	0	111.119	0	146.74	0	2.444	11.553	0	0	0	10.18	0	0	0	111.235	0	0	0	7.192	0	0
AQP6	0	0	0	0	0	0	0	0	0	17.459	90.116	0	0	0	0	0	0	0	0	0	0	0	0	0	0	0	0	0	0	1.253	0	0
DIMT1	0	0	0	317.196	0	0	0	0	0	47.939	0	0	0	355.75	0	0	0	5.525	0	0	0	0	0	0	0	0	0	0	0	0	0	0
FOLH1	0	887.425	0	0	0	0	0	0	0	0	0	0	103.84	0	0	0	0	0	0	0	0	0	0	0	0	0	0	0	0	0	0	0
EIF2AK1	0	0	0	0	55.057	0	0	0	422.02	0	83.28	0	71.547	0	0	0	0	0	0	0	0	0	0	0	0	0	133.735	0	47.243	9.261	0	0
EPDR1	0	0	0	0	0	0	0	0	0	31.267	0	0	0	0	366.184	0	0	0	0	0	0	0	0	0	0	0	0	0	0	0	0	0
SNX10	0	0	207.514	0	86.858	69.673	0	0	0	76.364	0	0	0	0	0	0	0	11.735	0	0	38.645	10.34	0	0	0	0	70.327	0	0	1.826	72.41	0
SEPHS1	0	0	0	0	0	126.085	0	0	0	46.064	0	0	0	0	0	0	0	5.309	0	0	0	0	0	0	136.553	0	0	0	0	4.957	0	0
MRPL28	0	0	0	0	127.107	101.959	0	0	0	149.001	0	0	0	0	0	0	79.932	103.039	179.908	0	0	151.319	0	0	110.424	0	0	0	0	45.433	0	0
ITPKC	0	0	0	0	451.352	289.641	0	0	0	185.183	273.09	0	0	0	0	757.554	299.317	506.143	894.385	501.922	481.963	795.248	770.015	722.513	1176.34	1409.15	584.719	784.112	774.594	677.595	827.808	815.987
CEACAM6	0	2224.53	0	0	250.381	80.337	947.454	0	0	88.052	151.493	1706.77	260.298	0	343.74	1440.83	967.623	778.053	567.026	477.316	623.846	524.614	533.944	160.322	348.03	1042.28	729.821	497.115	1203.15	671.752	417.468	905.315
FAT2	0	0	0	0	0	0	0	0	0	6.16	31.795	0	0	0	72.143	0	0	1.42	0	0	0	5.005	0	0	0	0	0	0	0	0.442	0	0
RBM22	0	0	0	0	42.264	0	0	0	0	49.543	0	0	0	0	0	0	53.155	22.84	0	0	0	40.251	0	0	0	0	0	0	0	19.55	0	0
TMED2	0	0	0	0	119.673	63.997	754.748	0	611.544	163.667	0	0	0	0	0	0	68.415	43.117	0	63.372	70.994	18.996	42.534	127.713	207.932	0	0	49.501	0	55.357	0	432.708
ERO1B	0	0	0	442.098	0	0	0	0	0	50.112	0	0	0	0	0	0	3.258	0	0	0	0	13.571	0	0	0	0	0	0	0	2.397	0	0
ZFAND6	0	0	0	0	59.299	47.566	0	0	0	52.134	0	0	77.059	128.962	0	355.455	250.861	128.187	167.863	282.61	105.534	98.832	126.455	189.847	103.031	308.557	144.038	36.792	152.649	107.226	296.611	321.613
HSD17B2	0	0	0	0	15.998	0	0	0	0	9.377	48.398	0	41.58	69.586	109.817	0	1.829	0	0	0	0	0	0	0	0	0	0	0	0	1.346	0	0
TXLNG	0	0	0	0	0	0	0	0	525.16	0	0	0	0	0	0	0	0	4.628	0	0	0	0	0	0	0	0	0	0	0	0	0	0
PPEF1	0	0	0	0	0	0	0	0	0	0	0	0	113.033	0	0	0	0	0	0	0	0	0	0	0	0	0	0	0	0	1.829	0	0
LAT2	193.981	746.648	0	0	0	0	0	0	0	19.703	101.695	0	87.367	0	0	0	0	4.542	0	0	0	8.004	0	0	0	0	0	41.713	0	2.827	0	0
HUWE1	50.804	195.547	0	0	17.608	14.124	0	0	0	15.48	0	150.033	22.881	0	60.433	21.109	12.079	11.895	0	55.944	7.834	8.385	0	0	0	45.811	14.257	10.925	0	14.068	0	31.833
ZW10	0	0	0	0	0	81.921	0	0	0	29.93	0	0	0	0	0	0	0	6.899	0	0	0	0	0	0	0	0	0	0	0	4.295	0	0
ALG9	0	0	0	0	0	0	0	0	0	11.176	0	0	49.555	0	0	0	0	0	0	30.29	0	0	0	0	0	0	0	0	0	0	0	0
MYBPC2	0	0	0	0	0	0	0	0	0	48.301	0	0	0	0	0	0	0	0	0	0	36.665	0	43.934	0	71.591	0	0	0	0	5.198	0	0
NOX4	0	0	0	0	0	0	0	0	0	14.69	0	0	65.139	0	0	0	0	0	0	0	0	11.935	0	0	0	0	0	0	0	0	0	0
ACOX3	0	0	0	0	0	0	0	0	0	0	0	0	0	0	0	0	0	0	0	63.108	0	0	0	0	0	0	0	0	0	8.353	0	0
MTMR2	0	0	0	0	0	80.114	0	0	0	43.904	0	0	0	0	0	59.868	5.71	3.373	0	0	22.218	0	0	0	43.383	0	0	0	0	8.4	0	0
PPP1R15A	0	0	0	0	642.151	396.231	0	3122.3	757.262	318.475	0	0	128.382	1074.27	339.072	473.756	1773.42	974.376	1398.32	1177.09	1494.48	623.34	474.024	316.289	600.782	1028.12	1039.87	551.66	847.721	909.819	741.239	893.022
HSD17B14	0	0	0	0	119.268	0	0	0	0	0	360.815	0	0	0	0	0	0	0	0	0	0	28.398	0	0	0	0	0	0	0	0	0	0
TRIP6	0	0	0	1268.78	0	87.476	0	0	0	127.836	0	0	0	0	0	130.739	211.969	213.64	154.354	433.11	339.642	129.826	174.418	349.137	94.739	0	353.19	338.307	280.728	229.294	272.74	197.153
ACHE	0	0	0	0	40.96	0	0	0	0	48.016	123.915	0	0	0	0	0	51.516	99.613	115.951	65.071	109.346	87.773	87.349	0	71.169	0	0	50.828	140.59	62.009	0	0
FTL	4016.61	15460.2	9146.21	32393	23839.7	20379.2	6584.7	10999.2	13338.3	20092.5	13160.7	35585.6	11758.8	80229.4	14333.7	5424.05	4934.22	8087.56	10344.5	8846.1	7742.24	11435.2	18368.7	5013.98	11186.8	6338.24	7890.04	9716.88	7167.2	6271.15	13926.5	10696.1
SRRT	0	0	0	0	63.016	101.097	0	0	0	36.935	0	0	0	0	0	0	10.808	29.799	0	0	28.037	15.004	33.596	0	0	163.95	0	0	54.073	30.474	0	0
BAX	340.798	0	0	458.076	118.116	94.746	0	1866.5	0	34.615	0	0	0	0	0	0	33.763	31.917	0	93.821	52.553	28.123	0	189.077	0	0	0	0	0	59.604	0	427.076
NLK	0	0	0	0	28.881	139.003	0	0	0	0	0	0	75.063	0	0	0	3.302	15.608	0	0	25.7	0	0	0	0	0	0	0	0	8.502	48.155	104.428
PIGS	0	0	0	0	0	0	0	0	0	44.849	308.65	434.671	0	0	0	0	2.916	34.461	0	0	22.697	30.365	0	0	0	0	0	0	0	16.089	0	0
ADAMTS2	0	0	0	0	0	0	0	0	0	0	105.937	0	45.506	0	240.374	0	0	0	0	0	0	0	0	0	0	0	0	21.727	0	0.736	0	0
TMPRSS11E	0	0	0	0	714.605	573.219	0	2258.48	1095.52	335.077	0	0	0	0	0	1884.78	1045.84	2017.87	1820.62	2156.96	2352.8	2109.81	2133.48	2745.42	1365.79	2602.89	1041.48	1330.12	2330.12	2899.88	2382.97	1291.92
ATXN7L3	0	0	0	0	28.821	46.238	0	0	0	16.893	0	0	0	0	0	0	26.363	27.258	0	0	0	6.862	0	92.273	0	149.971	0	35.764	0	36.36	144.165	0
PGS1	177.572	0	0	0	30.772	0	0	0	0	18.036	0	0	0	0	0	0	0	4.158	0	48.885	0	14.653	0	0	0	0	0	0	0	6.47	0	0
PSMC5	0	0	0	0	170.137	109.18	0	0	0	119.665	102.941	0	0	0	233.575	0	15.562	41.376	0	0	0	32.407	72.564	108.94	0	177.059	0	0	175.189	38.635	0	0
UIMC1	0	0	154.048	250.062	0	0	0	0	0	37.793	0	0	0	0	0	0	0	0	0	0	0	0	34.376	0	0	0	0	0	0	0	0	0
CETP	0	0	0	0	0	0	0	0	0	0	0	0	190.448	0	0	0	0	0	0	0	0	0	0	0	0	0	0	0	0	0	0	0
MMP2	178.724	0	0	0	0	0	0	0	0	18.153	0	0	0	0	0	0	0	0	0	0	0	0	0	0	0	0	0	0	0	2.605	0	0
MT3	479.938	0	0	645.097	0	0	0	0	0	48.748	0	0	0	361.754	0	0	0	0	0	0	0	0	177.361	0	0	0	0	0	0	0	0	0
LPCAT2	0	0	0	0	0	32.949	0	0	0	24.076	0	0	0	0	0	0	0	0	0	0	0	4.89	0	0	0	0	0	0	0	0	0	0
GNAO1	0	0	0	0	0	0	0	0	0	26.152	0	0	0	0	0	0	0	0	0	0	0	0	0	0	0	0	0	0	0	0	0	0
OGFOD1	0	0	0	0	0	0	0	0	0	0	159.216	0	68.392	0	180.632	63.095	18.052	3.555	0	0	0	6.265	0	0	0	0	0	32.654	0	6.639	0	0
SH3BP2	0	0	0	84.84	65.628	35.096	0	0	0	25.644	0	0	170.569	47.576	75.082	52.453	20.01	33.99	0	104.259	68.133	39.065	23.326	70.037	19.005	56.916	53.138	67.865	37.543	47.837	91.187	39.549
NOP14	0	959.162	0	0	0	69.279	0	0	0	0	0	0	0	0	0	0	4.937	0	0	0	0	0	0	0	0	0	0	0	0	0	0	0
ADD1	0	0	55.702	0	34.972	37.404	0	0	178.713	27.331	141.066	0	151.49	0	0	0	13.329	15.75	33	0	0	11.102	12.43	37.322	20.255	0	37.755	14.466	60.018	10.785	19.437	84.301
L2HGDH	0	0	0	0	0	0	0	0	0	0	67.191	0	57.724	0	0	0	0	0	0	0	19.764	5.288	0	0	0	0	0	0	0	0	0	0
TXNDC16	0	0	0	0	0	0	0	0	0	0	0	0	0	140.228	0	0	0	4.356	0	0	0	0	0	0	0	0	0	0	0	0	0	0
NID2	0	0	0	0	0	0	0	0	366.429	14.01	289.239	0	0	0	0	0	0	0	0	0	0	0	0	0	0	0	0	0	0	0	0	0
GMCL1	0	0	0	0	31.041	49.799	0	0	0	36.387	0	0	80.675	135.015	213.074	0	21.295	20.969	87.871	0	0	29.563	0	0	0	161.519	0	0	53.271	14.359	51.755	0
SF3B2	0	0	0	120.984	62.392	25.024	0	0	0	91.424	94.376	0	0	67.845	0	0	21.401	16.859	0	0	13.88	11.142	116.421	0	0	81.163	0	19.355	26.769	15.742	0	0
KLHL42	115.671	0	0	0	0	64.316	0	0	0	35.246	60.641	0	104.194	87.187	0	0	0	0	0	0	0	9.545	0	0	0	0	0	0	0	0.843	0	0
GNAS	132.379	0	54.807	88.967	229.403	92.008	0	0	175.842	228.579	34.7	0	0	199.562	0	192.517	139.015	103.83	97.41	182.218	91.861	131.089	207.913	73.445	39.859	119.369	55.723	199.266	275.586	93.575	95.623	165.893
DNM1L	121.072	0	0	0	0	33.66	0	0	0	36.892	63.472	0	109.059	0	0	0	0	2.835	0	0	0	14.986	22.371	67.171	0	109.173	0	0	0	7.058	0	0
PTHLH	0	0	0	0	0	0	0	0	0	0	0	0	117.585	0	0	0	0	0	0	0	0	0	0	0	0	0	0	0	0	0	0	0
PHACTR3	0	0	0	0	0	0	0	0	384.284	29.385	0	0	0	109.031	172.067	0	0	0	0	0	0	0	0	0	43.554	0	0	31.105	0	2.108	0	0
ERGIC2	0	582.478	0	0	0	0	0	0	0	61.483	79.335	0	0	0	0	0	5.997	3.543	0	41.661	23.336	12.488	0	83.958	0	0	0	0	0	4.411	0	0
TFAP2C	0	0	0	0	0	81.567	0	0	0	0	0	0	0	0	0	0	29.066	13.738	0	161.541	0	48.422	0	0	0	0	0	63.091	0	53.451	0	0
AURKA	0	0	249.328	0	0	0	0	0	0	0	157.857	0	0	0	0	0	0	0	0	0	0	0	0	0	0	0	0	0	0	0	0	0
CASS4	0	0	0	0	30.141	0	0	0	462.066	0	0	0	0	0	0	0	3.446	0	0	0	0	0	0	0	0	0	0	0	0	3.802	0	0
PIR	0	0	0	0	0	0	0	0	0	0	0	0	158.075	0	0	0	0	8.217	0	0	54.122	28.963	0	0	0	0	0	75.473	0	2.558	0	0
AAMDC	0	0	0	0	78.632	0	0	0	0	92.176	0	0	0	0	0	0	26.972	31.871	222.593	0	139.942	74.889	0	0	0	409.159	0	292.723	0	19.84	0	0
RFX2	0	0	80.276	0	0	107.811	0	0	0	0	203.301	0	130.993	73.075	230.647	0	0	0	0	26.69	0	8	53.741	0	0	0	27.206	62.542	0	0	0	0
METTL2A	229.416	0	189.965	0	0	0	0	0	0	0	0	0	0	0	0	95.324	0	10.743	0	0	0	18.932	0	0	0	0	0	0	0	3.344	0	0
SULT2B1	0	0	0	0	54.14	0	0	0	0	0	0	0	0	0	371.634	0	12.38	14.629	0	0	0	0	0	0	0	0	0	0	92.913	38.704	0	0
ALG6	0	0	0	0	0	0	0	0	0	0	0	0	0	0	211.869	0	0	0	0	0	0	7.349	0	0	0	0	0	0	0	2.596	0	0
CNOT3	0	0	0	0	22.885	0	0	0	0	13.414	0	390.005	59.479	0	0	0	2.617	3.092	64.784	36.356	0	21.796	24.402	0	0	0	0	0	0	12.511	38.157	0
GP6	0	0	0	0	0	0	1069.43	0	0	0	170.997	0	0	0	0	0	12.925	84.004	0	0	100.595	40.374	60.269	0	0	0	91.531	0	97.003	68.931	94.243	0
PTPN4	141.221	0	0	0	12.236	0	0	0	0	0	37.018	0	0	0	0	0	0	1.653	0	0	0	0	0	0	0	0	0	0	0	1.544	0	0
DDX18	0	0	0	0	0	0	0	0	0	0	0	0	0	0	0	0	0	0	0	0	0	4.633	0	0	0	101.26	0	0	0	5.728	0	0
KHSRP	0	0	0	259.707	66.966	107.433	0	0	0	58.875	101.294	0	87.023	0	0	0	19.142	27.143	0	53.192	0	7.972	0	107.197	0	174.227	54.221	0	0	9.856	0	0
GNA11	0	0	233.91	0	0	78.535	0	0	0	71.731	148.095	0	0	106.463	168.015	0	5.597	23.149	0	38.884	21.78	11.656	0	0	0	0	0	0	0	9.264	40.81	0
ASAP3	0	0	0	237.579	0	0	0	0	0	35.906	0	0	0	0	0	0	0	4.138	0	0	0	7.293	0	0	0	0	0	0	0	0	0	0
DNMT3B	0	0	315.349	0	0	52.939	0	0	0	0	0	1124.7	0	0	226.512	0	0	0	0	0	0	7.857	0	0	0	0	0	0	0	0	0	119.314
REM1	0	0	0	0	0	0	0	0	0	0	0	0	238.489	0	0	0	0	0	0	0	0	0	0	0	0	0	0	0	0	0	0	0
TPX2	0	0	0	0	0	0	0	0	0	0	128.212	0	0	0	0	0	0	0	0	0	0	10.091	0	0	0	0	0	0	0	0	0	0
FER1L4	97.28	0	0	0	16.858	0	0	0	0	9.881	50.999	0	0	73.325	0	0	0	2.278	0	0	0	0	17.975	0	0	0	0	0	0	0	0	0
PDRG1	0	0	0	0	76.468	0	0	0	0	89.639	231.333	0	0	0	0	0	0	0	0	0	0	18.207	0	0	0	0	0	0	0	9.647	0	0
EPB41L1	0	0	0	0	63.172	50.674	0	0	0	27.77	143.334	269.142	82.093	68.694	108.409	37.868	0	4.268	0	0	42.161	7.521	16.84	0	0	0	25.575	0	54.207	9.962	0	0
SLC15A1	0	0	0	0	36.446	0	0	0	558.734	42.724	110.259	0	94.724	0	0	0	8.334	9.848	0	115.799	64.863	34.711	0	0	63.325	0	0	0	0	18.392	60.768	0
DOCK9	0	229.044	0	0	20.624	0	0	0	0	0	31.196	0	53.602	44.853	0	49.451	20.044	20.898	0	16.382	0	14.732	10.995	0	35.834	0	0	25.592	35.394	14.31	17.194	0
ANKRD10	0	0	0	0	200.898	107.433	0	0	0	39.25	0	0	0	0	0	0	30.627	9.048	0	0	0	23.917	0	0	0	0	0	0	0	8.448	0	0
TGDS	0	0	0	0	0	0	0	0	0	69.177	0	0	0	0	405.079	0	0	7.973	0	0	0	0	0	0	0	0	0	0	0	0	0	0
DOCK3	0	0	0	0	17.451	27.996	0	0	0	0	0	297.393	45.355	0	119.789	0	0	2.358	0	0	0	4.155	0	0	0	0	0	0	0	0.734	0	0
C3orf18	0	0	0	0	0	0	0	0	0	55.141	0	0	0	0	0	0	0	0	0	0	0	11.2	0	0	0	0	0	0	0	0	0	0
COQ9	0	0	0	0	70.667	0	0	0	0	0	213.785	0	0	0	0	0	16.16	14.322	0	0	62.883	0	0	0	0	183.857	0	0	0	23.774	0	0
TMEM40	0	0	204.95	665.381	85.785	206.436	0	0	0	226.262	129.76	730.959	222.956	0	0	514.222	465.898	359.295	485.681	749.541	610.685	439.141	548.814	274.644	223.576	669.564	347.29	425.799	294.441	447.32	572.126	310.176
KIF9	0	580.088	0	202.571	0	0	0	0	0	45.923	0	0	203.633	0	0	0	0	3.529	0	0	23.24	6.218	55.694	0	0	0	0	0	0	5.491	0	0
ARHGAP28	0	0	61.296	99.5	12.828	0	0	0	0	15.038	0	0	33.34	55.797	0	0	0	0	0	0	0	0	0	0	0	0	0	0	0	0	0	0
DEFB127	0	0	0	0	0	0	0	0	0	0	899.23	0	0	0	0	0	0	0	0	0	0	0	0	0	0	0	0	0	0	0	0	0
PPP1R13B	195.249	0	0	0	16.918	0	0	0	259.352	0	51.18	288.304	87.938	0	0	0	7.737	29.714	95.781	0	0	8.056	18.039	0	0	0	136.978	0	0	7.114	56.414	0
ATRN	0	0	0	0	0	0	0	0	0	0	0	0	0	75.922	0	0	0	7.075	0	27.729	0	4.156	18.611	0	0	0	0	0	0	3.67	0	0
SMOX	0	0	0	0	0	0	0	0	0	30.397	0	0	0	0	0	0	0	0	0	0	0	12.348	0	0	0	0	0	0	0	2.181	0	0
SIGLEC1	0	0	92.573	0	0	62.163	0	0	297.009	0	58.611	0	0	0	0	0	0	0	0	0	0	0	0	0	0	0	0	0	0	4.074	0	0
FKBP1A	0	0	0	0	237.148	95.114	1121.72	0	0	277.996	179.357	0	0	0	406.965	0	6.779	24.03	0	0	0	14.116	63.215	189.81	0	0	0	73.569	0	17.452	98.851	0
NSFL1C	0	0	0	0	116.967	0	0	0	0	82.269	70.771	0	60.8	0	0	56.091	10.699	44.249	0	0	41.633	27.85	0	0	0	0	0	29.029	0	19.675	39.005	0
SLC4A11	0	0	0	0	74.875	0	0	0	0	43.886	113.258	0	97.301	0	256.984	89.765	17.122	30.349	0	0	66.628	53.483	0	119.858	65.048	0	0	46.456	64.249	40.932	0	0
ZNF343	0	0	157.233	0	0	0	0	0	0	0	99.549	560.775	0	0	0	0	0	0	0	0	0	7.835	0	0	0	0	0	0	0	2.768	0	0
EBF4	0	0	0	0	0	0	0	0	0	0	0	0	0	0	0	0	0	0	0	0	0	0	0	0	0	0	0	0	0	0	0	0
CPXM1	0	0	0	0	0	102.513	0	0	0	37.453	0	0	166.075	277.935	438.624	0	7.306	0	0	0	0	0	272.532	0	0	0	0	0	0	5.374	0	0
MAVS	74.9	0	186.059	0	12.98	41.646	0	0	0	38.038	78.533	0	33.734	0	267.288	0	5.936	3.507	0	0	11.55	3.09	13.84	83.11	0	0	0	16.106	0	4.912	0	0
LZTS3	0	0	0	0	28.319	45.433	0	0	0	33.197	0	0	73.602	0	0	0	25.904	11.478	0	0	50.4	0	30.196	0	0	0	0	0	0	15.481	0	0
F11	0	0	0	0	0	0	0	0	0	0	137.397	0	118.039	0	0	0	0	0	0	0	0	0	0	0	0	0	0	56.358	0	0	0	0
XRN2	0	0	0	0	44.452	0	0	0	0	78.164	0	0	0	0	0	0	25.413	18.018	125.836	141.237	0	74.088	0	0	0	0	71.984	0	0	18.693	0	0
KIZ	0	0	0	227.63	0	0	0	0	0	0	0	0	0	0	0	0	0	7.93	0	46.622	0	0	0	0	50.991	0	0	36.417	0	1.234	0	0
DYNLL1	0	0	0	0	206.672	414.455	0	0	0	272.555	0	0	0	224.735	0	495.545	200.858	279.23	292.526	82.082	413.792	147.625	330.55	661.673	0	537.704	167.338	128.229	177.342	202.066	603.034	186.819
TESC	0	0	0	0	0	0	0	0	0	0	239.981	0	0	0	0	0	0	0	0	0	0	0	0	0	0	0	0	0	0	3.336	0	0
SNX5	0	426.696	0	0	19.211	30.82	0	0	0	0	58.117	0	0	0	0	0	10.982	0	0	0	0	0	0	61.504	0	0	0	0	0	2.424	0	0
RPL6	198.256	0	328.326	266.481	0	0	0	0	0	60.411	103.936	0	89.293	149.436	235.833	0	109.99	27.851	0	54.579	61.144	32.721	146.531	109.994	0	0	55.635	0	58.961	5.779	0	0
SIRPG	0	0	0	0	0	0	0	0	0	0	0	0	0	0	0	0	0	0	192.908	0	0	0	0	0	0	0	0	0	0	0	0	246.398
MAPKAPK5	62.948	0	0	0	0	0	0	0	0	12.787	0	0	28.351	47.447	0	0	1.247	5.895	0	17.329	0	5.195	0	0	0	0	0	0	0	1.376	0	0
P2RX7	158.97	0	0	213.675	27.548	44.196	0	0	0	0	333.36	0	143.197	0	378.2	0	0	0	0	0	0	0	0	0	0	0	0	68.369	0	1.158	0	0
ESF1	274.143	0	0	0	0	0	0	0	728.3	27.845	0	0	0	0	0	0	0	6.419	0	0	0	0	0	0	0	0	76.931	0	0	5.993	0	0
RBBP9	0	0	189.079	306.926	0	0	0	0	0	0	0	0	0	0	0	0	0	0	0	0	0	0	0	0	0	0	0	0	67.91	6.656	0	0
ANAPC5	71.655	0	0	0	12.417	0	0	0	190.362	14.556	75.131	0	0	0	85.236	0	1.42	3.355	0	0	0	8.87	66.201	0	0	0	0	0	21.31	4.177	0	0
SLC23A2	0	0	0	157.69	20.33	32.616	0	0	0	11.916	0	0	105.678	0	0	0	0	5.494	0	32.297	0	0	0	65.089	0	0	0	0	0	4.275	0	0
SLC8B1	0	501.406	0	175.095	0	0	0	0	0	13.231	0	0	0	98.189	0	0	0	9.15	0	71.724	0	21.5	48.14	0	39.223	0	0	0	77.482	11.392	37.639	81.623
TMEM230	288.969	0	0	0	0	0	0	0	0	29.351	0	0	130.149	0	0	0	17.177	33.828	0	0	0	23.846	0	0	174.015	0	0	0	0	14.741	0	0
DZANK1	0	0	0	0	0	0	0	0	0	13.529	0	0	0	0	0	0	0	0	0	0	0	0	0	0	0	0	0	28.643	0	1.941	0	0
KDM2B	64.717	0	0	0	33.645	0	0	0	0	13.147	33.928	0	0	48.781	76.984	0	1.282	0	0	17.817	0	0	0	0	0	0	18.161	0	0	3.301	0	0
CFAP61	0	463.468	99.704	0	0	0	0	0	0	0	0	0	0	0	143.233	0	0	2.819	0	33.149	37.136	0	0	0	0	0	0	0	0	0.877	0	0
LHX5	0	0	0	0	0	0	0	0	0	28.656	0	0	0	0	0	0	0	6.605	0	0	0	0	0	0	0	0	0	0	0	0	0	0
TASP1	0	0	0	0	0	0	0	0	0	0	0	0	0	0	0	0	0	0	0	0	0	0	0	0	0	0	0	0	0	0	0	0
OAS1	0	0	0	0	30.884	0	0	0	473.461	126.712	0	0	0	0	211.997	74.051	81.217	112.661	87.427	245.315	274.821	161.774	296.373	98.876	0	321.405	0	76.647	53.002	115.587	308.962	111.668
GCN1	182.649	351.514	0	0	31.652	0	0	1000.34	0	37.104	95.754	0	0	68.836	108.634	0	7.238	8.553	0	0	14.083	3.768	50.623	50.667	0	0	25.628	39.276	54.319	21.296	0	0
RPLP0	440.713	0	182.463	0	305.489	367.571	1444.98	0	585.407	492.398	0	0	396.985	498.282	262.122	91.56	104.786	134.14	108.098	121.327	67.96	200.025	651.462	122.255	199.045	198.699	185.511	189.54	262.134	114.012	63.669	276.143
PXN	0	0	97.86	0	20.48	32.856	0	0	0	36.012	61.958	0	0	89.081	0	49.106	32.783	11.068	0	32.536	0	39.01	21.837	0	71.169	0	33.165	0	35.147	11.196	0	74.051
SIRT4	0	0	0	0	0	0	0	0	0	0	0	0	0	0	0	0	0	0	0	0	0	0	0	0	0	0	0	0	0	0	0	0
RPH3A	0	0	0	0	14.735	23.639	0	0	0	8.636	44.576	251.102	38.295	64.089	101.143	0	0	1.991	0	0	0	7.017	0	0	0	0	0	0	25.287	1.239	0	0
KIF16B	114.188	0	0	0	0	63.491	0	0	0	46.393	0	0	51.429	0	0	47.446	0	2.673	0	0	0	4.711	0	0	0	0	0	0	0	4.161	0	0
TRMT6	0	0	0	0	0	64.912	0	0	0	23.715	0	0	0	351.982	0	0	0	0	0	0	0	9.634	0	0	0	0	65.522	0	0	8.507	0	0
CHGB	0	0	160.978	0	0	0	0	0	0	0	0	0	0	0	0	0	0	0	0	0	0	0	0	0	0	0	0	0	0	2.833	0	0
PEBP1	0	1906.47	410.131	1331.51	514.998	413.104	0	0	0	402.469	1038.66	0	223.081	0	1178.37	205.804	68.697	301.514	0	0	76.379	326.986	91.52	0	149.135	893.254	0	0	147.303	198.52	572.447	310.35
TBX5	0	0	0	0	0	0	0	0	0	0	0	0	0	0	0	0	0	0	0	0	0	0	0	0	0	0	0	0	0	2.945	0	0
BRAP	0	0	0	0	0	0	0	0	0	57.33	98.635	0	84.738	0	0	0	37.279	26.43	0	0	29.013	7.763	34.764	0	56.65	0	0	0	55.954	12.34	0	0
ERP29	0	0	236.793	384.38	49.556	79.503	0	0	0	87.139	449.761	0	0	0	0	0	0	53.564	0	78.727	0	11.799	52.84	0	0	257.864	0	61.494	0	50.015	82.627	0
NOS1	67.234	0	55.673	0	0	0	0	0	0	13.658	0	0	30.282	50.678	159.956	0	0	1.574	0	0	20.736	2.774	37.27	0	0	0	0	0	19.995	0.98	0	0
FUS	0	0	0	0	14.858	95.345	0	0	0	52.251	0	0	0	0	0	0	18.687	24.089	0	47.207	0	7.075	31.685	0	0	0	24.06	0	0	9.997	0	0
IGBP1	0	0	0	0	82.053	0	0	0	0	48.093	0	0	213.257	0	0	196.741	46.909	22.172	232.277	0	0	19.537	0	0	0	0	0	0	0	37.955	0	0
FXYD5	0	0	0	0	0	0	0	0	0	59.839	0	0	265.342	0	0	0	0	117.245	289.007	81.094	45.424	60.77	54.429	0	266.081	0	82.663	126.687	0	60.105	0	0
ZNF302	0	0	0	0	30.362	0	0	0	0	17.796	0	0	78.912	0	0	0	0	0	0	0	0	0	0	0	0	0	0	0	0	0	0	0
GRAMD1A	0	0	0	199.435	25.712	82.5	0	0	0	60.282	77.786	438.182	0	0	176.498	0	2.94	3.474	0	0	0	6.122	0	0	44.675	0	0	0	0	4.325	0	0
FXYD3	264.441	0	218.966	0	0	0	0	0	0	0	0	0	357.304	0	0	0	0	0	0	0	0	10.911	0	0	0	0	0	0	0	0	0	0
HEPH	123.948	0	0	0	0	0	0	0	0	12.59	64.98	0	0	0	0	0	0	2.902	0	0	0	0	0	0	0	0	0	0	0	0	0	0
CDIP1	206.571	0	0	0	35.797	114.859	0	0	0	0	0	0	0	0	0	0	4.093	0	0	0	0	0	0	0	0	0	0	0	0	7.527	59.686	0
KCNH4	0	0	0	0	0	0	0	0	0	0	0	0	0	0	0	0	0	0	0	0	0	0	0	0	0	0	0	0	0	0	0	0
GANAB	0	0	0	0	30.392	48.758	0	0	0	17.814	0	0	157.981	0	208.623	0	10.425	4.106	0	0	0	0	0	0	0	0	0	0	52.158	3.834	0	0
GMIP	0	0	0	0	0	0	0	0	0	23.944	0	0	0	0	0	97.95	51.379	33.116	0	0	72.703	0	0	0	70.979	0	0	152.075	0	24.05	68.112	147.707
RBM41	0	0	0	0	0	0	0	0	0	14.678	0	0	0	0	0	0	0	3.383	0	0	22.284	0	0	0	0	0	0	0	0	1.053	0	0
BIRC5	0	0	191.359	0	0	0	0	0	0	0	0	0	104.085	0	0	0	0	0	0	0	0	0	0	0	0	0	0	0	0	0	0	0
LAG3	288.497	0	0	0	0	0	0	0	0	29.303	0	0	0	0	0	0	0	0	0	0	0	0	0	0	0	0	0	0	0	0	0	0
MLF2	0	897.518	0	0	242.448	259.305	0	0	619.469	284.209	0	0	105.021	175.758	554.747	0	9.24	49.135	114.387	0	71.914	48.105	0	129.368	70.209	0	0	50.142	69.347	40.782	134.747	0
OTUB2	207.348	0	0	0	0	115.291	0	0	0	0	217.405	0	93.388	0	0	0	4.108	0	0	0	0	0	0	0	0	0	0	0	0	0	0	0
DDX24	0	0	84.534	0	0	0	0	0	271.215	10.369	0	301.491	0	0	121.439	42.419	24.273	7.171	0	28.105	0	8.425	0	0	0	0	0	21.953	0	7.44	0	0
ZBTB25	72.095	0	0	0	0	0	0	0	0	0	37.796	0	0	0	0	0	0	8.44	0	0	0	0	0	0	0	0	0	15.503	0	3.152	0	0
NECAP1	100.61	0	0	0	17.435	0	0	0	0	10.219	52.745	0	0	0	0	0	17.941	7.067	0	55.395	15.515	16.605	55.771	0	30.293	0	0	0	0	12.464	0	0
ARHGAP4	0	0	0	0	0	0	0	0	0	16.048	82.832	0	0	0	187.948	65.651	0	11.098	0	43.497	24.364	13.038	0	0	95.147	0	44.339	0	0	1.151	0	0
ANKRD24	0	0	0	0	0	0	0	0	0	20.016	0	0	0	0	468.82	0	0	4.614	0	0	0	8.131	0	0	0	0	0	0	0	0	0	0
DHX32	0	0	0	0	0	0	0	0	0	45.364	0	0	0	0	0	0	26.548	109.798	0	61.478	172.181	55.284	82.526	0	67.239	0	188.001	48.021	0	92.759	0	0
RCOR1	0	0	0	0	24.634	39.521	0	0	0	28.878	0	0	0	0	0	118.133	39.433	23.298	0	78.27	21.921	46.923	26.267	78.868	0	128.184	39.892	91.706	42.277	45.581	0	89.072
GPATCH2L	0	0	0	107.795	13.898	11.148	0	0	0	16.291	63.065	118.419	90.3	0	95.397	16.661	1.589	2.816	0	11.039	6.183	0	0	0	0	0	11.253	0	0	1.461	0	0
LTBP4	108.751	1255.77	0	0	18.846	0	0	0	0	22.092	0	0	97.961	0	129.363	45.187	0	12.731	0	0	50.31	4.487	0	0	98.234	0	61.036	0	0	21.398	31.422	0
BLVRB	0	0	0	0	183.523	294.425	1736.15	0	0	268.917	277.6	0	476.978	399.124	0	660.057	545.57	855.438	779.278	291.55	571.577	480.66	587.049	881.336	637.741	0	742.971	341.598	0	478.485	305.993	331.786
SLC9A1	0	0	244.404	0	0	0	0	0	0	29.98	154.739	0	66.469	0	0	61.321	17.545	13.821	0	0	22.758	6.089	27.269	0	44.436	0	0	63.471	0	13.981	0	0
SPTLC1	0	0	0	0	125.3	134.012	0	0	0	73.441	0	0	0	181.668	0	0	47.755	28.215	236.467	132.704	74.332	9.945	178.137	0	0	0	0	0	71.679	33.371	69.639	151.018
PAPOLA	69.062	0	0	92.828	71.808	57.6	226.436	0	0	49.103	36.206	0	0	0	0	28.696	64.314	50.126	0	38.025	21.299	42.743	51.044	76.632	62.383	62.274	0	44.553	20.539	41.772	0	43.273
CCNK	0	0	88.812	0	37.173	29.819	0	0	0	32.682	112.458	316.749	0	80.844	0	89.132	25.502	25.112	52.615	29.527	16.539	44.255	0	119.013	0	193.43	60.197	0	0	21.885	61.98	0
PCBP4	0	0	0	0	40.873	0	0	0	0	23.956	0	0	106.229	0	280.564	0	0	0	0	0	0	9.732	0	0	0	0	0	0	0	3.438	0	0
RGS1	0	0	0	0	74.22	59.536	0	0	0	108.756	0	0	0	0	254.736	0	0	10.028	105.052	0	0	0	118.707	0	0	0	0	0	0	0	0	268.362
YPEL3	277.16	0	0	0	192.119	154.108	0	0	736.313	84.454	435.904	818.509	124.83	0	0	575.812	356.953	337.437	815.779	381.507	726.568	457.431	409.698	153.77	417.258	0	233.332	417.199	247.281	381.732	320.326	347.327
MRPS33	0	0	0	0	0	0	0	0	0	68.072	175.676	0	0	0	0	0	0	7.846	0	0	0	13.826	30.959	0	0	0	0	0	0	2.442	0	0
NDUFB2	198.256	0	0	0	68.713	220.471	0	1085.82	0	221.507	207.872	585.491	89.293	0	0	0	19.641	9.284	97.256	0	30.572	8.18	36.633	0	0	0	55.635	0	0	17.337	0	124.224
NUDC	0	0	0	0	53.495	85.822	0	0	0	125.419	0	0	139.035	232.683	0	0	55.049	28.91	0	0	142.809	12.737	171.12	0	185.896	0	0	66.382	0	33.744	0	0
MAEA	0	0	148.125	120.223	0	49.733	0	0	0	27.255	46.891	264.145	0	0	0	0	17.722	33.506	43.877	0	0	18.452	49.581	49.624	0	0	25.1	0	26.6	20.206	25.843	0
ICAM1	0	0	0	0	82.451	132.277	0	0	0	169.143	0	0	0	537.945	0	98.848	485.505	167.097	116.702	261.97	293.478	265.025	219.787	0	286.519	214.516	333.796	255.784	283.001	190.699	206.211	298.124
STRN4	115.384	0	0	0	19.995	0	0	0	0	11.72	0	0	155.903	173.941	274.506	0	9.145	5.403	0	0	0	14.282	21.32	0	0	0	0	0	0	11.772	0	0
IRAK3	0	0	72.974	0	61.089	0	0	0	234.128	0	46.202	0	0	0	0	0	0	0	43.233	0	0	10.909	0	0	0	0	0	0	0	1.927	0	0
LYZ	499.799	0	0	0	519.669	277.901	0	0	0	355.355	0	0	675.314	376.724	0	415.342	69.32	269.143	490.362	137.594	154.143	536.172	461.752	831.873	451.462	0	0	429.903	445.918	298.659	577.639	0
SI	0	1105.74	0	0	0	0	0	786.679	0	14.589	0	0	0	0	0	0	2.846	0	0	0	0	0	0	0	0	0	0	0	0	1.047	0	0
MUL1	0	0	0	0	62.667	0	0	0	0	73.461	0	0	0	0	0	0	35.826	59.268	0	0	111.529	14.921	0	0	0	326.085	101.48	0	0	28.988	0	0
TFAP4	224.138	0	0	301.269	0	0	0	0	0	0	117.505	0	0	0	0	0	0	2.624	0	0	0	0	0	0	0	0	0	0	0	1.633	0	0
PDCD7	0	0	0	0	0	0	0	0	0	109.775	141.65	0	0	0	0	0	0	0	0	0	0	11.148	49.925	0	0	0	0	0	0	3.938	0	0
SPG21	0	0	0	0	38.349	0	0	0	0	224.772	116.015	0	0	0	0	0	39.463	56.994	108.559	0	0	27.392	0	122.776	66.631	0	0	0	0	24.19	0	0
FETUB	0	0	0	0	0	0	0	0	0	0	0	0	0	0	0	0	0	0	0	0	0	0	0	0	0	0	0	0	0	3.174	0	0
DNAJB11	0	0	0	0	26.659	42.769	0	0	0	31.251	0	0	0	0	182.996	0	9.144	10.805	0	0	0	19.042	0	0	46.32	0	0	33.081	0	11.211	0	0
P3H2	0	0	0	0	27.258	0	0	0	0	79.883	0	0	70.845	0	0	0	3.117	7.366	0	0	24.256	6.49	29.064	0	0	141.837	0	33.825	0	4.585	45.449	0
THPO	0	0	0	0	0	0	0	0	0	0	0	0	0	0	0	0	0	0	0	0	0	0	0	0	0	0	0	0	0	0	133.023	0
CHRD	133.179	0	0	0	23.079	0	0	0	0	40.581	0	0	0	0	0	0	0	0	0	0	0	0	0	0	0	0	0	0	0	5.823	0	0
FLT3LG	0	0	0	0	0	86.124	0	0	0	0	487.214	0	0	0	0	0	0	0	0	0	0	0	0	0	0	0	0	0	0	2.257	0	0
RAB11FIP3	0	0	115.567	0	24.186	38.801	0	0	0	56.704	0	0	0	105.199	166.02	0	2.765	9.803	0	0	0	11.517	103.154	0	42.023	0	39.166	0	0	8.137	0	0
GNPTG	0	0	0	0	74.492	0	0	0	0	109.153	0	0	96.803	162.004	0	0	12.776	25.161	0	118.34	33.143	8.868	0	0	129.429	0	0	46.218	63.92	14.096	62.101	0
ZNF268	62.55	0	51.794	84.075	21.679	0	205.086	0	166.173	0	0	184.723	28.172	94.295	74.406	0	1.239	2.929	0	0	9.646	7.743	0	0	0	0	0	0	0	0.912	18.073	0
GOLGA3	0	0	0	0	28.966	0	0	0	0	8.489	0	0	0	0	0	34.727	6.624	9.784	40.999	23.008	0	0	0	0	25.164	0	0	0	0	3.045	0	0
PABPC4	0	0	0	0	45.055	0	0	0	0	0	0	0	0	97.986	0	0	10.303	12.175	0	0	0	5.364	0	0	0	0	0	0	0	0.947	0	0
CD209	0	0	0	0	34.621	0	0	0	0	0	104.737	0	0	0	0	0	3.958	0	0	0	0	0	0	0	0	0	0	0	0	0	0	0
CERS4	0	0	0	0	37.64	0	712.166	0	0	44.124	0	0	0	0	516.753	0	0	5.086	0	59.797	33.494	17.924	0	0	0	0	0	93.416	0	4.749	0	0
MCOLN1	0	0	369.077	0	38.62	0	0	0	0	0	350.509	0	100.375	0	0	0	4.416	10.436	0	0	34.366	36.782	0	0	67.103	0	0	0	0	9.744	0	0
USP48	0	0	0	0	16.087	25.809	0	0	0	28.288	0	0	0	0	0	0	3.679	6.521	0	0	14.315	7.661	0	0	0	0	0	0	0	5.412	0	0
EFNB1	0	0	0	0	46.102	73.962	0	1457.04	0	81.065	0	0	119.82	200.526	0	0	15.814	12.458	0	73.239	0	0	0	0	80.102	0	0	0	0	7.755	0	0
PDPR	84.896	0	0	0	0	23.602	0	0	0	8.623	0	0	76.473	0	100.987	35.275	5.046	3.975	0	0	0	0	0	0	127.809	0	0	18.256	0	3.712	0	0
GLG1	62.479	0	0	0	21.654	34.74	0	0	165.985	57.115	131.02	0	84.42	0	0	0	3.714	1.463	0	0	0	20.623	11.545	0	0	112.677	0	0	0	3.642	0	39.148
KIF4A	0	0	0	0	0	0	0	0	0	0	0	0	0	0	0	0	0	4.554	0	0	0	0	0	0	0	0	0	0	0	0	0	0
TNRC6A	0	262.575	0	0	11.822	0	0	0	181.23	13.858	0	0	0	51.419	0	28.345	9.462	6.389	0	18.78	0	0	12.605	37.848	0	0	0	44.008	0	7.457	0	0
PLEKHG2	0	368.86	0	0	33.214	53.284	0	0	0	38.935	0	0	129.484	72.233	0	79.637	7.595	29.168	0	0	14.778	11.862	17.707	106.335	0	0	26.892	0	0	16.062	0	0
DLL3	0	0	836.555	0	0	0	0	0	0	0	0	0	0	0	0	0	0	0	0	0	0	13.895	0	0	0	0	0	0	0	0	0	0
NAT14	0	0	0	0	141.269	0	0	0	0	82.801	0	0	0	0	0	0	8.076	0	0	0	0	0	0	0	0	0	0	0	0	0	0	0
PITPNM2	0	0	0	0	16.678	0	0	0	0	9.775	0	0	43.345	0	0	0	1.907	0	0	0	0	3.971	0	0	0	0	0	0	0	2.805	0	0
EXOC1	0	0	0	221.628	28.574	0	0	0	0	16.748	0	0	74.263	0	0	68.512	0	42.465	0	0	25.426	0	0	0	0	0	0	0	49.037	15.62	0	0
RBM27	0	0	0	0	0	0	0	0	0	0	0	0	0	0	0	0	10.623	9.414	65.749	0	0	0	0	0	0	0	0	0	0	1.953	0	0
OSBPL8	95.852	0	0	0	49.831	0	0	0	0	58.414	50.25	0	0	72.248	0	0	13.294	17.954	0	26.388	0	3.955	35.422	0	0	86.431	0	0	0	15.367	0	60.059
DTX2	0	0	0	0	212.114	48.613	0	0	0	17.761	0	516.398	0	0	0	145.312	103.939	184.231	85.779	240.693	242.678	202.015	226.169	388.054	157.949	157.675	294.418	263.211	312.019	173.299	151.57	109.564
NLRC4	0	0	0	0	0	0	0	0	0	0	0	0	0	0	0	0	0	5.696	0	0	0	0	0	0	0	0	0	0	0	3.546	0	0
PUS7	0	767.59	0	0	0	55.442	0	0	0	0	0	0	0	0	0	0	0	0	0	0	0	0	0	0	60.045	0	0	0	0	1.453	0	0
LAMB4	0	0	0	0	0	0	0	0	0	0	65.879	0	56.597	0	149.48	0	0	0	0	0	19.378	0	0	0	0	0	0	0	0	0	0	0
NRCAM	107.61	0	0	0	18.648	0	0	0	0	10.93	0	0	0	0	128.006	0	0	0	0	0	0	0	0	0	0	0	0	0	0	0	0	0
LAMB1	108.31	0	89.685	145.583	0	60.223	0	0	0	22.002	227.127	0	0	81.639	0	0	0	2.536	0	0	0	4.469	0	0	0	0	0	0	0	1.579	0	0
SLC26A4	0	0	251.736	0	0	0	0	0	0	92.637	0	448.91	0	0	0	0	0	0	0	83.695	0	6.272	0	0	0	0	0	0	45.207	0	0	0
SLC26A3	0	0	0	0	45.175	0	0	0	0	0	409.998	0	0	0	0	0	0	0	0	0	0	0	0	0	0	0	0	0	0	0	0	0
DLD	0	0	0	0	86.497	92.511	0	0	0	33.799	0	0	0	0	0	0	0	3.895	0	0	0	13.73	0	0	0	0	0	0	49.481	6.062	0	0
WDR7	0	0	0	0	9.735	0	184.19	0	0	0	88.353	0	0	0	66.825	0	0	0	0	15.465	0	0	93.421	0	0	0	0	0	0	0.819	0	0
TXNL1	0	0	64.616	0	13.523	0	0	0	0	31.705	0	0	70.293	0	92.826	0	24.739	23.752	0	0	0	28.978	0	0	0	70.366	0	33.561	23.208	12.511	22.547	48.896
IL5RA	0	0	110.611	0	0	0	0	0	0	13.568	0	0	0	0	0	0	0	0	0	0	0	0	0	0	0	0	0	0	0	0.973	0	0
ABCC6	0	0	0	0	0	0	0	0	0	0	122.131	0	104.924	0	277.117	0	0	2.727	0	0	0	0	0	64.624	0	0	0	0	0	0.849	0	0
CMTM6	0	0	0	268.535	103.863	0	0	0	0	202.922	0	0	0	0	475.3	0	83.128	46.776	0	0	0	41.216	73.83	0	60.154	0	56.064	42.961	59.415	36.397	0	125.181
ITGA6	0	0	0	0	0	0	0	0	0	191.901	0	0	0	0	0	0	0	0	0	0	0	11.136	0	0	81.267	0	0	0	0	0	38.993	84.559
RAPGEF4	0	0	0	0	0	0	0	0	0	12.561	64.834	0	0	0	0	0	4.901	0	0	0	0	0	0	0	0	0	0	0	0	3.605	0	0
MAP3K20	0	0	52.905	257.637	0	0	0	0	0	12.979	100.486	0	28.776	0	0	0	0	0	0	0	9.852	18.454	11.806	0	0	0	0	0	0	0	0	0
FH	0	0	0	0	0	0	0	0	0	83.613	0	0	0	0	0	0	8.155	19.274	0	0	0	16.983	0	0	123.931	0	0	0	0	5.999	0	0
SEL1L3	0	0	0	0	40.802	65.458	0	0	0	23.915	123.435	0	53.022	88.736	0	0	0	2.756	0	0	0	4.857	0	0	0	0	0	0	0	0	0	0
TF	0	396.207	85.235	0	35.676	0	0	0	0	0	107.929	0	0	77.588	0	0	0	0	0	0	15.873	0	0	0	30.994	0	0	0	0	0.75	0	0
CDV3	0	0	167.171	0	69.971	56.127	0	0	0	123.036	211.68	0	0	0	0	0	120.005	9.454	0	0	0	24.99	0	0	0	0	0	43.414	0	22.068	0	0
MYO15A	0	0	0	185.909	7.989	12.817	0	0	0	23.414	169.19	136.154	145.353	34.751	54.842	19.157	0.913	0	0	38.077	0	0	0	0	0	0	0	9.914	0	2.016	0	0
ALKBH5	0	0	0	0	0	0	0	0	0	56.144	0	0	0	0	0	114.838	16.428	6.471	135.58	0	0	45.614	51.068	0	0	0	0	0	0	14.098	0	173.173
APOH	0	0	548.073	0	0	0	0	0	0	0	0	0	0	0	0	0	0	0	0	0	0	0	0	0	0	0	0	0	0	0	0	0
NLRP1	68.836	529.905	0	92.524	11.929	38.274	0	0	0	0	108.261	0	31.003	0	163.765	0	4.092	0	0	0	10.615	0	0	0	0	0	19.317	0	0	0.502	0	0
PITPNM3	0	319.871	0	0	0	0	0	0	0	16.882	0	0	37.429	0	98.855	0	1.647	0	0	0	0	3.429	0	0	0	0	0	0	0	5.45	0	0
SPAG7	311.425	0	0	0	53.968	0	0	0	0	126.527	0	0	140.263	0	0	0	12.341	14.583	0	0	0	25.699	172.631	0	0	0	87.393	66.968	0	15.886	0	0
ORC6	0	0	0	0	0	0	0	0	0	0	0	604.241	0	0	0	0	0	0	0	0	0	0	37.806	0	0	0	0	0	0	0	0	0
ZFHX4	0	0	0	0	9.739	0	0	0	0	0	0	0	25.313	0	0	0	0	0	0	0	0	0	0	0	16.922	0	0	0	0	0	0	0
SLC17A6	0	0	0	0	0	0	0	0	0	0	0	0	0	0	0	0	0	0	0	0	0	0	0	0	0	0	0	0	62.147	0	0	0
CPA1	0	0	0	0	0	0	0	0	0	0	0	0	135.941	0	0	0	0	0	0	0	0	0	0	0	0	0	0	0	0	4.399	0	0
ZC3HC1	0	0	0	0	50.741	0	0	0	0	0	0	0	131.878	0	0	0	0	0	0	0	0	24.163	0	0	0	0	0	0	0	2.134	0	0
ESR1	0	0	52.695	0	11.028	0	0	0	0	0	33.362	0	85.986	0	0	0	0	2.98	0	0	0	2.626	70.553	0	0	0	17.858	0	0	6.956	18.387	0
RGS17	0	0	0	0	19.342	0	0	611.297	0	11.337	0	0	0	0	0	0	4.423	2.613	0	0	0	9.211	0	0	0	0	0	0	0	2.44	0	0
ANGPT2	0	0	0	0	22.551	0	0	0	0	13.218	204.666	0	0	98.087	0	0	0	0	0	0	20.067	16.108	24.045	0	0	0	0	0	0	0.948	0	0
TMEM101	0	0	0	0	0	0	0	0	0	59.128	152.593	0	0	0	346.236	120.941	17.301	0	0	0	0	0	0	0	0	0	0	0	0	2.121	0	0
CD200	0	0	0	0	0	0	0	0	0	0	0	0	0	0	0	0	0	0	0	0	0	0	0	0	0	0	0	0	0	0	0	0
CCDC80	0	0	0	0	0	0	0	0	0	0	70.722	0	30.379	0	0	0	5.346	0	0	0	0	0	0	0	0	0	0	0	0	0.492	0	0
PSME1	0	0	409.901	0	85.785	137.624	0	0	0	351.963	0	0	0	0	0	205.689	166.743	92.721	485.681	0	0	204.252	182.938	0	149.051	446.376	416.748	0	147.221	90.186	715.157	310.176
PPP2R3C	228.228	878.466	0	0	0	63.45	0	0	0	0	119.649	0	102.792	172.027	0	0	0	5.344	0	0	0	18.834	126.513	0	0	0	0	0	0	6.653	0	0
HAUS4	0	0	0	0	60.174	0	0	0	0	35.27	0	0	0	0	0	0	0	0	0	0	0	0	0	0	0	0	0	0	0	2.53	0	0
JPH4	166.129	0	0	0	0	0	0	0	0	16.874	174.187	0	74.823	0	0	0	0	0	0	0	0	0	0	0	0	0	0	0	0	1.211	0	0
MYH7	0	0	0	0	0	0	0	0	0	14.712	0	0	0	0	0	0	0	3.391	0	0	0	5.976	0	0	0	0	0	0	0	10.555	0	90.755
CEBPE	0	0	0	0	0	0	0	0	0	0	0	0	0	0	0	0	11.241	0	0	0	0	0	0	0	0	0	0	0	0	0	0	0
SLC7A8	0	0	0	0	0	40.913	0	0	0	0	0	0	66.28	0	0	0	5.832	3.446	0	0	0	12.144	0	0	0	0	0	0	0	13.941	0	0
OSGEP	0	0	0	0	30.332	0	0	0	0	17.778	91.762	0	157.667	0	0	0	0	8.196	0	0	0	50.554	0	0	0	0	49.118	0	0	1.276	0	0
SLC22A17	0	0	0	0	35.714	0	0	0	0	0	0	608.62	92.82	0	0	0	0	0	0	0	0	0	0	0	0	0	0	0	0	0	0	0
RNF31	0	0	0	0	0	0	0	0	0	0	0	0	0	0	0	0	0	0	0	0	0	0	32.699	0	0	0	0	0	0	0	0	0
SCFD1	268.344	0	111.099	0	23.251	0	0	0	0	27.256	0	0	0	0	0	0	7.975	9.424	0	0	0	11.072	0	0	0	0	0	0	0	13.689	0	84.07
G2E3	95.447	0	0	0	16.54	0	0	0	0	9.695	0	0	42.988	0	0	0	5.674	8.939	0	0	0	19.691	0	0	28.739	0	0	0	0	7.651	55.156	0
HECTD1	0	0	0	0	12.167	39.039	230.205	0	186.526	49.92	0	0	0	0	0	29.174	48.69	69.043	68.886	57.987	21.654	52.145	38.92	77.907	0	63.311	98.514	45.294	62.642	65.491	40.573	87.987
HNRNPC	0	0	0	0	104.517	0	0	0	320.456	73.512	0	356.229	0	90.921	0	200.482	157.742	118.616	59.173	132.831	74.403	134.38	66.865	133.846	36.32	108.769	67.7	155.633	179.368	65.048	104.558	75.581
RPGRIP1	161.178	0	133.461	0	0	0	0	0	0	16.371	337.992	0	145.186	0	0	0	0	0	0	0	0	0	0	0	0	0	0	0	0	3.524	0	0
SUPT16H	0	0	0	0	0	34.276	0	0	0	12.523	0	0	55.529	0	146.658	0	7.329	14.433	0	33.941	0	0	0	0	0	0	34.598	53.024	36.666	6.289	0	0
TOX4	0	0	0	0	21.592	0	0	0	0	25.311	65.32	0	56.117	0	0	0	29.625	43.758	61.122	0	76.853	25.705	23.022	0	75.031	0	34.965	53.586	0	20.883	0	0
GEMIN2	0	1340.25	288.323	0	0	0	0	0	0	35.367	0	0	0	0	0	0	0	0	0	0	0	0	0	0	0	0	0	0	0	0	0	0
TGM1	236.05	0	0	0	40.906	0	0	0	0	23.976	0	0	106.314	0	280.79	0	0	0	0	0	36.4	0	0	0	0	0	0	50.76	0	6.881	0	0
TINF2	0	0	0	0	0	0	0	1780.47	0	0	0	0	0	0	386.707	0	45.089	22.834	0	0	50.13	40.24	60.069	0	195.767	0	91.228	0	0	30.797	93.93	0
DAZL	0	0	0	0	0	0	0	0	0	0	0	0	0	0	0	0	0	0	0	0	0	0	0	0	0	0	68.138	0	0	0	0	0
SEMA6A	80.471	0	0	0	27.89	0	0	0	0	8.174	0	0	36.244	60.655	0	0	0	0	0	0	0	3.32	0	0	0	0	0	0	0	0	0	0
TRPM7	71.487	0	59.194	0	0	0	234.386	0	0	29.044	112.431	0	0	0	0	0	0	0	0	0	0	2.95	0	0	0	0	0	0	21.26	1.563	0	0
TYRO3	0	620.103	133.4	216.545	13.959	0	0	441.173	213.998	8.182	84.459	0	108.84	0	0	0	0	1.886	0	0	0	3.324	0	0	0	0	0	0	0	1.761	23.274	0
WDR76	0	0	0	0	0	0	0	0	0	0	0	0	0	162.958	0	0	0	0	0	0	0	0	0	0	0	0	0	0	0	1.575	0	0
CAPN3	0	0	0	0	30.587	0	0	0	0	0	185.067	0	79.496	133.041	419.92	0	0	0	0	0	0	0	0	0	0	0	0	0	0	0	0	0
SNAP23	0	575.172	0	0	51.791	83.088	0	0	0	30.356	78.34	0	0	0	0	62.09	53.294	41.984	0	0	69.129	36.994	55.222	0	44.993	0	0	96.4	0	25.046	0	0
TBX15	0	0	0	0	40.143	0	0	0	0	0	0	0	0	0	275.552	0	0	0	0	0	0	0	0	0	0	0	0	0	0	1.688	0	0
PHGDH	95.654	0	0	0	16.576	0	0	0	0	9.716	50.147	564.973	86.163	0	113.784	0	1.895	2.24	0	0	0	11.84	0	0	0	0	0	0	0	0.697	0	0
COL9A3	0	0	151.114	0	0	0	0	0	0	18.536	95.675	0	82.195	0	0	0	0	8.546	0	50.241	0	7.53	33.721	0	0	0	0	0	54.274	0	0	0
EZR	0	0	0	0	457.159	806.76	1729.91	0	2102.52	1178.99	0	0	118.816	397.691	0	109.614	726.557	494.125	388.24	653.631	325.443	457.164	292.471	439.086	953.177	237.88	444.182	510.558	156.912	438.318	457.341	495.892
MYL6	191.288	0	158.393	257.115	497.231	691.345	627.182	1047.65	508.182	796.599	200.566	564.911	430.771	720.917	0	794.818	970.275	1034.57	656.866	1000.56	737.436	868.191	318.107	636.765	575.959	862.439	1019.91	863.816	398.221	751.351	1105.4	479.43
AGO1	126.983	0	0	0	44.011	0	0	0	0	12.898	33.286	187.504	0	0	0	0	1.258	1.487	0	0	0	0	0	0	0	0	0	13.653	0	1.851	0	0
TEKT2	0	0	0	0	0	0	0	0	0	45.273	0	0	200.75	0	0	0	0	0	0	0	0	18.391	0	0	0	0	0	0	0	3.248	0	0
CLSPN	162.936	0	134.917	0	28.236	271.789	0	0	432.861	0	597.935	481.182	146.769	0	0	0	0	0	0	0	0	6.723	30.106	0	0	0	0	0	48.457	0	0	0
RFFL	0	0	0	139.22	35.898	0	0	0	0	10.52	54.3	305.883	0	0	0	0	8.209	7.275	0	0	15.972	21.368	19.138	57.465	0	0	58.132	0	30.804	15.851	29.927	0
UNC13D	0	0	282.521	152.869	0	0	0	0	0	11.552	0	0	51.223	85.725	135.288	0	9.014	10.651	0	31.31	0	18.77	42.029	0	34.244	0	0	24.457	0	9.946	32.861	71.262
MFSD11	0	0	0	0	115.973	0	0	0	0	40.785	0	0	241.132	0	0	55.614	39.78	21.936	65.659	0	20.64	11.045	0	0	0	0	0	0	39.806	11.705	0	0
DPYSL2	0	0	0	162.224	0	0	0	0	0	49.035	0	0	0	0	0	0	0	2.826	0	0	0	4.98	0	0	0	0	0	0	0	0.88	0	0
TGFB2	0	0	0	0	0	47.585	0	0	0	34.77	0	0	0	129.012	0	0	13.565	0	0	0	0	0	0	0	0	0	0	0	0	0	0	0
GPATCH2	0	0	0	0	0	27.749	0	0	0	0	0	0	0	0	0	0	3.955	4.674	0	0	0	0	0	0	30.053	0	0	0	0	8.001	0	0
NUP50	0	0	0	0	0	0	0	0	0	21.531	55.567	0	0	0	0	0	12.601	14.89	51.996	0	16.345	8.747	0	117.61	31.914	0	0	0	63.044	6.952	0	0
CDC45	0	0	0	0	0	0	0	0	0	0	0	0	0	0	0	0	0	0	0	0	0	0	0	0	0	0	0	0	0	2.257	0	0
COMT	0	0	140.526	0	117.638	47.182	0	0	0	51.713	88.971	0	76.436	0	0	70.516	0	11.92	0	0	0	14.005	31.358	94.156	0	0	47.624	0	50.472	13.604	0	0
ADA2	152.008	0	377.604	0	79.025	169.04	0	0	0	15.44	0	0	0	0	180.819	0	9.036	0	0	0	0	6.272	0	0	91.538	0	0	0	0	5.539	0	0
ECHDC1	0	0	0	208.708	26.908	0	0	0	0	15.771	0	0	0	0	0	0	6.153	0	0	0	23.944	12.813	0	0	0	0	0	0	0	4.526	0	0
LRRFIP2	0	0	0	0	28.708	23.028	0	0	0	8.413	43.424	0	0	62.433	197.059	0	6.565	9.697	0	22.803	12.773	20.506	15.305	0	0	0	23.244	17.812	0	6.64	0	0
SEC22C	0	0	0	0	18.726	0	0	591.817	0	21.951	0	0	0	162.898	0	0	0	0	53.009	0	0	13.376	0	0	0	0	0	0	0	0.787	0	0
XYLB	0	0	0	0	0	45.875	0	0	0	50.28	173.013	0	74.319	0	0	0	0	0	0	0	0	0	30.49	0	0	0	46.305	0	0	2.405	0	0
HDAC6	0	0	140.229	0	0	0	0	0	0	8.601	44.391	0	152.549	0	100.725	0	0	0	0	0	0	0	31.292	0	0	0	0	0	25.182	3.702	0	0
OR1I1	0	0	0	391.297	0	0	0	0	0	14.784	76.309	0	131.116	0	346.293	0	0	0	0	0	0	0	0	0	0	0	0	0	0	0	0	0
GABRP	0	0	0	256.447	429.815	477.381	0	1044.93	0	232.545	0	0	257.791	143.809	226.953	2140.44	638.87	1067.62	1216.72	1260.58	1912.36	1377.63	1374.88	1587.78	1608.5	2064.48	1873.91	1189.79	1815.71	1461.26	1984.55	1315.01
KRT31	0	0	0	0	0	0	0	0	0	0	0	0	0	416.379	0	0	0	0	0	0	0	0	0	0	0	0	0	0	0	0	0	0
CDC6	0	0	0	0	0	0	0	0	0	0	0	508.531	0	0	0	0	0	4.032	0	0	26.553	0	0	0	51.848	0	0	0	0	3.765	0	0
UPRT	0	0	258.419	0	0	0	0	0	0	0	0	0	0	0	0	0	0	7.307	0	171.834	48.125	51.508	57.666	0	93.968	0	0	0	0	15.92	0	0
CDC23	0	0	0	0	0	0	0	0	0	0	0	563.81	85.986	143.902	0	0	0	13.41	0	0	0	7.877	0	0	0	0	0	0	113.556	4.174	0	0
AAAS	213.061	0	0	0	0	0	0	0	0	0	0	0	0	0	253.444	0	4.222	0	0	0	0	0	0	0	0	0	0	45.816	0	1.553	0	0
CBX5	58.62	0	48.539	0	0	0	0	0	0	5.954	0	173.117	26.402	0	69.731	0	0	0	0	0	0	21.768	0	0	0	0	0	0	17.434	0	0	0
FMO2	184.213	0	152.535	0	127.691	0	0	0	0	18.711	0	0	0	0	0	0	7.3	51.756	0	0	0	0	0	0	55.466	0	0	0	0	14.767	0	0
SUCO	0	0	92.48	0	0	0	0	0	0	22.688	0	0	0	0	0	0	13.277	0	0	0	0	0	0	61.964	0	0	0	24.017	0	5.697	0	0
MSH2	193.683	745.5	0	0	0	0	0	0	0	19.673	0	0	261.699	145.989	0	0	0	4.535	0	0	29.867	0	0	0	0	0	0	0	0	1.411	0	0
MAP3K1	114.262	0	94.613	0	19.801	31.766	374.635	0	0	11.606	0	0	51.462	0	0	0	0	2.675	0	0	0	4.715	0	0	0	0	0	0	0	2.498	0	0
DHPS	0	0	0	0	0	0	0	0	0	29.79	153.76	0	0	0	348.885	0	5.811	6.867	0	0	0	12.102	0	0	0	0	0	126.139	0	6.412	0	0
HOOK2	148.176	0	368.084	0	0	0	0	0	0	30.101	155.363	0	66.737	0	0	0	2.936	20.816	72.689	40.792	0	36.683	82.138	0	44.615	0	41.581	63.727	0	12.958	0	0
NXPE1	0	0	0	0	35.391	0	0	1118.52	0	20.743	107.066	0	0	0	0	0	0	0	0	0	0	8.426	0	0	0	0	0	0	0	1.488	0	0
ARCN1	0	0	174.775	0	36.577	58.681	0	0	0	64.316	0	0	0	159.095	0	87.702	50.186	88.953	103.543	58.107	0	34.836	39.001	0	0	0	59.231	45.388	0	29.225	60.986	132.254
EPB41L4B	0	0	0	0	0	0	0	0	0	11.366	58.663	0	0	0	0	0	0	0	0	0	0	4.617	0	0	0	0	0	0	0	0	0	0
TMEM38B	0	0	0	0	33.869	0	0	0	0	19.851	0	0	0	0	0	0	3.872	13.728	0	0	0	0	0	0	0	0	0	0	0	1.424	0	0
PSMD5	0	0	164.719	0	0	0	0	0	0	20.205	0	0	0	0	0	0	0	18.63	0	0	30.675	8.208	0	110.366	0	0	0	0	0	11.597	0	0
PTGS1	0	0	252.171	0	0	0	0	0	0	0	0	0	68.581	0	0	0	0	0	0	0	0	6.283	0	0	0	0	0	0	0	7.767	0	0
NUP188	0	0	0	0	19	30.482	0	0	0	0	172.443	0	49.382	0	0	0	0	0	0	0	0	0	0	60.831	0	0	0	0	0	1.598	0	0
CRAT	0	0	0	311.607	0	128.903	0	0	0	141.282	121.537	684.638	0	0	551.538	96.327	27.56	48.851	227.452	127.644	71.498	76.523	85.672	0	69.803	0	195.169	0	0	67.576	0	145.26
SH2D3C	0	0	0	0	0	0	0	0	0	38.441	0	0	0	142.636	450.204	0	0	0	0	0	0	0	0	0	0	0	0	0	0	1.379	0	0
NANS	0	0	0	0	93.122	0	0	0	0	72.775	281.717	0	161.351	135.015	0	74.427	145.514	88.071	351.482	98.625	138.108	118.252	132.39	0	161.8	323.038	50.266	38.518	0	146.197	51.755	224.471
TBC1D2	0	0	0	0	0	0	0	0	0	145.965	0	0	0	0	0	0	28.474	106.547	0	65.937	147.736	29.647	0	0	72.116	0	201.638	154.513	142.461	87.27	0	300.148
WHRN	0	0	0	0	0	0	0	0	0	0	0	0	0	0	189.237	0	0	0	0	0	0	19.692	0	0	0	0	0	0	0	0	0	0
PDE6C	0	0	0	0	0	0	0	0	0	0	0	0	119.965	200.768	0	0	0	0	0	0	0	0	0	0	0	0	0	0	0	1.941	0	0
CWF19L1	0	0	0	0	76.679	0	0	0	0	0	0	0	0	0	0	0	4.384	0	0	0	0	9.129	0	0	0	0	0	0	0	1.612	0	0
SEMA4G	0	0	0	0	0	0	0	0	0	0	0	0	75.592	0	0	0	0	0	0	0	0	0	0	0	0	151.341	0	0	0	2.446	0	0
BTAF1	0	0	0	0	20.151	0	0	636.856	0	11.811	60.961	0	52.372	0	0	0	0	13.613	0	0	17.931	19.191	21.486	0	35.012	0	32.631	0	34.582	11.016	0	0
IKZF5	0	0	0	0	0	49.677	0	0	0	0	0	0	0	0	0	0	24.783	46.02	0	0	27.554	7.373	0	0	0	0	0	0	0	16.928	0	0
BLNK	241.216	0	0	0	0	0	0	0	0	49.001	126.458	0	0	0	0	0	52.573	56.476	118.331	66.406	37.197	19.905	0	0	0	0	0	51.871	71.737	28.125	69.696	0
TLL2	0	0	0	0	0	0	0	0	0	0	113.41	0	0	0	0	0	0	0	0	0	0	0	0	0	0	0	0	0	0	0	0	0
CYP26A1	0	0	0	0	51.407	0	0	0	0	0	0	0	0	223.601	0	0	0	0	0	0	0	0	0	0	0	0	0	0	0	0	0	0
TDRD1	0	0	0	0	0	0	0	0	0	0	0	0	0	0	0	0	0	0	0	0	0	0	0	0	0	0	0	0	0	0	0	0
SORBS1	0	0	0	0	0	0	0	0	0	0	0	0	0	0	0	0	0	1.908	0	0	0	16.812	0	0	0	0	22.868	0	0	3.563	0	0
CRTAC1	0	0	0	0	0	0	0	0	0	75.612	0	0	0	187.037	0	0	0	0	0	0	0	0	0	0	0	0	0	0	0	1.808	0	0
BAMBI	0	0	0	0	0	0	0	0	0	116.097	0	0	0	0	0	0	7.549	0	0	0	0	15.72	0	0	0	0	0	0	0	11.106	0	0
IL11	0	0	0	0	0	0	0	0	0	0	0	0	0	248.799	0	0	0	0	0	0	0	0	0	0	0	0	0	0	0	2.405	0	0
MYO3A	0	0	0	0	18.659	0	353.039	0	286.054	21.873	0	0	0	0	0	0	2.133	0	0	0	0	4.443	0	0	0	0	0	0	0	0	0	0
WAC	72.337	0	0	0	37.606	40.221	0	0	0	14.695	37.923	0	0	54.524	0	0	15.766	28.792	35.486	19.914	11.155	20.893	40.098	40.133	21.78	0	0	46.666	0	29.52	0	0
CREM	0	0	0	0	134.043	0	0	0	0	31.426	81.103	0	0	116.607	0	64.28	18.391	18.11	0	0	71.567	6.383	28.585	0	0	0	0	66.533	46.008	11.274	0	0
NUBP2	0	0	0	0	61.322	0	0	0	0	71.884	92.756	0	0	0	0	0	3.506	8.285	0	48.709	27.284	0	0	0	0	0	0	76.094	0	29.655	0	110.862
TPSD1	0	0	0	0	0	0	0	0	0	0	0	0	0	0	0	0	0	13.474	0	158.43	0	0	0	0	0	0	0	0	0	0	0	0
SMIM24	0	0	0	0	0	0	0	0	0	59.779	0	0	265.076	0	0	0	0	0	0	0	0	0	0	0	0	0	0	0	0	8.578	0	0
HIVEP1	0	0	66.494	0	13.916	0	0	0	0	8.156	0	0	36.168	0	95.523	0	4.773	1.88	0	0	0	6.627	0	0	0	0	0	17.268	0	2.926	23.202	0
TREM2	0	0	0	0	0	0	0	0	0	0	0	0	0	0	0	0	0	0	0	0	0	0	0	0	0	0	0	0	0	5.867	0	0
KCNK16	0	0	0	0	0	0	0	0	0	48.145	0	0	0	0	0	0	0	0	0	0	0	0	0	0	0	0	0	0	0	3.454	0	0
CRISP3	0	0	0	0	339.97	109.083	0	0	1042.37	159.411	205.698	1158.73	0	591.492	0	5706.1	3630.57	2627.34	3079.66	3132.5	2057.16	1618.92	1739.99	2829.92	2362.79	2830.43	1321.28	3206.19	2917.22	4025.88	3060.95	1966.79
FKBP5	82.955	0	0	0	14.375	0	0	0	0	8.426	0	0	0	0	197.356	0	6.575	5.827	0	22.837	12.792	3.423	45.984	0	0	0	0	0	0	4.232	0	0
SRPK1	0	0	0	177.084	22.831	0	0	721.554	0	0	0	0	0	0	0	0	0	0	0	0	0	5.436	0	0	0	0	0	0	0	8.641	0	0
BRPF3	0	0	110.394	0	23.103	0	0	0	0	13.541	0	0	0	0	0	0	0	9.364	0	0	0	5.501	0	0	0	0	0	0	0	6.801	0	0
MRPS18A	0	0	0	0	118.99	0	0	0	0	209.227	0	0	0	0	0	0	81.63	32.153	0	189.03	0	28.331	126.874	0	0	619.156	0	147.653	0	45.034	0	0
PGC	0	0	0	0	0	0	0	0	0	0	0	1285.77	392.182	0	517.901	0	0	0	0	0	67.138	0	0	0	0	0	0	0	0	0	0	0
TMEM14A	0	0	0	0	0	0	0	0	0	180.543	0	0	0	0	0	0	0	0	0	0	0	0	0	0	0	0	0	0	0	0	0	0
EFHC1	38.778	0	0	0	13.44	10.781	0	0	0	3.939	20.329	0	17.465	0	0	0	0	0	0	0	0	1.6	0	0	0	0	0	0	0	0	0	0
NCR2	0	0	0	0	0	0	0	0	0	0	0	0	0	0	0	0	14.33	0	0	0	0	0	0	0	0	0	0	0	0	5.271	0	0
HSP90AB1	0	0	0	0	307.616	411.256	970.028	0	0	721.203	155.102	0	932.748	0	0	860.511	808.955	477.954	290.268	325.792	364.977	512.699	273.333	0	267.241	0	166.046	190.859	439.933	323.397	341.932	185.377
CDC5L	0	0	0	0	23.787	38.161	0	0	0	27.884	0	0	0	206.926	0	0	5.439	22.496	0	0	21.167	11.327	25.363	0	0	0	0	0	0	9.003	0	0
ITPR3	89.326	0	73.965	120.065	15.479	0	0	0	0	9.073	0	0	40.231	67.329	106.256	0	19.469	8.366	0	0	0	25.799	0	0	0	0	25.067	0	0	12.368	0	0
DSP	0	0	0	0	15.137	72.855	0	0	0	62.107	0	257.969	39.343	131.684	0	36.296	69.231	14.316	42.851	0	13.47	28.834	16.141	0	52.603	0	24.513	56.352	25.978	27.372	25.239	0
SIRT1	0	0	0	0	0	0	0	0	0	19.677	0	0	0	0	0	0	19.192	13.607	95.034	0	0	23.98	0	107.48	0	0	0	41.658	0	5.647	55.974	242.77
HNRNPH3	0	0	0	0	142.176	91.237	0	0	0	33.333	0	0	0	0	0	0	45.517	34.576	0	0	0	13.541	0	0	49.406	0	46.047	0	0	16.741	94.822	0
IFT74	0	0	0	315.591	0	0	0	0	0	0	0	0	0	0	0	0	0	0	0	64.638	0	0	0	0	0	0	0	0	0	1.711	0	0
JAK2	0	0	0	0	49.524	39.726	0	0	0	0	149.823	0	64.357	0	0	0	5.662	10.037	0	0	0	0	26.403	0	0	0	0	0	0	4.165	0	0
IL12RB1	0	0	169.854	0	35.547	57.028	0	0	0	20.835	107.539	0	0	0	0	0	0	0	0	0	31.632	0	0	0	0	0	0	0	0	1.495	0	0
ABL1	0	0	116.321	0	24.344	0	0	0	0	14.269	0	0	0	0	0	0	0	6.578	0	0	0	0	0	0	0	0	0	0	0	3.071	0	0
ACOT7	0	0	0	0	74.094	0	0	0	0	108.571	0	0	0	0	0	0	0	0	0	0	0	0	39.502	0	0	0	0	0	0	6.232	0	0
SH3GLB1	128.128	0	0	344.439	44.407	35.621	0	0	340.388	26.028	0	0	0	0	0	106.476	30.464	59.997	62.854	35.273	79.031	89.872	71.024	0	0	0	107.866	27.552	76.21	47.619	74.041	0
CDC7	0	0	0	0	0	0	0	0	0	0	0	0	0	0	0	0	0	0	0	0	0	0	0	0	0	0	0	0	0	0	0	0
SYDE2	0	0	0	0	23.684	0	0	0	0	0	71.648	0	0	206.027	0	0	0	0	0	0	0	0	0	0	0	0	0	0	0	2.988	0	0
PCSK5	69.394	0	0	93.274	12.025	19.292	0	0	184.354	7.048	145.519	0	62.508	0	0	0	1.375	8.124	34.042	0	0	0	0	0	0	0	19.473	0	0	6.068	0	0
SCD	0	0	0	0	142.468	137.136	539.105	0	0	167.007	0	0	0	0	0	0	3.258	0	0	0	25.355	33.921	30.382	0	0	0	0	0	0	31.154	0	0
TMED1	0	0	0	0	0	0	0	0	0	0	0	0	0	0	0	0	11.546	13.643	0	0	0	24.043	0	0	175.453	0	0	0	0	4.246	0	0
ABLIM1	89.317	343.786	147.915	0	61.912	124.156	0	0	237.282	81.648	46.824	0	0	0	0	148.448	116.8	135.927	43.815	122.943	96.411	147.41	99.021	297.32	107.572	0	150.386	134.445	79.688	184.198	129.034	167.893
ERMP1	0	0	0	0	23.404	37.547	0	0	0	0	0	0	0	0	0	0	2.676	3.162	0	0	0	0	24.955	0	0	0	0	0	40.165	2.953	39.023	0
RAB18	0	545.318	0	0	0	78.775	0	0	0	86.34	148.547	0	0	0	168.528	117.735	58.95	99.512	0	117.009	174.776	64.302	78.534	314.409	127.973	127.751	198.786	91.397	252.804	105.308	40.935	177.542
NRP1	0	0	126.72	0	26.52	21.273	0	0	0	0	40.115	0	0	0	91.022	0	0	14.332	0	0	23.599	9.472	28.277	0	46.079	0	0	16.454	22.756	7.249	0	0
HSD17B7P2	0	0	0	786.881	0	0	0	0	0	0	0	0	0	0	0	0	0	0	0	0	0	0	0	0	0	0	0	0	0	0	0	0
PRTFDC1	0	0	0	0	0	0	0	0	0	38.45	198.456	0	170.496	0	0	0	0	0	0	0	0	0	0	0	0	0	0	0	0	2.759	0	0
PALMD	0	0	0	0	0	0	0	0	284.111	0	0	0	0	0	0	0	0	0	0	0	0	0	0	0	0	0	0	0	0	1.559	0	0
[truncated: 16,921 more rows]

## Sheet:  second-void morning urine
gene	PL01_02	PL01_05	PL01_22	PL01_27	PL01_44	PL01_87	PL03_30	PL03_32	PL03_48	PL03_50	PL03_62	PL03_61	PL05_22	PL05_67	PL05_68	PL05_74	PL05_75	PL04_33	PL04_38	PL04_39	PL04_42	PL04_44	PL04_45	PL04_46	PL04_47	PL04_48	PL04_49	PL04_51	PL04_53	PL04_58	PL04_60	PL04_61	PL04_63	PL04_64
TSPAN6	0	0	0	0	0	0	75.634	0	286.934	156.826	0	293.328	0	0	0	0	51.308	260.743	226.323	225.865	220.422	361.004	258.233	289.578	342.442	196.082	608.483	202.08	321.362	371.171	156.118	672.823	539.163	167.69
TNMD	0	0	0	0	0	0	0	0	0	0	0	0	0	0	0	0	0	0	0	0	0	0	0	0	0	11.507	0	0	0	0	0	0	0	0
DPM1	0	0	0	0	0	0	0	843.083	0	0	0	0	0	0	0	0	0	0	170.07	8.749	0	0	97.025	0	63.43	61.394	0	0	32.633	126.78	0	0	0	126.01
SCYL3	130.333	0	0	0	0	0	0	73.921	0	0	0	0	0	65.666	0	0	33.805	10.106	14.912	9.205	12.102	15.857	0	0	8.953	40.373	57.273	0	5.723	0	51.431	0	0	66.291
C1orf112	0	0	0	0	0	0	0	0	0	0	0	0	0	0	0	0	0	0	0	0	0	0	0	0	0.313	0	0	0	0	0	0	0	0	0
FGR	0	0	241.437	0	0	0	0	0	0	0	0	0	0	0	0	0	66.978	0	0	12.159	23.978	15.709	0	29.078	1.075	15.998	0	0	22.676	44.048	0	0	0	175.123
CFH	0	124.192	0	0	0	0	84.223	0	0	0	0	0	170.288	0	90.968	0	0	8.54	25.203	1.296	0	20.1	14.378	0	11.539	13.647	0	56.257	4.836	37.575	86.924	0	75.049	0
FUCA2	0	0	0	0	0	0	0	0	0	0	0	476.278	0	53.942	0	0	0	74.712	0	3.781	0	0	41.929	0	6.686	0	0	0	0	0	0	0	0	0
GCLC	0	119.526	0	0	0	0	40.529	0	0	0	106.458	0	0	35.604	175.1	0	27.494	0	0	12.478	9.843	19.345	0	23.873	15.445	8.756	0	108.287	9.308	18.082	0	0	0	35.943
NFYA	0	0	0	0	0	0	90.002	0	0	0	0	349.054	0	0	0	0	0	0	0	11.083	0	28.639	0	0	10.616	9.722	0	120.235	0	0	0	0	0	0
STPG1	0	0	197.098	0	0	59.849	120.902	0	0	0	0	0	0	70.807	174.113	0	218.711	0	0	1.241	0	0	13.76	0	1.097	17.413	0	0	0	0	0	0	0	17.87
NIPAL3	0	215.131	0	0	0	324.993	0	0	0	0	95.806	0	0	208.27	0	0	247.428	0	10.914	23.581	17.716	34.818	49.812	0	16.415	37.43	0	97.451	12.565	32.544	0	0	65.002	32.347
LAS1L	0	0	0	0	0	0	0	0	0	0	0	0	0	26.956	265.141	0	41.632	12.445	0	0	0	9.764	0	36.149	3.898	6.629	0	0	21.143	27.379	0	0	0	27.213
ENPP4	385.76	0	0	0	0	0	0	0	0	0	0	0	0	0	0	0	50.028	44.866	44.136	52.22	53.731	46.933	50.358	86.879	68.921	27.882	0	0	93.157	65.803	0	0	525.716	98.104
SEMA3F	0	0	0	0	0	105.548	71.073	0	269.633	0	0	0	0	62.436	153.53	0	0	43.239	85.07	37.198	86.305	56.539	48.532	62.796	36.887	57.581	81.685	0	40.809	63.416	73.352	0	0	31.516
CFTR	0	0	0	0	0	59.807	0	59.739	0	0	0	0	0	0	0	0	27.32	0	0	0	0	0	0	0	0	15.226	46.285	53.8	0	0	0	0	0	0
ANKIB1	0	0	0	0	0	0	0	0	0	99.749	0	0	0	0	0	0	0	0	0	4.443	0	30.615	0	0	15.19	12.991	55.289	64.266	11.049	21.462	49.649	0	85.733	0
KRIT1	0	0	0	0	0	0	0	0	0	0	0	0	0	24.284	0	0	37.505	0	0	0	0	0	0	0	1.405	0	0	0	0	0	0	0	0	0
RAD52	0	0	0	0	0	121.569	0	0	0	0	0	0	0	35.957	0	0	0	0	0	0	0	0	0	0	0.297	0	0	0	0	0	0	0	0	0
BAD	0	0	0	0	0	0	200.819	0	0	0	0	0	1624.11	88.208	0	0	0	0	0	6.183	97.542	63.901	68.565	0	28.789	54.232	0	0	69.184	0	0	0	0	0
LAP3	237.01	0	0	0	0	0	90.621	268.851	0	0	238.033	0	0	39.804	0	0	0	36.754	27.117	44.638	132.049	100.925	92.821	53.378	78.77	63.629	104.151	0	72.845	80.858	93.526	268.715	0	120.551
CD99	136.584	0	0	0	0	77.554	470.005	387.333	396.238	108.284	137.173	405.068	0	22.938	112.81	0	106.28	63.542	0	30.547	25.366	24.926	17.83	15.38	18.101	28.206	0	0	11.994	69.895	0	0	0	69.471
HS3ST1	109.856	247.746	102.713	0	0	0	42.003	62.307	159.349	87.094	0	0	0	147.597	90.734	0	113.976	8.518	50.275	23.277	20.402	26.731	43.023	12.371	33.767	34.03	48.275	112.225	14.47	37.478	43.35	0	74.856	37.251
AOC1	0	793.578	0	0	0	0	89.696	0	0	0	0	0	362.707	196.992	0	0	60.848	0	26.84	2.761	0	0	0	0	2.767	9.689	0	0	0	40.017	0	0	0	0
WNT16	0	0	0	0	0	0	0	156.026	0	0	0	0	0	0	0	617.629	0	0	0	0	0	0	0	0	0	0	0	0	0	0	0	0	0	0
HECW1	0	72.434	0	0	0	0	24.561	0	0	0	0	0	0	32.365	0	0	0	0	0	0	0	0	0	0	0.178	2.653	0	32.812	0	0	0	0	0	0
MAD1L1	0	0	0	0	0	0	0	0	0	0	0	0	191.838	0	0	0	0	0	0	0	0	0	0	0	0.086	0	0	0	0	0	0	0	0	0
LASP1	0	0	0	0	0	144.278	194.306	144.116	184.287	0	0	188.393	0	106.684	0	0	32.953	59.105	203.501	116.65	153.366	92.744	82.926	85.839	118.739	162.667	55.829	64.894	105.988	238.389	100.268	432.128	86.571	107.7
SNX11	0	0	232.599	0	0	0	0	0	0	0	0	0	0	0	0	0	0	0	56.926	2.928	0	0	0	0	13.291	10.275	0	0	32.769	42.436	98.169	0	0	0
TMEM176A	0	0	0	0	0	0	98.591	146.249	374.029	0	0	0	0	86.611	0	1157.86	0	0	0	0	0	0	0	0	0.179	5.325	0	0	0	0	0	0	0	0
M6PR	0	0	0	0	0	0	90.813	0	0	0	238.537	352.196	367.221	39.889	196.171	0	123.21	0	0	16.775	0	0	31.006	80.237	10.547	39.239	0	0	20.857	0	93.724	0	0	0
KLHL13	0	0	0	0	0	0	98.238	0	0	0	0	0	0	21.575	106.106	0	0	0	0	0	0	0	0	0	0.089	0	0	0	0	0	0	0	0	0
CYP26B1	0	0	167.249	0	0	0	0	0	0	0	0	0	0	90.125	147.744	0	46.397	0	0	0	0	0	0	0	0.124	0	0	0	0	0	0	0	0	30.328
ICA1	0	206.818	0	0	0	0	70.129	0	0	0	0	0	0	123.213	0	0	95.147	42.664	41.97	4.318	17.032	0	0	20.654	23.034	34.089	80.599	0	24.16	31.287	144.754	0	0	31.097
DBNDD1	0	0	0	0	0	0	0	0	0	0	0	0	0	31.446	0	0	0	14.518	0	4.408	0	0	24.443	0	3.378	3.867	0	0	0	0	0	0	0	0
ALS2	0	0	0	0	0	0	0	0	0	0	0	0	0	0	0	0	44.815	0	0	1.017	0	0	0	0	0.899	1.784	0	0	0	0	0	0	0	0
CASP10	0	0	0	0	0	67.04	0	0	0	0	0	0	0	19.829	0	0	30.624	9.155	0	5.559	32.891	7.182	0	26.591	15.893	14.629	0	0	31.104	20.14	0	0	0	0
CFLAR	0	44.9	111.69	0	0	45.219	30.45	22.584	0	0	0	0	123.129	26.749	32.888	89.4	61.968	27.787	22.779	22.03	18.488	21.801	25.991	31.387	19.644	22.202	34.996	40.678	22.729	13.585	0	0	0	13.502
TFPI	0	0	0	0	0	0	29.281	0	0	0	0	0	0	0	0	0	19.864	0	8.762	0	0	0	0	8.624	6.217	7.908	0	39.117	3.363	0	0	0	0	0
NDUFAF7	0	0	0	0	0	139.516	0	0	0	0	0	0	0	0	0	0	63.731	0	28.112	8.677	0	0	0	0	2.046	0	0	0	0	0	0	0	0	0
RBM5	0	0	0	0	0	147.388	66.165	0	0	0	0	0	0	29.062	71.464	0	89.769	26.835	39.598	21.388	24.103	21.054	0	19.486	19.991	33.949	38.022	0	18.995	0	0	0	58.958	0
MTMR7	0	0	147.356	0	0	89.489	0	0	0	0	0	0	0	52.937	0	0	40.879	0	0	0	0	0	0	0	0.219	3.255	0	0	0	0	0	0	0	0
SLC7A2	0	0	106.104	279.418	0	0	0	0	0	0	0	0	0	0	0	0	0	0	0	0	0	0	0	0	0.079	2.344	0	0	4.983	0	0	0	0	0
ARF5	0	0	0	0	0	0	0	0	0	0	0	0	0	0	0	0	0	0	0	0	0	0	0	0	17.632	0	0	0	0	0	0	0	0	0
SARM1	0	0	0	0	0	45.823	0	91.544	0	63.981	0	0	0	81.32	0	181.188	0	0	0	0	0	0	0	0	0.056	5	0	0	0	0	0	0	0	0
POLDIP2	0	0	396.573	0	0	240.838	0	0	0	0	0	0	0	0	350.325	0	110.015	0	0	19.971	0	0	55.37	0	47.676	61.314	0	0	18.623	0	0	0	0	0
PLXND1	0	0	0	0	0	0	70.445	0	0	0	0	0	0	15.471	0	206.828	23.894	7.143	0	1.084	8.554	0	0	0	0.32	0	0	0	0	0	0	0	0	0
AK2	0	0	146.456	0	0	0	59.892	0	0	0	0	0	242.185	26.307	0	351.683	40.629	0	71.687	16.595	14.545	9.529	0	35.278	9.782	9.704	0	0	13.755	26.72	0	0	0	26.557
CD38	0	0	0	0	0	0	50.036	0	0	0	0	0	0	43.956	0	0	0	0	0	0	0	0	0	0	0.091	0	0	0	0	0	0	0	0	0
FKBP4	0	0	0	0	0	0	132.432	0	0	0	0	0	0	29.085	0	0	44.919	13.428	39.628	28.54	96.488	42.14	0	58.505	31.242	28.611	76.102	88.459	30.416	29.541	68.339	0	118.007	117.448
KDM1A	0	0	154.324	0	0	0	0	0	0	0	0	0	0	0	136.327	0	0	0	0	0	0	0	0	0	2.749	3.409	0	0	0	0	0	0	0	0
RBM6	122.855	138.53	0	0	0	139.516	0	69.68	0	0	0	0	0	144.428	0	0	191.192	9.526	0	0	0	0	0	0	2.387	25.371	0	0	5.394	0	0	0	0	20.829
CAMKK1	120.836	0	112.979	0	0	0	92.403	68.535	0	0	0	0	0	20.294	299.409	0	94.025	0	0	0	0	0	0	0	1.09	4.991	0	0	5.306	0	0	0	0	0
RECQL	0	0	0	0	0	0	0	0	0	0	0	0	0	79.756	0	0	123.177	0	0	0	0	0	0	0	1.153	4.904	0	0	0	0	0	0	0	0
VPS50	0	0	88.719	0	0	0	0	0	0	0	0	0	0	15.936	78.373	0	0	0	0	1.117	0	23.089	0	21.37	2.436	1.96	41.698	48.468	0	0	0	0	0	0
ARHGAP33	0	0	0	0	0	0	0	0	0	0	0	0	0	0	140.862	0	132.708	0	19.513	0	0	10.375	0	0	0	3.522	0	0	0	0	0	0	0	0
NDUFAB1	0	0	0	0	0	636.715	214.374	318	0	0	0	0	0	470.81	463.085	0	1017.98	43.473	192.445	19.8	0	34.107	73.193	0	39.68	81.05	0	0	24.618	95.64	0	2542.71	0	95.059
PDK4	0	223.843	0	0	0	0	0	0	0	0	0	0	0	33.339	0	0	0	0	0	2.337	0	0	0	44.708	8.264	28.697	0	0	8.716	0	0	0	0	0
SLC22A16	0	0	0	0	0	0	0	0	0	0	0	0	0	0	0	0	0	0	0	0	0	0	0	0	0	9.483	0	0	0	0	0	0	0	0
ZMYND10	0	0	209.217	0	0	0	0	0	0	0	0	0	0	0	0	0	58.04	0	0	2.634	0	13.612	0	0	0	4.621	0	0	0	0	0	0	0	0
ABCB5	0	0	0	0	0	0	0	0	0	0	0	0	0	0	0	0	75.407	0	0	0	0	0	0	0	0.067	2.001	0	0	0	0	0	0	0	0
ARX	0	0	0	0	0	0	0	0	0	0	0	0	0	0	0	0	0	0	0	0	0	0	0	0	0	0	0	147.955	0	0	0	0	0	0
SLC25A13	0	0	0	0	0	137.297	0	0	0	0	0	358.556	0	40.609	0	0	188.152	37.497	0	17.078	0	0	31.566	0	15.267	4.993	0	0	21.234	0	0	0	0	0
ST7	0	150.037	0	0	0	75.552	0	0	0	0	0	0	0	44.693	109.899	0	0	0	0	0	0	8.094	0	0	0.739	0	0	0	0	0	0	0	0	0
CDC27	0	0	0	0	0	0	50.264	0	0	0	0	0	0	22.078	0	0	0	0	0	3.095	12.207	0	0	0	2.28	5.43	0	0	23.088	22.424	0	0	0	0
SLC4A1	0	0	158.644	0	0	96.344	129.752	0	0	0	0	0	0	341.954	140.143	0	0	0	19.413	0	0	0	0	19.107	0.235	24.528	0	0	0	0	0	0	0	0
CALCR	0	0	207.509	0	0	0	0	0	0	0	222.898	0	343.145	0	183.309	0	57.566	0	0	0	0	0	0	0	0	0	0	0	0	0	0	0	0	0
HCCS	0	0	0	0	0	0	0	0	0	0	385.848	0	0	0	0	0	0	0	0	0	35.675	46.742	0	86.525	29.056	31.736	0	0	16.869	131.07	0	0	0	130.274
DVL2	167.679	0	0	412.86	0	95.21	64.112	95.103	0	0	0	0	259.251	28.161	415.478	0	43.492	13.001	57.554	5.921	15.57	0	0	18.882	14.543	41.553	0	0	14.725	0	0	0	114.257	0
PRSS22	375.821	0	702.767	0	0	0	718.473	2557.86	545.139	1489.75	2642.1	557.287	0	63.117	0	0	0	1864.95	2106.93	4353.09	1884.48	1897.56	3581.45	1862.08	1623.75	2041.16	2642.38	2495.52	2442.19	1730.89	1927.93	2130.47	2048.69	1210.64
UPF1	0	0	0	0	0	0	0	0	0	0	0	0	161.278	17.519	86.155	0	0	24.264	71.607	13.507	9.686	38.073	13.617	58.731	32.28	32.312	0	53.281	50.381	35.587	0	118.266	71.079	35.371
SKAP2	0	549.754	0	0	510.243	276.833	62.138	92.174	0	128.842	0	0	0	54.587	0	0	210.762	12.601	0	17.217	30.182	9.886	0	0	21.424	50.342	0	0	14.271	27.722	0	0	0	27.553
SLC25A5	0	0	0	0	0	0	0	0	0	0	0	0	0	0	0	0	0	46.371	136.85	70.399	55.534	109.144	312.29	134.691	82.161	74.103	0	305.477	157.554	0	0	0	0	304.189
MCUB	0	0	0	0	0	0	96.186	0	0	0	0	0	0	0	0	0	0	0	0	0	0	0	229.882	0	0.175	0	0	0	0	0	0	0	0	0
HOXA11	0	0	0	0	0	0	0	0	0	0	0	0	0	0	0	0	0	0	0	13.732	0	0	50.762	0	1.619	0	0	0	0	0	0	0	0	0
POLR2J	0	0	0	0	0	0	253.136	0	0	0	664.911	0	0	111.188	546.817	0	0	51.334	0	116.898	0	241.647	86.427	298.208	155.264	95.705	290.93	0	116.276	112.933	0	0	902.253	224.494
DHX33	0	0	142.839	0	0	86.746	0	0	221.602	0	0	0	0	51.314	126.181	0	0	0	0	0	0	9.294	0	17.203	3.074	12.62	0	0	0	0	0	0	0	0
MEOX1	0	0	0	0	0	0	0	0	0	0	0	0	0	0	0	0	0	0	0	0	0	0	0	0	0	0	0	0	0	0	0	0	0	0
THSD7A	0	0	76.746	202.105	0	46.607	31.384	0	0	0	0	0	0	27.571	67.795	0	42.581	0	0	0	0	0	0	0	0.114	22.036	0	41.927	0	0	0	0	0	0
LIG3	0	0	64.924	0	0	78.856	0	0	0	0	0	0	0	11.662	0	0	36.022	0	0	0	0	0	0	0	1.204	0	0	0	0	0	0	0	0	0
RPAP3	0	0	0	0	0	0	0	0	0	0	0	0	0	55.997	0	0	129.724	0	0	3.925	0	0	0	0	3.123	17.214	0	0	0	0	0	0	0	0
ACSM3	0	0	0	0	0	0	43.851	0	0	0	0	170.064	0	38.522	0	0	0	0	0	0	0	0	0	0	0.159	2.368	0	0	5.036	0	0	0	0	0
REXO5	0	737.638	203.878	0	0	123.814	83.374	0	0	0	0	0	0	256.348	360.203	0	169.675	0	0	0	0	0	0	0	1.816	4.503	0	0	0	0	0	0	0	0
CIAPIN1	0	0	0	0	0	145.162	0	0	0	0	0	0	0	85.87	0	0	0	0	0	18.056	0	0	0	0	10.288	15.838	0	0	0	0	0	0	0	43.344
SPPL2B	0	0	0	0	0	71.451	0	71.371	0	0	0	0	0	63.4	0	0	32.639	9.757	43.191	4.444	11.685	0	32.854	0	2.969	18.19	0	0	5.525	0	0	0	0	21.335
FAM214B	0	0	0	0	0	0	0	0	0	0	0	0	0	23.507	231.218	0	0	10.853	0	32.953	38.993	8.515	0	0	3.885	2.891	0	0	6.146	0	0	0	0	0
COPZ2	0	0	0	0	0	0	0	0	0	0	0	0	0	0	0	0	0	0	55.57	0	0	0	0	0	0	0	0	0	0	0	0	0	0	0
PRKAR2B	0	0	0	0	0	0	0	0	0	0	0	0	0	0	0	0	0	0	0	0	0	0	0	0	0	0	0	0	0	0	0	0	0	0
MSL3	0	0	0	0	0	0	0	0	0	0	0	0	0	0	0	0	35.819	0	0	6.502	0	8.401	0	15.551	4.599	5.704	0	0	0	23.557	0	0	0	0
CREBBP	0	0	0	0	0	0	0	0	83.995	0	0	0	0	9.725	0	0	30.039	17.959	19.876	10.906	10.754	21.135	7.559	32.603	14.223	13.154	25.446	0	17.798	29.633	0	0	0	9.818
TSPOAP1	0	0	0	0	0	44.863	0	0	0	0	0	0	0	13.269	65.258	0	40.987	0	0	0	0	14.419	0	0	0.384	3.263	0	0	0	0	0	0	0	0
MPO	0	0	0	0	0	0	0	0	0	0	0	0	0	42.728	0	0	0	0	0	0	0	0	0	0	0.177	0	0	0	0	0	0	0	0	0
PON1	0	0	0	0	0	0	0	179.661	0	0	0	0	0	0	0	0	82.161	0	0	0	0	0	0	0	0	0	0	0	0	0	0	0	0	0
GCFC2	0	0	0	0	0	0	0	0	0	0	0	0	0	0	0	0	0	12.728	0	0	0	0	0	0	1.139	0	0	0	0	0	0	0	0	27.831
WDR54	0	353.688	0	0	0	712.409	119.93	0	0	0	315.019	0	484.962	105.356	518.137	0	244.071	0	0	0	0	0	0	0	0.435	25.91	0	0	0	53.505	0	0	0	0
CROT	0	0	0	0	0	0	0	102.189	0	0	0	0	0	0	0	0	0	0	0	6.363	16.73	0	23.521	0	6.126	0	0	0	7.911	30.734	0	0	0	0
ABCB4	0	0	111.923	0	0	0	0	0	0	0	120.224	0	185.08	40.208	0	0	31.049	0	27.392	0	0	0	0	0	0.332	12.36	0	0	0	0	0	0	0	0
KMT2E	0	109.582	0	0	0	0	37.157	0	0	77.046	97.601	0	0	16.321	0	0	25.207	15.07	11.119	33.174	27.072	23.647	12.686	32.83	44.84	44.152	42.705	49.639	46.937	66.309	38.349	0	66.22	16.477
RHBDD2	0	0	0	0	0	0	0	0	0	291.359	0	0	0	61.72	303.538	0	0	0	84.095	17.304	34.126	22.356	143.927	41.384	56.098	60.715	0	187.716	64.545	62.689	0	0	0	124.617
SOX8	0	0	0	0	0	114.931	0	0	293.603	0	0	0	0	0	0	0	0	0	0	0	0	0	0	0	0.421	0	0	0	0	0	0	0	0	0
IBTK	0	115.977	0	0	0	233.603	0	58.335	0	0	0	0	0	34.547	0	0	53.355	7.975	35.303	2.421	9.551	0	0	0	14.273	23.364	45.197	0	9.032	17.545	0	0	0	0
ZNF195	0	0	0	0	493.351	0	0	0	0	0	315.626	0	242.948	52.78	129.784	0	40.757	12.184	71.913	25.895	14.591	19.118	0	35.389	22.351	22.715	0	0	13.799	53.608	62.007	356.309	0	26.641
MYCBP2	0	126.88	0	0	0	159.728	21.511	0	0	0	0	0	0	28.346	0	0	14.593	4.362	0	0.662	0	6.845	0	0	1.366	0	24.723	0	0	0	0	0	38.337	0
FBXL3	0	0	0	0	0	0	0	0	0	0	0	0	0	0	0	0	0	0	43.478	16.402	47.05	53.94	33.072	0	18.808	15.695	55.664	0	16.685	21.607	0	0	86.314	0
ITGAL	138.61	156.296	0	0	0	0	0	0	0	0	0	0	428.613	116.393	0	0	107.856	10.747	0	0	0	0	0	0	0.192	22.9	0	0	0	0	54.697	0	0	0
PDK2	0	0	0	0	0	0	0	0	237.411	0	164.378	0	0	0	0	367.467	0	0	0	9.633	0	39.826	0	36.861	10.788	13.52	0	0	14.373	55.838	0	0	0	0
ITGA3	0	206.396	0	0	574.687	207.865	34.993	51.908	0	0	0	0	141.501	46.111	151.181	0	0	0	0	0	8.498	0	11.947	0	0.191	35.91	0	46.747	0	15.611	36.115	0	0	0
ZFX	0	0	0	0	0	0	37.955	56.302	0	78.7	0	0	0	0	0	0	0	7.697	0	2.337	9.218	6.039	38.876	0	5.303	10.25	43.622	0	4.359	0	0	0	0	0
LAMP2	0	183.052	0	0	0	0	0	92.074	235.477	257.404	0	240.725	0	0	0	0	84.213	37.762	55.721	68.793	30.149	29.626	0	73.122	49.448	40.23	0	82.92	28.511	27.692	0	0	0	82.57
ITGA2B	161.608	0	0	0	0	91.762	0	0	0	0	0	0	249.863	108.564	133.478	362.833	83.834	0	0	0	0	0	0	0	1.121	30.036	0	0	0	0	0	0	0	0
ASB4	0	0	0	0	0	0	0	0	0	0	0	0	0	0	0	0	0	0	0	0	0	0	0	0	0	0	0	0	0	0	0	0	0	0
GDE1	0	458.129	0	0	1275.61	0	77.672	0	0	0	0	0	0	170.583	167.785	0	210.762	31.502	23.242	14.348	37.727	24.716	26.519	22.875	22.693	29.366	0	0	26.759	103.956	160.325	0	0	34.442
CRLF1	0	0	0	0	0	0	0	0	0	0	0	0	0	0	0	0	0	0	0	0	0	18.082	38.803	0	0.619	6.138	0	0	0	0	0	0	0	0
OSBPL7	0	0	0	0	0	0	0	77.419	0	0	0	0	0	45.849	0	0	0	0	0	0	0	8.304	0	0	0.379	2.819	0	0	11.987	0	0	0	0	0
TMEM98	0	0	0	0	0	0	66.127	0	0	0	0	0	0	0	0	0	0	0	0	0	0	0	0	0	0.72	3.572	0	0	15.187	0	0	0	0	0
YBX2	0	0	0	0	0	0	74.274	0	0	0	0	0	0	0	160.445	0	0	15.062	0	0	18.038	0	0	0	6.739	0	0	0	8.529	0	0	0	0	0
KRT33A	0	0	0	0	0	0	0	0	0	0	0	0	0	0	0	0	0	0	0	0	0	0	0	0	0	0	0	0	0	0	0	0	0	0
MAP3K14	153.322	0	0	0	0	0	0	0	0	0	0	0	237.052	77.248	0	0	79.536	0	0	0	0	18.654	20.015	0	0.851	9.499	0	0	0	0	60.502	0	0	0
ABCC8	0	298.48	123.746	0	0	75.151	0	75.067	0	0	0	0	204.631	222.277	109.315	0	240.302	0	15.143	0	0	0	0	0	0.367	24.599	0	0	0	0	0	0	0	0
CACNG3	0	0	271.617	0	0	0	0	0	0	0	0	0	0	0	0	0	0	0	0	0	26.976	0	0	0	0	0	0	0	12.755	0	0	0	197.952	0
TMEM132A	0	0	115.356	0	0	0	0	0	0	0	0	0	0	41.441	0	0	0	0	0	2.905	0	0	0	13.893	0.428	2.548	0	0	5.417	0	0	0	0	20.918
AP2B1	0	0	0	0	371.233	0	45.209	0	0	0	0	175.332	0	39.715	0	0	0	9.168	0	0	10.979	0	0	0	2.953	4.884	0	0	10.383	0	0	134.056	0	0
TAC1	0	0	0	0	0	0	0	0	0	0	0	0	0	0	0	0	123.242	0	0	0	0	0	0	0	0	0	0	0	0	0	0	0	0	0
ZNF263	0	145.651	0	0	0	0	0	0	0	0	0	0	0	21.693	0	0	33.503	0	0	0	0	7.858	0	14.545	4.481	5.335	0	65.978	5.672	0	0	0	0	0
CX3CL1	149.939	0	0	0	0	0	0	0	0	0	0	0	0	0	0	0	38.89	0	17.155	1.765	13.923	0	0	16.884	5.618	6.193	0	0	19.75	25.576	0	0	0	25.421
SPATA20	0	0	0	0	0	0	0	0	0	0	0	0	0	28.229	0	0	87.196	0	0	1.979	0	0	0	0	1.983	0	0	0	7.38	0	0	0	0	28.498
CACNA1G	0	0	0	0	0	52.464	35.328	52.405	0	0	92.796	0	0	77.587	0	0	23.966	0	0	0	0	0	0	0	0.705	1.908	0	0	8.114	15.761	0	0	0	0
TNFRSF12A	485.435	0	0	0	0	0	185.606	0	0	0	0	0	0	0	0	0	0	0	0	11.428	45.076	0	0	0	19.535	20.049	0	0	21.314	0	0	0	0	0
DLX6	0	0	0	0	0	0	0	0	0	0	0	0	0	43.682	0	0	67.463	0	0	0	0	0	0	0	0.18	5.371	0	0	0	0	0	0	0	0
MAP3K9	144.855	0	0	0	0	82.25	27.692	0	105.058	0	0	0	0	85.146	119.641	162.61	37.572	5.616	16.573	10.231	6.725	17.624	9.455	0	7.488	10.47	0	36.995	6.36	0	0	0	0	12.28
RALA	244.771	0	0	0	0	138.983	93.588	0	0	0	0	0	0	0	0	0	63.487	322.638	28.005	161.35	113.644	89.34	255.626	165.377	215.347	70.767	537.804	250.05	107.472	0	193.177	0	0	82.998
BAIAP2L1	0	0	0	0	0	0	142.976	0	0	0	375.554	0	0	31.4	0	0	193.982	14.497	171.134	68.227	52.085	34.122	48.816	21.054	40.216	42.472	164.323	95.501	41.047	31.893	0	0	254.805	31.7
KDM7A	0	0	88.945	0	0	0	0	0	0	0	0	141.065	0	15.977	0	213.583	0	0	10.884	4.479	8.834	5.787	24.837	0	8.119	1.965	0	48.591	16.708	0	0	0	64.823	0
ETV1	0	0	0	0	0	52.971	0	0	0	0	93.693	0	0	0	0	0	0	0	0	1.098	0	0	0	0	0.129	1.927	0	0	0	0	0	0	0	0
AGK	0	0	0	0	0	77.802	0	155.43	397.509	0	0	0	0	23.012	113.172	0	0	0	0	1.613	0	0	0	15.43	0.856	0	0	69.989	0	0	0	0	0	0
ALDH3B1	0	0	126.642	0	0	76.91	51.789	0	0	0	0	0	0	136.487	0	0	210.794	10.502	15.497	4.783	0	0	0	0	2.35	11.189	0	0	5.947	23.105	0	0	0	0
TTC22	0	0	0	0	0	0	169.942	84.03	214.905	0	0	219.693	0	99.527	0	0	0	206.775	322.066	258.109	440.237	396.558	232.09	483.819	369.863	327.374	390.629	529.729	390.308	454.901	409.245	167.974	504.77	226.07
PHTF2	0	0	0	0	0	0	79.343	0	0	0	0	0	0	17.425	0	0	0	8.045	11.871	9.771	28.904	25.247	13.545	11.684	8.207	14.999	0	0	27.334	0	0	0	0	35.183
CCL26	0	0	0	0	0	0	0	0	0	0	0	0	0	0	0	0	0	0	436.136	0	0	0	0	143.085	0	104.962	0	0	0	0	0	0	0	0
FARP2	0	70.183	0	0	0	35.341	23.798	0	0	49.345	0	0	0	52.265	51.408	139.741	0	0	7.121	2.931	23.118	0	0	7.009	4.016	16.71	0	63.584	5.466	0	0	0	0	10.553
USH1C	0	0	0	0	0	0	0	0	0	0	183.718	0	0	0	0	0	47.447	0	0	2.153	0	11.128	0	0	0.381	0	0	0	0	0	0	0	0	0
GGCT	0	0	525.205	0	0	0	0	0	0	0	0	832.964	0	0	0	0	0	0	0	6.612	0	0	0	0	4.287	0	0	0	49.328	0	0	0	0	0
DBF4	0	0	0	0	0	0	74.842	0	0	0	0	0	0	65.747	161.671	0	0	0	0	2.304	0	0	0	0	1.087	4.042	0	0	0	0	0	0	0	0
TBXA2R	321.19	362.172	0	0	0	0	0	0	0	0	0	0	0	0	0	0	0	0	0	0	0	0	0	0	0	6.633	0	0	0	0	0	0	0	0
IFRD1	0	0	111.998	0	0	0	137.401	135.88	173.754	0	120.304	0	0	0	0	268.94	0	55.727	109.641	70.502	44.493	80.156	46.912	134.889	67.155	111.317	0	0	94.671	61.299	141.807	0	244.87	121.854
COX10	282.814	0	0	0	0	0	0	0	0	0	0	0	0	142.49	0	0	0	0	0	0	0	0	0	0	1.57	0	0	0	0	0	0	0	0	0
GTF2IRD1	0	155.695	0	339.972	433.514	156.802	0	0	0	0	0	0	0	231.89	0	0	250.696	10.706	94.786	34.132	51.286	33.598	54.075	93.29	27.783	48.474	0	70.527	48.501	70.659	54.486	0	0	70.23
PAF1	0	0	0	0	0	0	128.56	0	0	0	0	0	0	56.469	0	0	0	208.567	38.47	134.57	62.445	61.363	0	0	38.494	55.549	147.755	171.745	29.527	0	0	0	0	114.014
VPS41	0	0	0	0	0	65.296	43.969	65.223	0	0	0	0	177.797	19.313	0	0	0	8.916	13.157	5.415	0	55.964	0	12.949	11.011	7.124	0	0	15.148	0	0	0	0	0
ARHGAP44	0	0	0	237.992	303.474	164.65	0	0	0	0	0	0	149.444	194.797	79.834	0	150.424	0	0	0	0	5.88	0	0	0.268	17.965	0	0	4.244	32.976	0	0	0	0
ELAC2	141.385	0	0	0	0	0	0	0	0	0	0	0	0	47.489	0	0	36.672	0	0	0	0	0	0	0	2.158	0	0	0	6.208	0	0	0	0	0
SCIN	0	0	72.163	190.037	242.325	43.825	0	43.775	0	61.19	0	0	0	64.811	0	173.285	60.057	5.984	0	2.726	0	4.695	0	0	1.714	3.188	0	0	3.389	26.331	0	0	0	13.086
ARSD	0	431.67	0	0	0	144.914	0	72.376	0	0	128.159	0	0	85.724	0	0	297.885	0	29.2	1.502	0	7.763	0	14.37	0.974	15.811	0	0	0	0	0	0	86.953	0
PNPLA4	0	0	0	0	0	0	0	0	0	0	0	0	0	0	0	0	0	0	0	3.069	0	0	0	0	1.447	0	0	0	0	0	0	0	0	0
MYH13	0	0	137.051	0	0	0	0	0	0	0	0	0	0	49.235	0	329.099	38.02	0	0	0	0	0	0	0	0.203	3.027	0	0	0	0	0	0	0	0
ADIPOR2	0	0	0	375.774	0	0	58.353	0	0	120.995	306.552	0	0	25.631	126.053	342.649	0	236.669	192.074	163.481	240.919	204.25	59.77	223.415	135.224	192.254	134.131	155.909	234.536	52.067	120.448	173.032	0	155.251
CDKL3	0	0	0	0	0	0	0	0	0	0	0	0	0	49.283	0	0	0	0	33.575	0	0	0	0	0	0	0	0	0	0	0	0	0	0	0
UPP2	0	0	0	0	0	0	0	0	0	0	0	0	0	0	250.57	0	0	0	0	0	0	0	0	0	0	6.265	0	0	0	0	0	0	0	0
PRSS21	0	514.259	0	0	0	0	0	0	0	0	0	0	0	153.187	0	0	0	0	0	0	0	0	0	0	0	0	0	0	0	0	0	0	0	0
MARK4	0	455.105	125.788	0	0	229.172	0	0	0	0	0	0	0	112.972	0	0	104.686	31.294	0	14.253	12.493	0	0	0	7.561	36.118	0	0	0	0	0	0	91.673	0
PROM1	241.346	0	0	0	0	0	0	136.885	0	95.67	121.194	0	0	0	0	0	0	0	0	0	0	0	31.506	0	0.754	4.984	0	0	5.298	0	0	0	0	0
CCDC124	1080.83	0	0	0	0	0	0	0	0	0	0	0	0	272.276	446.347	0	420.508	41.902	0	6.361	50.181	32.875	141.095	243.417	83.991	145.081	0	0	23.728	0	0	0	368.239	91.623
CEACAM21	0	0	0	0	0	0	0	0	0	0	0	0	0	76.71	0	0	0	0	0	0	0	0	0	0	1.268	9.433	200.718	0	0	0	0	0	0	0
PAFAH1B1	0	0	0	0	0	0	0	0	0	0	0	0	0	37.076	0	0	28.631	17.118	50.517	18.191	61.5	6.715	0	0	16.849	18.236	0	56.382	9.693	18.829	0	125.149	0	0
NOS2	0	0	0	0	0	0	0	0	0	0	0	0	0	108.232	0	0	0	0	0	2.529	19.948	0	0	0	1.341	0	0	0	0	0	0	0	0	0
DNAH9	52.832	0	0	0	0	29.998	0	0	76.634	0	0	0	163.368	35.491	0	0	95.923	0	0	0.622	0	3.214	0	0	0.037	3.273	0	0	0	0	0	0	0	0
KIAA0100	0	0	0	0	0	0	0	0	0	0	0	0	0	16.314	160.463	0	25.196	7.532	0	0	0	5.909	12.681	10.939	2.157	8.024	0	0	0	0	38.332	0	0	0
SLC13A2	0	0	0	0	0	0	106.323	0	0	0	0	0	0	46.702	0	0	0	0	0	0	0	0	36.301	0	0.386	0	0	0	0	0	0	0	0	0
GAS7	88.82	0	0	218.693	0	0	0	0	0	0	0	0	137.326	59.667	73.36	0	230.377	0	0	2.091	0	0	0	0	0.431	7.337	0	0	0	0	0	0	0	0
TRAPPC6A	0	0	0	0	0	0	0	0	0	0	0	2851.54	0	161.478	0	0	0	0	0	0	89.283	0	0	0	1.334	39.712	0	0	0	0	0	0	0	0
MATK	0	0	0	0	0	0	0	0	0	0	0	0	334.941	36.382	178.927	0	0	0	24.786	0	0	0	0	0	0.902	8.947	0	0	9.512	36.953	0	0	0	0
CEACAM7	0	763.72	316.63	0	0	192.289	258.965	0	0	0	0	0	0	113.748	0	0	0	813.993	1162.37	948.746	817.603	885.84	1414.67	457.613	1270.95	769.282	1785.78	1037.86	1011.11	866.499	668.171	0	2076.82	803.822
CD79B	0	0	0	0	0	0	0	0	0	0	0	0	1333.65	72.432	356.22	968.312	0	0	0	0	0	0	0	0	0.299	0	0	0	0	0	0	0	0	0
SCN4A	0	0	101.753	0	0	0	0	0	0	0	0	0	168.263	36.554	89.887	0	56.455	0	0	0	10.106	0	0	0	0.604	2.247	0	0	0	0	0	0	0	0
ST7L	0	0	103.409	0	0	62.8	0	62.73	0	0	222.156	0	0	55.724	0	248.316	0	0	0	0	0	0	0	0	0.307	0	0	0	0	0	0	0	0	0
TKTL1	0	0	0	0	0	0	0	0	0	0	0	0	0	0	0	0	63.748	0	0	0	0	0	0	27.676	0.171	0	0	0	10.791	0	0	0	0	0
PAX6	0	0	80.603	0	0	0	0	0	0	0	0	63.917	0	14.478	0	0	0	0	0	1.015	0	2.622	0	4.854	1.316	1.78	0	0	1.893	0	0	0	0	0
RPUSD1	0	0	0	0	0	0	0	0	0	0	0	0	0	108.818	0	0	84.031	0	0	0	0	0	0	0	1.574	13.381	0	0	14.225	0	0	0	0	0
RHBDF1	0	0	0	0	0	0	0	0	0	0	0	0	0	30.659	0	0	0	14.155	0	15.042	0	33.316	0	61.672	26.473	33.93	0	0	32.062	31.14	0	0	0	61.903
LUC7L	0	0	0	0	456.046	0	0	0	0	0	145.88	0	0	24.394	119.97	0	113.025	0	0	11.969	0	17.672	0	16.357	9.675	14.998	63.829	0	0	0	0	0	0	24.627
CACNA2D2	0	160.004	132.672	0	0	0	0	0	0	0	0	0	219.391	95.324	0	0	73.61	11.002	0	1.67	13.176	0	0	0	0.591	5.861	0	0	0	0	0	0	0	0
BAIAP3	0	0	0	0	0	0	55.809	0	0	115.719	146.592	0	0	0	0	0	0	0	0	0	0	0	0	0	0.81	6.029	0	0	6.409	0	0	0	0	0
TSR3	0	0	674.781	0	0	0	0	409.333	1046.86	0	0	0	0	121.206	0	0	187.193	0	82.572	8.495	134.032	131.71	0	0	34.552	29.808	0	0	0	0	0	0	0	0
PIGQ	0	0	0	0	0	0	0	0	0	0	0	0	0	57.183	0	0	0	0	0	4.008	0	0	0	12.781	5.434	7.032	0	0	9.967	19.36	0	0	0	19.243
CRAMP1	0	0	0	0	0	0	0	0	0	0	0	0	0	35.987	0	0	0	8.307	0	0	19.898	0	0	0	5.204	4.425	0	0	9.408	18.276	0	0	0	0
TEAD3	0	0	0	0	0	167.227	0	0	0	0	0	0	455.349	346.229	486.498	0	305.556	68.507	33.696	41.601	0	17.916	0	33.164	47.612	60.82	0	0	0	50.238	0	333.908	401.363	49.933
SELE	0	0	548.802	0	0	0	0	0	0	0	0	0	0	65.718	0	0	50.748	0	0	0	0	0	0	0	0	4.041	0	0	0	0	0	0	0	0
DNAJC11	0	0	0	0	0	0	0	0	256	0	0	0	0	0	0	0	0	13.684	40.385	0	0	0	23.039	19.874	5.633	3.645	0	0	0	0	0	0	0	0
FMO3	0	0	0	0	0	0	0	0	0	0	0	0	0	87.011	0	0	0	0	0	3.049	0	0	0	29.171	1.977	26.748	0	0	0	0	0	0	0	43.92
MYLIP	0	0	276.542	0	0	167.943	0	0	0	234.49	0	0	0	49.673	244.292	664.058	0	0	33.84	24.371	109.86	71.971	77.223	0	54.794	79.405	129.974	0	25.973	100.906	116.715	0	0	0
NOX1	0	0	0	0	0	0	0	201.187	0	0	0	0	0	59.573	0	0	92.005	0	0	0	65.877	21.578	0	0	4.922	7.325	0	0	0	0	0	0	0	0
E2F2	0	0	0	0	0	0	0	0	0	0	0	0	0	0	135.777	0	0	0	0	0	0	0	0	0	0.342	0	0	0	7.218	0	0	0	0	0
PSMB1	0	0	0	0	1248.47	0	152.039	0	0	0	399.359	0	0	66.782	0	0	0	0	45.495	37.446	73.849	120.948	103.82	89.555	96.29	82.117	0	406.22	69.838	271.319	313.827	0	541.912	202.253
SYN1	0	0	0	0	0	0	0	0	0	0	0	0	0	39.419	0	0	0	0	0	0	0	0	0	26.431	0.163	0	0	0	0	0	0	0	0	0
JARID2	0	168.171	0	0	0	0	0	84.589	0	0	0	221.154	0	75.142	0	0	154.734	0	17.064	7.022	13.849	9.073	19.469	0	21.834	21.559	0	76.179	19.645	50.881	0	0	0	0
CDKL5	52.538	59.241	0	0	164.951	89.494	0	29.798	0	0	0	0	0	17.647	0	0	13.627	0	0	8.04	9.757	3.196	0	11.832	6.379	11.935	0	0	4.614	8.962	20.732	0	0	0
CAMK1G	0	0	0	0	0	0	128.176	0	0	0	0	0	0	56.3	276.882	752.649	86.951	0	76.71	0	31.129	0	0	0	0.93	6.923	0	0	14.719	0	0	0	0	0
CDK11A	0	0	178.42	0	0	0	0	0	0	0	0	0	0	32.048	0	0	98.992	0	0	0	0	0	0	0	0.132	0	0	0	0	0	0	0	0	0
NADK	0	0	0	0	1011.33	91.449	0	0	0	0	0	0	498.022	0	0	0	41.774	12.488	18.427	18.958	29.911	39.19	0	36.272	17.544	19.956	0	0	28.286	27.473	63.554	182.6	109.744	27.306
TFAP2B	0	0	0	0	0	82.838	0	0	0	0	0	0	0	49.003	120.497	0	0	0	0	0	0	8.875	0	0	0	0	0	0	0	0	0	0	0	0
TFAP2D	483.343	0	0	0	0	0	0	0	0	0	0	0	0	0	0	0	0	0	55.3	0	0	0	0	0	0.335	9.982	0	0	0	0	0	0	0	0
DLEC1	0	121.318	0	0	0	0	0	0	0	0	0	159.54	332.692	54.207	88.863	241.555	55.812	8.342	0	0	0	0	0	0	0.523	17.775	0	0	4.724	0	0	0	0	0
CYTH3	0	0	0	0	0	0	0	0	0	0	0	0	0	51.88	127.572	0	0	11.976	0	3.636	28.685	9.396	0	0	3.215	9.569	0	0	13.564	0	0	0	0	0
ADAM22	0	0	0	0	0	0	0	0	0	0	73.855	0	0	24.7	0	0	0	0	0	0.866	0	0	0	0	0.051	1.519	0	0	0	0	0	0	0	0
SYPL1	0	0	0	0	0	0	244.65	0	0	0	0	0	0	53.73	0	0	0	0	36.604	3.766	29.708	19.462	83.53	0	30.411	33.034	0	0	98.331	54.573	0	362.726	0	0
CYB561	337.25	570.422	0	0	0	0	0	0	0	0	0	0	260.713	28.319	139.274	0	43.737	0	19.293	0	0	0	0	0	2.925	13.929	0	0	0	0	0	0	0	0
SPAG9	0	84.556	0	0	0	42.579	57.343	0	108.773	59.451	0	0	0	62.969	0	0	97.25	0	42.898	14.123	13.926	22.809	19.578	16.888	24.714	35.617	32.952	0	26.34	12.791	29.591	0	0	12.714
CELSR3	0	0	0	0	0	36.717	0	0	0	0	0	0	99.978	32.58	0	0	0	5.014	0	0	6.005	0	0	0	0.583	1.335	0	0	0	0	0	0	0	0
AASS	0	0	182.695	0	0	0	0	110.826	0	0	0	0	0	0	0	0	0	0	0	4.6	0	0	0	0	2.44	0	0	0	0	33.331	0	0	0	0
PLEKHG6	0	0	0	0	0	0	0	0	0	0	0	0	0	106.098	0	0	54.62	16.328	0	9.915	0	0	0	0	8.182	26.093	0	0	0	0	0	0	0	35.703
SS18L2	0	0	0	0	0	0	264.252	0	0	0	0	0	0	0	0	0	0	0	79.073	8.135	0	42.043	0	77.826	7.673	28.545	0	0	0	0	0	0	0	0
MPND	0	0	1228.04	0	0	0	0	248.317	0	0	0	0	0	220.584	0	0	113.558	0	0	5.154	40.655	0	0	0	9.417	18.083	0	0	19.223	0	0	0	0	148.457
MGST1	0	0	225.471	0	0	0	92.204	0	0	0	121.096	0	0	20.25	0	0	31.274	37.396	13.795	8.516	11.196	0	0	13.578	7.111	14.94	0	0	5.294	0	0	0	0	0
CRY1	0	0	0	0	0	0	0	0	0	140.499	0	0	0	0	0	0	45.966	54.964	0	14.603	32.912	10.781	0	0	9.96	3.66	0	0	38.906	0	0	0	0	30.046
PGLYRP1	0	0	0	0	0	0	0	0	0	0	0	0	0	209.249	0	0	0	0	0	14.666	0	0	0	0	0.864	0	0	0	0	0	0	0	0	0
NFIX	0	0	0	0	446.928	80.827	0	0	0	0	0	0	0	143.439	117.572	0	110.765	11.037	0	1.676	0	0	0	0	0.691	14.698	0	0	0	0	0	0	0	24.134
ST3GAL1	0	115.884	96.088	0	0	58.354	0	0	298.143	162.953	0	0	0	34.519	0	0	266.561	0	0	14.517	28.629	18.755	0	11.573	15.474	14.856	0	0	22.562	35.061	40.554	0	0	0
MMP25	0	0	0	0	0	0	0	123.316	0	172.372	0	0	0	0	0	0	0	0	0	0	20.189	0	0	0	0.302	0	0	0	0	0	0	0	0	0
IL32	279.553	0	0	0	0	0	0	0	0	0	0	0	0	0	0	0	0	0	0	0	0	0	0	0	0.388	17.319	0	0	0	0	0	0	0	0
PKD1	0	54.584	45.26	0	0	54.972	18.508	0	0	0	0	71.781	0	105.686	159.926	0	62.778	0	11.077	1.709	4.495	2.945	6.319	0	1.075	5.998	21.272	0	2.125	8.257	19.102	0	0	8.207
MAPK8IP2	152.048	0	142.161	0	0	0	58.135	0	0	0	0	0	0	102.142	376.747	0	78.875	0	0	0	0	0	0	34.243	0.316	12.56	0	0	0	0	0	0	0	0
MED24	0	0	0	0	0	73.165	0	0	0	102.156	0	0	0	21.64	0	289.297	0	9.991	29.485	0	11.965	7.839	0	14.51	9.387	7.983	0	0	11.315	0	50.847	0	0	0
RHOBTB2	0	0	0	0	0	0	52.128	77.325	0	0	0	202.165	0	91.586	112.604	0	0	0	0	0	12.66	0	0	0	0.851	5.631	0	0	0	0	0	0	0	0
HEATR5B	0	123.269	0	0	0	0	0	0	0	0	109.792	162.106	0	18.36	90.292	0	28.355	0	12.508	3.861	10.151	0	0	0	4.627	6.773	0	0	0	0	0	0	0	0
SEC62	0	0	0	0	0	0	0	0	0	89.708	0	0	0	0	0	0	0	26.321	12.946	18.647	10.507	34.417	29.543	25.484	44.751	23.367	49.724	115.594	9.937	19.302	44.651	0	77.104	19.184
RPS20	0	0	0	0	0	0	228.514	1186.41	866.92	236.911	0	886.239	462.023	200.745	246.814	670.915	77.509	69.511	376.086	109.045	166.491	327.213	390.102	370.153	204.23	228.331	131.316	152.637	170.57	203.896	117.92	0	407.246	101.329
CSDE1	0	0	290.326	0	0	0	118.726	264.175	225.207	123.089	155.929	0	0	26.075	128.234	0	0	120.382	88.817	96.862	173.003	198.34	202.68	122.382	107.079	137.869	68.226	158.607	143.157	185.387	183.799	0	105.794	184.261
UBE3C	0	0	0	0	0	110.493	0	0	0	0	97.717	0	0	114.383	80.362	0	25.237	0	0	3.436	0	5.919	0	0	3.105	10.046	0	0	4.272	16.597	0	0	0	0
REV3L	0	81.412	135.01	177.771	453.367	163.983	0	40.95	0	0	0	107.062	0	36.376	119.265	0	37.454	5.598	0	0	6.704	0	0	16.26	1.403	1.491	0	73.757	3.17	0	0	0	0	12.241
TENM1	0	0	65.04	0	0	0	26.597	0	0	0	69.863	0	107.552	23.365	57.455	0	0	0	0	0	0	0	0	0	0.145	4.31	0	35.532	0	0	0	0	0	0
PAX7	0	0	0	0	0	0	0	0	0	112.658	0	0	0	95.46	0	0	73.715	0	0	0	0	0	0	0	0.296	17.607	0	0	0	0	0	0	0	0
MASP2	0	0	0	0	0	0	0	0	0	0	0	0	0	35.441	0	0	0	0	0	0	0	0	0	0	0.146	0	0	0	0	0	0	0	0	0
IYD	0	97.621	0	0	271.814	0	0	0	251.158	0	0	0	0	43.619	0	0	22.455	0	0	0	0	0	0	0	0.12	8.939	0	0	0	0	0	0	0	0
FAM76A	0	0	0	0	0	0	0	0	0	0	0	329.758	0	37.347	0	0	57.68	0	0	5.235	0	13.528	0	0	4.32	0	97.722	0	0	0	0	0	151.531	0
TRAF3IP3	0	0	0	0	0	0	0	65.652	0	0	0	0	0	0	191.209	0	0	0	0	0	0	0	0	0	0.161	0	0	0	0	0	0	0	0	0
POMT2	0	0	0	0	0	0	0	50.839	0	0	0	0	0	60.215	0	0	46.499	0	20.511	1.055	0	5.453	0	0	0.373	3.702	0	0	0	0	0	0	0	0
VTA1	0	0	0	304.159	0	0	0	70.063	0	0	0	183.179	0	0	0	0	0	19.156	14.133	13.087	34.412	30.059	48.379	0	13.457	5.102	0	0	10.848	0	0	140.056	84.175	41.888
MLXIPL	186.31	0	0	0	0	211.577	0	0	0	0	0	0	0	93.869	307.762	0	193.297	0	21.316	2.193	0	0	0	0	0.388	26.932	0	0	0	0	0	0	0	0
BAZ1B	0	0	0	313.172	0	0	0	0	0	0	0	0	0	42.722	210.105	285.565	0	9.862	14.552	13.475	23.621	7.737	0	0	19.15	15.76	0	0	0	0	0	0	0	0
RANBP9	268.026	0	501.197	0	0	0	102.48	0	0	0	0	0	0	45.013	0	1203.52	69.519	187.037	183.993	164.06	124.442	146.742	139.956	241.453	145.055	154.981	235.56	136.903	129.452	137.159	105.765	0	365.268	0
ETV7	0	426.094	0	930.413	0	0	0	0	0	0	0	0	0	126.924	312.105	0	0	0	0	0	0	0	197.319	0	1.573	15.607	0	0	0	0	0	0	0	0
SPRTN	0	0	0	0	0	0	0	0	0	0	0	0	0	102.038	0	0	157.59	0	0	1.788	0	0	0	0	4.637	9.41	66.747	77.585	6.669	0	0	0	0	0
DYRK4	0	0	0	0	0	0	0	0	0	0	127.723	0	0	0	0	0	32.986	0	0	0	11.809	0	0	0	0.088	2.626	0	0	0	0	0	0	0	0
ZNF207	56.656	63.885	105.943	0	0	0	0	0	0	0	0	0	0	38.06	0	0	14.695	39.536	38.893	22.008	31.565	27.572	29.584	12.76	29.129	22.23	0	57.877	32.339	28.993	67.07	64.234	0	9.606
UQCRC1	0	0	0	0	0	0	105.995	0	0	0	0	0	0	46.557	0	0	0	42.989	63.435	19.579	77.226	50.592	0	31.217	27.89	34.349	0	0	48.688	0	0	0	0	47.001
STARD3NL	206.321	0	0	0	0	0	78.887	117.02	0	163.571	0	0	0	34.65	0	463.222	107.029	0	23.606	2.429	0	0	0	0	6.156	8.521	0	0	0	0	0	0	0	0
CD9	271.926	0	0	0	0	0	935.736	616.915	0	646.749	1092.4	0	0	91.336	224.594	0	0	63.253	62.223	153.643	101.002	33.084	106.495	122.483	67.923	50.54	0	0	35.819	92.77	536.522	0	185.291	138.31
HHATL	0	0	0	0	0	176.192	0	0	0	0	0	0	0	104.226	0	0	0	0	0	0	0	0	0	0	0.215	6.408	0	0	0	0	0	0	0	0
NCAPD2	0	0	0	0	0	157.044	0	0	0	0	0	0	0	23.225	0	0	0	0	0	3.256	12.841	8.412	0	0	2.015	5.712	0	0	6.072	0	0	0	0	0
IFFO1	0	0	0	0	0	0	65.923	0	0	0	0	0	0	86.869	0	0	0	0	0	0	0	10.489	0	0	0.479	3.561	0	0	0	0	0	0	0	0
GIPR	0	0	0	0	594.709	107.553	72.424	0	0	0	0	280.879	292.861	63.623	156.448	0	245.652	14.687	0	2.23	0	0	24.727	0	3.417	23.47	0	0	8.317	0	0	0	0	0
PHF7	266.434	0	0	0	0	0	0	0	0	0	0	395.083	0	89.492	0	0	207.319	0	0	0	0	0	0	0	0.185	0	0	136.09	0	0	0	0	0	0
SEMA3G	0	0	0	0	0	0	0	0	0	0	0	0	276.789	30.066	0	0	46.434	0	0	0	0	10.89	0	0	0.373	3.697	0	0	7.86	0	0	0	0	0
NISCH	0	0	0	0	0	0	37.441	0	0	0	0	0	0	16.446	0	0	0	7.593	0	8.069	0	11.914	12.783	0	6.726	6.067	0	0	4.3	16.704	0	0	66.726	0
STAB1	0	0	79.217	0	266.013	0	32.395	0	0	0	0	0	130.997	56.917	0	0	0	6.569	0	0	15.735	5.154	11.061	0	1.352	13.998	37.232	0	3.72	28.905	0	0	0	0
FUZ	0	0	284.323	0	0	172.669	0	0	0	0	0	0	0	102.142	251.165	0	0	0	0	0	0	0	0	0	14.559	18.84	133.631	0	13.352	103.745	0	0	0	0
SLC6A13	0	0	0	0	0	0	80.839	0	0	0	0	0	0	71.015	0	0	0	0	0	0	0	0	0	0	0.587	0	0	0	0	0	0	0	0	0
IDS	0	0	0	0	0	54.818	0	0	0	0	0	0	0	16.214	0	216.755	0	0	22.092	9.092	0	5.873	12.603	0	7.636	7.975	0	0	4.239	16.468	0	0	0	16.368
PRSS3	0	0	0	0	0	0	0	0	0	0	0	0	0	0	0	0	139.832	125.403	246.725	95.19	0	65.591	70.378	0	28.428	55.666	0	0	94.684	91.961	0	611.229	0	0
ZNF200	0	0	0	0	0	135.869	0	0	0	0	0	0	0	80.373	98.818	0	62.065	9.277	0	2.817	11.11	0	0	26.945	4.068	19.766	0	0	0	0	0	0	0	0
CD4	0	0	0	0	0	0	0	0	0	0	0	0	0	32.873	0	0	0	0	22.395	2.304	0	0	0	0	0.543	0	0	0	8.594	0	0	0	0	33.187
LRRC23	0	0	0	0	0	0	112.311	0	0	0	0	0	0	49.332	0	0	0	0	0	0	0	0	0	0	0.611	6.066	0	0	0	0	0	0	0	0
BTK	0	0	0	0	0	0	0	111.213	0	0	196.93	0	0	32.931	161.953	0	0	0	0	0	0	0	0	0	0.816	8.099	0	0	0	0	0	0	0	0
HFE	158.077	0	147.798	0	0	0	60.44	0	0	0	0	0	0	0	0	0	0	0	0	0	0	0	0	0	1.097	6.529	0	0	0	0	0	0	0	0
SCMH1	0	0	0	0	0	0	0	0	0	0	0	0	0	0	0	0	0	0	0	0	0	0	0	0	0.7	4.166	0	0	0	0	0	0	0	0
FYN	0	0	0	0	380.049	137.464	0	0	0	191.933	0	0	187.153	142.304	0	0	62.793	0	27.699	0	0	0	0	0	0.084	12.499	0	0	0	0	0	0	0	20.523
HIVEP2	0	0	78.52	0	0	0	32.11	0	0	0	0	124.531	0	14.104	0	188.55	21.783	6.512	48.042	30.645	23.395	15.326	43.853	28.371	27.503	34.686	73.808	42.896	36.874	28.651	66.279	95.215	0	14.238
FMO1	0	0	0	613.215	0	0	0	0	0	197.448	0	0	385.062	83.653	0	0	0	0	0	0	0	0	0	0	0.173	15.43	0	0	10.935	0	0	0	0	0
ELOA	0	0	0	0	0	0	0	0	0	0	0	0	0	27.946	0	0	43.161	0	0	3.918	30.904	30.368	0	0	7.62	10.309	0	0	0	0	0	0	0	28.213
LYPLA2	0	0	0	0	0	0	312.385	0	0	0	410.271	0	0	0	0	0	0	63.349	46.738	43.278	37.933	49.701	0	230.005	93.252	84.361	0	0	53.81	69.683	0	0	835.077	69.26
CLCN6	129.3	0	120.893	0	0	73.418	0	0	0	102.509	129.858	0	0	0	0	290.298	134.149	10.026	0	1.522	24.013	0	0	0	3.947	10.681	0	0	0	0	51.023	0	0	0
MRC2	130.77	0	122.267	0	0	74.253	50	74.169	0	0	0	193.913	0	65.886	0	0	33.919	0	0	0	0	0	0	0	0.454	5.401	0	66.795	0	0	0	0	89.107	0
SLC6A7	0	0	191.016	0	0	0	0	0	0	0	0	0	315.872	34.311	168.74	0	0	0	0	0	18.971	0	0	0	0.425	29.533	0	0	0	0	0	0	0	0
TSPAN9	0	146.495	121.47	0	0	0	0	0	0	0	0	0	0	0	107.304	0	0	0	0	4.588	0	0	0	0	3.155	10.732	57.091	0	5.704	22.161	0	0	0	0
BTBD7	0	178.514	0	0	0	89.892	30.266	89.791	0	0	0	0	0	53.175	65.379	0	20.531	6.138	9.057	2.795	0	4.815	10.333	8.914	10.875	13.077	0	40.432	3.476	0	0	0	0	13.421
APBA3	0	0	0	0	0	0	0	0	0	0	0	0	0	0	0	0	41.879	0	0	0	0	0	0	18.182	2.353	3.334	0	0	0	0	0	0	0	0
MKS1	0	0	0	0	0	0	0	124.767	0	0	0	0	0	0	0	493.891	0	0	0	0	0	0	28.717	0	0.305	0	0	0	0	0	0	0	0	0
ABHD5	0	0	264.424	696.343	887.939	481.752	432.534	160.404	410.229	224.214	284.034	838.742	0	47.497	233.587	1269.92	293.419	460.497	517.717	392.829	814.103	533.331	664.551	414.008	591.627	508.114	994.225	433.369	546.374	578.905	1116.01	1282.58	770.841	575.389
ANOS1	0	0	0	0	0	0	0	0	0	0	0	0	0	0	0	0	65.259	0	0	0	0	0	0	0	0	0	0	0	0	0	0	0	0	0
AKAP8L	0	199.084	0	0	554.328	100.25	0	0	0	0	177.318	261.808	272.976	0	0	0	45.794	0	0	0	0	21.481	23.048	0	12.005	43.753	0	90.182	0	0	0	0	0	29.934
MBTD1	0	0	0	0	0	0	47.632	0	0	0	0	0	192.611	0	0	0	64.625	9.659	0	2.933	0	7.578	0	0	4.927	7.718	54.744	0	0	0	0	0	0	0
UTP18	0	371.756	0	0	0	0	0	0	0	0	0	0	0	55.369	0	740.201	0	25.563	0	11.643	0	0	0	0	3.203	6.808	0	0	0	0	0	0	0	0
RNF216	117.743	0	110.087	289.907	0	66.856	90.038	0	0	0	0	0	0	79.097	97.249	0	61.079	0	0	0	0	14.325	0	0	1.062	7.295	0	0	5.17	0	0	0	0	0
TTC19	0	169.552	140.589	0	0	0	0	0	0	0	0	0	0	50.506	124.193	0	39.001	11.659	0	0	0	0	0	0	1.252	0	0	0	0	0	0	0	0	0
PTBP1	130.333	0	0	0	0	0	0	73.921	189.052	103.328	0	193.265	0	21.889	0	0	0	0	29.823	24.547	60.512	15.857	17.014	44.029	23.241	29.607	0	0	22.89	22.232	0	0	177.619	22.097
DPF1	186.893	210.739	0	0	0	106.119	0	0	271.093	0	0	0	0	31.387	0	0	0	0	0	0	0	0	24.398	0	0.13	3.86	0	0	8.206	0	0	0	0	0
SYT7	0	0	0	0	0	0	0	0	0	0	0	0	0	75.924	0	0	39.086	0	0	1.774	13.993	0	0	0	2.3	12.448	0	0	0	25.705	0	0	0	0
LARS2	0	0	0	0	0	0	0	94.345	0	131.876	0	246.661	0	55.872	137.389	0	86.29	12.898	0	0	15.446	0	0	56.194	1.847	0	0	0	0	28.375	0	0	0	0
PIK3C2A	97.467	0	0	0	0	0	37.266	0	0	77.272	0	0	0	49.107	161.003	0	25.28	0	0	1.147	9.051	0	12.724	0	4.531	14.09	0	0	17.118	0	0	0	0	0
PLAUR	0	0	0	0	0	114.286	76.957	228.315	291.956	159.571	0	0	0	135.211	166.241	0	52.206	31.212	115.142	11.846	130.83	110.197	210.202	22.665	13.965	54.035	0	0	26.512	34.333	0	0	0	34.125
ANLN	0	0	0	0	0	0	0	0	0	0	0	0	0	0	0	0	193.514	0	0	0	0	0	0	0	0	3.081	0	0	6.552	0	0	0	0	0
WIZ	0	0	0	0	0	0	0	0	0	0	0	0	0	0	0	0	0	0	0	0	0	6.851	0	12.683	3.048	9.304	0	0	9.89	19.212	44.444	0	0	0
RABGAP1	97.914	0	91.547	0	0	222.385	37.437	0	0	0	0	0	0	65.776	80.871	0	76.189	22.776	0	6.915	9.092	11.913	0	0	9.511	40.44	0	50.013	8.598	0	38.638	0	0	16.601
DCN	0	0	0	171.931	0	0	0	0	0	0	140.259	0	0	35.182	57.674	0	0	0	0	0	0	0	0	0	0	2.884	0	0	0	11.911	0	0	0	0
QPCTL	0	0	0	0	0	212.593	0	0	0	0	0	0	0	0	0	0	0	0	0	0	0	0	0	0	0.779	7.732	0	0	0	0	0	0	0	0
PPP5C	0	0	0	0	0	72.159	0	0	0	100.752	0	0	0	21.343	0	285.322	98.887	9.854	0	0	0	0	0	0	0.265	0	0	0	0	0	0	0	0	0
CEP68	0	0	0	0	0	0	0	0	0	0	0	0	321.696	104.831	85.926	0	107.935	0	0	3.674	9.66	0	13.581	11.715	2.526	10.742	0	0	4.568	0	0	0	0	0
MAP4K3	0	0	0	0	0	0	0	83.864	0	0	0	0	0	0	0	0	0	0	0	1.741	0	0	0	0	4.514	9.161	0	0	0	25.222	0	0	0	0
ZBTB32	0	0	0	0	0	0	0	0	0	0	0	0	0	0	0	0	0	0	0	0	0	0	0	0	0.225	0	0	0	0	0	0	0	0	0
TYROBP	0	0	924.755	9741.13	0	0	1134.51	0	1434.67	0	993.335	1466.64	1529.21	498.321	0	4441.21	256.539	0	113.161	104.783	183.685	300.837	258.233	0	30.882	102.126	0	0	86.855	0	0	0	0	0
GABRA3	0	0	0	0	0	0	0	0	0	0	0	0	0	0	0	0	0	0	0	0	0	0	0	0	0.594	4.418	0	0	0	0	0	0	0	0
BRCA1	0	113.377	0	0	0	171.275	38.444	0	0	0	0	0	155.458	135.09	0	0	156.477	0	0	0	0	0	0	0	0.419	60.216	0	0	0	0	39.677	0	0	0
ERCC1	0	0	0	0	0	91.351	0	0	0	0	0	0	0	54.038	132.88	0	0	0	0	3.788	0	9.787	0	0	2.344	0	0	0	7.064	0	0	0	0	54.553
CD22	0	0	0	0	0	0	0	0	0	0	0	0	0	146.77	0	327.015	151.116	0	0	0	0	0	0	0	2.122	33.087	0	0	0	0	0	0	0	0
SEMA3B	0	175.403	145.44	0	0	0	0	88.226	0	123.324	156.226	0	0	156.746	0	0	0	0	0	5.493	0	9.463	20.307	0	3.885	6.425	0	0	0	26.534	0	0	0	26.373
MBTPS2	0	113.313	0	0	0	0	0	0	0	0	0	0	0	16.877	0	0	52.13	0	0	1.183	0	0	13.118	0	1.255	18.677	0	0	0	0	0	0	68.475	0
PRICKLE3	0	0	0	0	0	0	322.368	0	0	0	0	0	0	0	232.123	0	0	0	0	0	0	17.096	0	0	0.78	0	0	0	12.34	0	0	0	0	0
LTF	0	0	0	0	663.184	0	0	119.802	0	167.461	0	0	0	35.474	0	474.238	109.574	0	0	0	0	0	0	0	0.293	8.724	0	0	9.274	0	0	0	0	0
EXTL3	0	153.033	0	167.08	0	38.53	0	0	98.43	0	0	0	0	45.585	56.047	0	17.601	0	0	3.195	0	12.384	17.717	15.283	3.06	15.415	0	0	0	0	0	0	0	0
NR1H4	0	0	0	0	0	0	0	0	0	0	0	0	0	0	0	0	0	0	0	0	24.075	0	0	0	0.18	0	0	0	0	0	0	0	0	0
ELOVL5	0	0	0	0	0	0	0	0	0	0	0	0	0	39.512	0	0	61.023	36.484	0	11.078	21.847	0	0	26.493	12.08	14.576	0	0	30.99	80.264	92.84	0	0	0
ALOX5	0	0	0	0	0	0	0	136.408	0	0	0	0	0	121.174	0	0	0	0	0	5.662	22.333	0	0	27.083	1.001	0	0	0	21.12	0	0	0	0	0
KDM5D	0	0	0	0	0	53.828	0	0	0	0	0	0	0	15.921	0	0	24.589	0	0	0	0	0	0	0	0	0	0	0	0	0	0	0	0	0
CALCOCO1	0	113.683	0	0	0	0	38.548	57.181	146.24	79.929	0	0	0	33.864	0	0	52.3	7.817	23.07	8.307	9.362	30.665	13.161	11.353	28.121	12.492	0	102.993	22.133	17.198	79.568	114.305	0	0
UBR7	0	273.835	0	0	0	137.892	0	0	0	192.531	0	0	0	81.57	0	1090.46	125.978	0	0	2.859	0	0	0	0	4.549	0	0	0	0	41.425	0	0	0	0
MAP4K5	0	0	0	0	0	66.847	0	0	0	0	0	0	0	0	0	0	61.071	9.128	13.469	9.701	10.932	0	30.737	0	11.191	9.725	0	0	15.507	20.082	0	0	80.22	0
EHD3	0	0	0	0	0	0	0	0	0	0	0	0	0	64.995	0	434.445	0	0	0	2.278	0	23.543	101.043	0	3.759	7.992	0	0	0	0	0	0	0	0
PSMC4	0	0	0	0	0	213.394	0	0	0	0	0	0	0	0	0	0	97.479	0	42.998	17.695	34.898	22.862	98.122	0	20.6	46.566	165.149	191.963	0	64.107	0	0	0	0
MAN2B2	0	0	0	0	0	0	38.548	0	0	0	0	0	0	0	83.27	0	0	0	23.07	1.187	18.724	6.133	0	0	2.378	8.328	0	0	4.427	0	0	0	0	0
SLC7A14	0	0	0	0	269.294	0	0	0	0	0	0	0	0	0	70.842	0	22.247	0	0	0	0	0	0	0	0	1.771	0	43.811	0	0	67.692	0	0	0
CLDN11	0	0	0	0	466.933	0	113.726	0	0	0	149.363	0	0	24.977	0	0	77.149	0	34.031	0	0	0	0	0	0.31	9.214	0	0	0	0	0	0	0	0
SLC25A39	0	0	0	0	0	0	0	0	0	0	0	0	0	42.728	0	0	0	19.727	0	5.99	23.625	15.477	33.213	0	17.653	26.27	0	0	22.342	43.399	0	0	0	0
MVP	0	164.72	0	0	0	248.838	111.708	82.853	0	0	0	0	225.858	122.667	120.654	0	0	11.327	16.713	3.439	0	0	38.14	0	9.325	57.318	0	0	12.828	24.918	0	0	0	49.534
NUB1	0	0	0	0	0	0	0	0	0	131.437	0	0	0	55.686	0	0	0	25.709	0	0	15.395	0	0	0	10.468	3.424	0	0	21.838	28.28	0	0	0	0
PGM3	0	0	0	0	0	69.444	0	0	0	0	0	0	0	20.54	101.014	0	0	18.966	13.993	1.44	11.357	0	0	41.316	3.564	2.526	0	0	0	0	0	0	0	20.735
RWDD2A	0	0	0	0	0	0	0	0	0	0	0	0	0	40.24	197.9	0	0	0	0	2.82	0	14.576	0	0	2.494	0	0	0	0	40.872	0	0	0	0
CLK1	0	0	162.235	427.234	544.786	0	597.097	295.242	503.384	275.129	522.798	257.301	0	0	0	0	0	107.632	158.82	159.316	193.349	105.555	135.909	78.157	90.295	111.083	152.499	88.63	159.992	207.189	273.886	196.728	0	88.256
POLR3B	0	0	0	0	0	104.852	0	0	0	0	0	0	285.507	93.038	0	0	0	0	21.128	17.39	0	0	0	0	2.178	19.067	0	0	8.108	0	0	0	0	31.308
ANGEL1	139.864	0	0	0	0	0	0	0	202.876	0	0	0	0	70.467	231.037	0	72.554	0	0	0	0	8.508	0	0	0.582	2.888	0	0	0	0	0	0	0	0
RNF14	0	0	336.376	0	0	102.14	0	0	0	0	0	0	0	60.421	0	0	93.315	0	41.162	0	50.111	10.943	0	20.256	8.238	22.289	0	0	0	61.369	0	0	0	0
DNASE1L1	0	0	0	0	0	0	0	0	0	0	0	0	0	0	0	0	0	0	0	5.116	0	13.22	0	0	1.055	4.488	0	0	0	0	0	0	0	0
DDX11	0	120.796	0	0	0	0	40.96	0	0	0	107.59	0	165.631	107.948	176.961	0	83.358	0	0	2.522	0	0	0	0	0.743	35.397	0	0	0	0	0	0	0	0
HEBP1	260.629	0	0	0	0	0	0	0	0	0	261.753	0	0	0	0	0	0	60.625	0	6.136	0	15.855	0	29.349	15.913	26.911	114.529	0	0	44.458	0	0	0	0
GPRC5A	425.159	239.703	198.757	0	333.713	0	812.794	964.551	925.057	421.332	320.245	945.671	164.336	53.552	0	0	55.138	560.412	851.258	648.1	888.282	769.437	777.024	754.044	750.609	704.591	560.488	760.074	807.372	1033.45	1216.34	482.031	651.835	792.91
MAMLD1	0	0	0	0	0	0	0	85.398	0	0	0	0	0	25.287	0	0	0	0	0	0	0	0	0	0	0.313	3.109	0	0	0	0	0	0	0	0
CD6	301.136	0	140.778	0	0	0	0	0	0	0	0	0	0	126.434	0	0	39.054	0	0	0	0	9.159	0	0	0	3.109	0	0	0	0	0	0	0	25.528
TACC3	0	154.955	0	338.358	431.455	0	0	0	0	0	0	0	212.468	69.237	0	0	71.287	0	47.168	0	12.761	0	17.939	0	0.381	8.514	0	0	0	23.441	0	0	0	23.299
UFL1	0	0	0	0	0	0	0	0	0	0	0	0	0	0	0	0	102.525	0	22.612	9.306	18.352	0	25.801	66.767	29.072	20.407	0	0	43.389	67.426	0	224.077	0	0
POLA2	0	0	0	0	0	0	0	0	0	0	0	0	0	0	0	0	40.636	0	17.925	0	0	0	0	0	0.217	0	0	0	0	0	0	0	0	0
ZC3H3	0	0	0	0	0	0	0	0	0	0	0	0	0	40.38	198.589	0	62.364	18.643	27.509	8.491	22.327	0	31.388	27.075	14.18	9.931	0	0	10.557	41.014	0	0	0	0
CAPN1	0	0	0	292.44	0	0	45.412	134.728	0	0	238.569	0	0	59.841	0	0	184.839	101.301	108.712	71.303	99.26	151.729	139.544	187.244	164.818	147.166	104.385	121.334	104.299	162.08	328.079	0	242.795	261.781
MDH1	179.776	0	0	0	0	0	68.737	0	0	0	0	0	0	0	0	0	46.63	0	0	10.581	0	10.936	0	40.488	14.968	25.988	0	91.827	7.894	0	0	0	0	30.48
SLC30A9	0	0	0	0	0	0	47.474	0	0	0	124.7	0	0	0	0	0	0	9.627	0	1.462	0	0	32.418	0	8.443	5.128	0	0	0	0	0	0	84.606	21.051
MTMR11	0	0	0	0	0	111.656	0	0	0	0	0	0	0	33.025	0	0	102.008	0	22.498	2.315	0	0	0	0	1.501	4.061	0	0	0	0	0	0	0	0
COX15	0	0	0	0	0	0	164.232	0	0	0	0	0	332.055	0	0	0	111.411	49.957	0	10.112	0	26.13	0	0	10.729	8.87	0	0	0	0	84.749	0	0	0
CCDC88C	144.388	81.406	0	0	0	40.992	27.603	40.946	104.72	57.235	0	0	223.24	60.623	59.628	0	93.627	0	0	0.85	0	0	9.424	24.389	4.258	1.491	0	0	0	12.315	0	0	0	0
YAF2	0	0	0	0	0	0	0	0	0	65.616	0	0	0	0	0	185.819	0	0	0	2.923	0	5.035	0	0	3.962	6.837	0	42.275	0	0	0	0	0	0
ZMYND11	0	0	158.255	0	0	0	0	0	0	0	0	0	0	56.853	0	0	0	13.124	19.366	5.977	15.717	10.297	0	0	7.869	10.486	74.379	86.456	7.432	0	0	0	0	143.485
WAS	0	424.842	0	0	0	0	144.057	213.692	0	0	378.394	0	1165.05	63.276	0	0	0	0	0	8.87	0	0	0	0	0	15.561	0	0	0	0	0	0	0	0
DPEP1	327.762	369.583	0	0	0	0	0	185.897	0	0	0	0	0	55.045	270.711	0	85.013	0	0	0	30.435	0	0	0	0.682	6.769	0	0	0	0	0	0	0	0
BID	0	0	0	496.806	0	114.569	154.296	114.44	0	0	0	0	0	101.659	0	0	52.335	0	23.085	19.001	37.472	36.823	26.34	0	17.08	20.834	0	0	8.859	0	0	0	0	0
MATR3	0	76.033	0	0	0	0	0	0	0	0	0	0	0	0	0	0	0	0	0	0	0	0	0	0	0.047	0	0	0	0	0	0	0	0	0
NPC1L1	0	0	0	0	0	0	0	0	0	0	0	0	0	57.372	0	0	0	0	0	0	0	10.391	0	0	0.83	0	0	0	0	0	0	0	0	28.959
XYLT2	0	184.859	153.281	0	0	0	0	0	0	0	0	0	0	0	0	368.072	0	0	0	0	0	0	0	0	0.455	10.157	0	0	0	0	0	0	0	0
STMN4	0	0	0	0	0	0	0	0	0	0	0	0	421.066	45.737	0	0	0	0	0	0	0	0	0	0	0.567	0	0	0	0	0	0	0	0	0
NUDCD3	0	0	0	0	0	50.368	0	0	0	0	0	0	0	0	0	199.158	0	13.756	10.149	2.088	0	26.981	0	0	6.647	3.664	0	0	11.685	15.131	0	100.572	0	0
ISL1	0	0	0	0	0	0	0	0	0	0	0	0	0	104.552	0	0	0	0	0	0	0	18.935	0	0	1.296	0	0	0	0	0	0	0	0	0
CHDH	0	0	216.229	284.713	0	65.658	0	0	167.73	91.674	0	0	178.782	97.099	0	0	59.985	0	0	1.361	0	0	0	0	0.802	0	0	0	0	19.725	0	0	0	19.605
IL20RA	0	0	0	0	0	323.069	0	0	0	150.361	380.953	0	0	95.556	156.646	0	49.193	0	0	0	0	0	0	21.357	2.895	11.75	0	96.874	0	0	0	0	129.234	0
CLCA1	0	0	0	0	0	152.507	0	0	0	0	0	0	0	0	0	0	0	0	0	0	0	0	0	0	0	27.733	0	0	0	0	0	0	0	0
CLCA4	520.502	0	243.328	0	0	147.773	0	442.821	0	0	0	0	0	0	0	0	0	60.537	148.879	223.633	72.499	126.654	271.793	87.918	109.608	112.863	114.363	132.932	45.708	88.787	102.697	590.127	0	88.248
GLT8D1	0	267.393	0	0	0	0	0	0	0	0	0	351.637	0	39.825	0	0	0	0	0	2.791	0	0	61.913	26.703	1.316	24.485	0	0	0	40.45	0	0	0	0
ATP2C1	0	0	0	0	0	0	0	59.627	0	83.348	0	0	0	0	0	0	0	0	0	3.713	0	0	0	0	3.21	6.513	0	0	0	0	0	0	0	0
IGF1	110.929	0	0	0	0	188.96	0	0	0	0	0	0	171.509	74.519	0	0	57.545	0	12.692	0	0	13.496	0	0	0	2.291	0	0	0	0	0	0	0	0
SLC38A5	0	0	0	0	0	0	0	0	0	0	0	0	0	75.067	184.588	0	173.902	0	0	0	0	0	0	25.166	0.31	0	98.209	0	0	0	0	0	0	0
RALBP1	0	0	0	0	0	0	0	0	0	88.426	112.017	0	0	74.927	0	0	28.93	17.296	12.761	26.258	0	13.57	14.56	12.56	79.787	18.427	98.026	0	19.589	19.026	0	0	0	18.91
RUFY3	0	125.347	0	0	0	0	0	63.048	0	0	0	0	0	18.669	0	0	57.666	8.619	0	1.309	10.322	13.525	14.512	0	11.801	6.887	48.849	0	19.523	18.962	43.866	0	0	37.694
CNTN1	0	0	0	0	0	0	0	0	0	0	0	0	0	0	0	0	0	0	0	0	0	0	0	0	0.249	12.364	0	0	0	0	0	0	0	0
SLC11A1	103.398	116.591	193.35	0	0	0	39.534	0	0	0	0	0	0	52.095	0	0	53.638	24.052	0	1.217	9.601	0	0	11.643	0.933	8.541	0	0	4.54	0	0	0	0	0
WWTR1	106.631	120.236	99.697	0	0	0	81.54	60.478	154.671	0	0	0	0	17.908	0	0	0	66.142	24.4	7.531	29.704	6.487	0	24.015	10.284	17.616	0	0	14.046	36.378	0	0	0	0
AGPS	0	115.672	95.912	0	0	58.247	0	0	0	0	0	0	0	34.456	0	0	26.607	0	11.737	1.208	9.526	0	0	0	0.569	0	0	0	4.504	0	0	0	0	0
ATP1A2	0	0	0	0	0	0	108.923	161.575	0	225.852	143.054	211.217	220.227	143.53	0	0	221.672	0	0	0	13.227	8.665	0	0	0.395	20.591	0	0	6.254	0	0	0	0	0
TTC27	281.659	0	0	0	0	0	0	0	0	223.299	0	0	0	0	0	0	0	0	0	0	0	0	0	0	0	0	0	0	0	0	0	0	0	0
ZNF582	0	301.955	0	0	0	0	0	0	0	0	0	0	0	44.973	0	0	0	0	0	0	24.866	0	0	0	0.743	0	0	0	0	0	0	0	0	0
VSIG2	0	0	0	0	0	0	239.524	0	908.692	496.653	0	928.941	0	0	0	0	0	631.453	1505.16	774.286	872.568	1105.16	1063.14	917.063	1031.88	944.397	825.859	1919.9	1045.23	961.742	988.818	1420.51	0	955.902
PHLDB1	41.3	46.57	38.615	0	0	70.352	15.791	0	0	0	82.957	0	0	55.489	136.446	0	64.274	0	0	0	0	7.537	0	0	0.258	13.646	18.149	0	1.813	0	0	0	28.142	0
MARCO	0	0	0	0	0	0	164.983	0	0	0	433.36	0	0	72.467	356.391	0	0	0	0	0	0	0	0	0	2.994	8.911	0	0	0	0	0	0	0	0
CYP24A1	225.852	0	0	0	0	0	0	0	0	0	0	0	0	0	0	0	0	17.512	0	0	20.972	13.739	0	0	12.85	18.656	0	0	0	0	0	0	0	76.583
PRDM11	0	0	60.169	0	0	0	0	0	0	0	0	0	0	10.808	0	0	0	0	7.363	0.758	0	0	8.401	0	0.179	2.658	0	0	2.826	0	0	0	0	0
SYT13	0	186.495	0	0	0	0	0	93.805	0	0	0	0	0	27.776	0	0	0	0	0	1.947	0	0	0	0	0.344	0	0	0	0	0	0	0	0	0
SNAI2	0	0	0	0	0	0	0	0	0	0	0	0	0	0	0	0	0	0	0	0	0	0	0	0	0	0	0	0	17.871	0	0	0	0	0
CD74	0	635.394	0	0	0	159.979	646.355	479.398	1226.05	1116.85	282.963	1253.37	435.613	331.223	465.412	0	146.157	87.383	0	26.532	26.162	68.558	110.341	190.361	30.496	52.365	0	0	24.742	96.12	0	0	0	47.768
HGF	0	0	0	0	0	0	0	0	0	0	0	0	0	33.867	0	226.378	0	0	0	0	0	0	0	0	0	0	0	0	0	17.199	0	0	0	0
ZRANB1	0	0	0	0	0	0	57.233	84.899	217.128	0	0	665.899	0	25.139	0	0	116.477	23.213	17.126	26.43	13.9	27.318	0	0	27.523	27.821	0	76.459	19.717	51.068	0	169.712	101.998	25.379
NCDN	0	0	0	0	0	0	0	0	0	0	0	0	0	61.281	0	0	94.644	0	0	0	0	11.099	0	0	1.519	0	0	0	8.011	0	0	0	0	0
ADGRA2	0	0	0	0	0	0	0	0	0	0	0	0	196.43	42.674	0	0	131.812	0	14.536	1.496	0	0	0	14.306	0.176	2.624	0	0	5.578	0	0	0	0	0
ZFP64	0	0	0	0	0	0	0	72.717	0	0	0	0	198.227	86.128	0	0	33.254	0	14.669	0	0	0	0	0	0.178	2.648	56.34	65.487	5.629	0	0	0	0	0
MNAT1	0	0	0	0	0	0	0	0	0	0	0	0	0	0	0	0	0	17.997	0	0	0	0	0	0	4.67	0	0	0	0	0	0	0	0	0
SAMD4A	0	0	68.92	0	231.433	41.855	0	41.808	0	58.439	0	218.61	113.968	99.036	0	0	38.238	0	0	3.471	0	4.484	0	8.301	0.46	9.133	0	0	0	0	0	0	50.228	0
RUNX3	396.677	0	0	488.349	0	337.855	0	0	0	314.485	0	0	306.653	133.238	163.815	0	154.332	0	0	4.669	0	0	0	22.334	0.413	28.671	0	0	17.417	0	0	0	0	0
MRE11	0	0	0	287.268	0	66.247	0	0	0	0	0	0	0	58.782	96.363	0	30.262	0	0	1.373	10.834	0	15.231	0	2.105	4.819	51.269	0	0	0	0	0	0	0
PLEKHB1	0	0	0	0	0	0	0	0	0	0	0	0	562.332	30.541	300.4	0	0	0	0	0	0	11.063	0	0	0.757	18.777	0	0	0	0	0	0	0	0
SERPINB1	0	0	0	0	0	0	443.438	328.895	420.571	229.867	0	0	0	0	0	0	0	247.294	464.423	344.712	457.699	370.397	340.652	261.197	347.63	269.443	254.822	296.196	394.65	544.041	228.828	0	395.137	147.474
CYP3A43	0	0	0	0	0	193.164	0	0	0	0	341.659	0	0	114.266	280.977	0	88.237	0	0	0	0	0	0	0	0	7.025	0	0	0	0	0	0	0	0
SLC7A9	345.431	0	0	0	0	0	0	0	0	0	0	0	0	0	0	0	0	0	0	0	0	0	0	0	0	0	0	0	0	0	0	0	0	0
SPAST	0	194.043	0	847.42	0	0	0	0	0	0	0	0	0	202.305	0	0	44.635	0	0	6.077	15.98	20.937	0	0	9.074	17.769	0	0	15.112	29.354	0	0	0	29.176
NRXN3	0	65.114	107.982	0	181.303	0	0	0	0	0	0	0	0	19.396	0	0	14.978	0	6.607	0	5.362	0	0	6.503	0.04	1.193	0	0	2.535	0	0	0	0	0
OSBPL5	0	135.487	112.343	0	0	0	45.941	0	0	0	0	0	185.774	60.538	198.483	0	31.165	0	13.747	0	0	0	15.686	0	0.667	7.444	0	0	0	0	0	0	0	0
AQR	0	149.549	124.002	0	208.201	225.919	25.355	112.833	0	0	0	0	0	33.411	0	0	68.8	5.142	0	2.342	12.315	4.034	0	0	9.064	17.803	29.14	0	11.647	11.312	0	0	0	0
CPS1	0	0	160.619	0	0	146.315	0	0	0	0	0	0	132.803	28.851	0	0	89.116	0	9.827	0	0	0	0	0	0.238	3.548	0	0	0	0	0	0	0	0
FHL1	0	0	0	0	0	84.938	0	0	216.983	0	0	0	0	0	0	0	0	0	17.115	0	0	0	0	0	0.208	12.357	0	0	0	0	0	0	0	0
GABRA1	0	145.861	362.835	0	0	0	0	0	0	0	0	0	0	43.449	106.84	0	0	0	0	0	0	0	0	14.566	0	2.671	0	0	0	0	0	0	0	0
NLRP2	0	0	0	0	0	80.686	54.332	0	0	0	0	0	0	167.054	0	319.038	36.857	0	0	5.018	0	0	0	0	4.831	11.738	0	0	0	0	0	0	0	0
SLC45A4	0	0	0	0	0	59.174	39.847	0	0	0	0	0	161.128	52.507	0	233.979	0	40.403	23.847	18.401	58.063	50.717	0	105.618	29.791	30.13	0	106.463	54.91	17.777	0	0	0	17.669
RNF10	151.765	0	0	0	0	0	0	0	220.14	0	0	0	234.646	25.488	0	0	118.092	94.139	104.183	78.604	98.648	83.09	79.248	68.359	109.092	68.95	66.691	77.519	66.636	51.776	179.664	0	0	102.923
ZNF839	0	0	0	0	0	0	0	0	232.781	0	0	0	0	26.952	132.547	0	41.625	0	0	1.889	0	9.762	0	0	1.559	6.628	0	81.971	0	0	0	0	0	0
ZDHHC6	0	0	0	0	0	0	91.515	0	0	0	0	0	0	0	197.689	0	0	0	0	19.722	22.225	0	0	26.953	18.268	24.714	0	0	31.528	40.828	0	0	0	40.58
GRAMD1B	0	0	0	0	0	0	23.806	0	0	0	0	0	96.265	31.37	51.425	139.79	16.149	0	0	0	0	0	0	0	0.173	5.143	0	0	2.734	0	0	0	0	0
RNH1	0	411.533	113.745	0	0	138.154	93.029	0	0	0	122.18	0	0	0	0	273.134	31.554	18.865	13.919	8.592	0	14.801	15.881	0	9.791	2.512	0	0	10.683	20.752	0	0	0	0
NDUFS1	0	0	68.369	0	229.584	41.52	0	41.474	0	0	0	0	113.058	36.842	60.396	0	18.967	5.67	0	4.304	0	4.448	19.092	8.234	8.93	21.141	32.133	0	6.421	12.473	0	0	0	0
RB1CC1	0	0	110.145	0	0	0	0	133.631	170.879	0	0	0	0	59.354	0	0	0	27.403	53.913	67.949	87.513	42.998	30.757	39.797	118.193	55.954	103.535	120.346	77.587	80.38	185.947	0	80.273	59.919
ERP44	0	0	0	910.095	0	0	0	104.821	0	0	0	0	0	62.076	0	0	95.872	0	0	8.702	17.161	11.243	24.126	20.811	12.695	7.633	0	0	8.115	0	0	0	0	0
ALAS1	0	0	0	0	0	200.857	0	0	0	0	0	0	0	0	0	0	0	27.428	80.944	99.935	32.847	86.075	92.357	0	52.033	80.356	155.446	0	77.659	0	279.177	0	0	0
BIRC3	0	0	0	0	0	135.507	91.247	0	0	0	0	0	0	40.08	0	0	0	18.504	40.957	44.947	55.401	29.035	218.079	26.874	30.799	51.748	0	243.797	83.828	122.126	0	0	0	60.692
AKAP11	0	0	84.552	0	0	0	0	0	0	0	0	134.097	0	30.375	0	0	0	0	10.347	5.322	0	11.002	11.805	0	5.584	1.868	0	0	0	15.426	0	0	0	15.332
GLRX2	0	0	0	0	0	392.127	0	0	0	547.504	0	0	0	0	0	0	179.123	0	79.013	8.129	0	42.011	0	0	21.083	0	0	0	0	0	0	0	0	0
SNAPC1	0	0	0	0	0	0	0	0	0	0	0	0	0	170.172	0	0	0	0	0	0	0	0	0	0	0.937	0	0	0	0	0	0	0	0	0
DERA	0	0	0	0	0	0	0	0	0	250.073	0	0	0	0	0	0	0	24.457	36.089	22.278	58.58	76.754	0	106.559	67.408	19.542	0	0	41.549	161.417	373.415	0	429.871	106.958
STRAP	0	0	0	0	0	0	155.133	230.122	0	0	0	0	0	0	0	0	105.238	125.838	185.685	62.088	0	49.364	52.966	45.689	55.177	83.789	178.295	0	53.444	0	320.214	460.011	276.471	68.79
ABCC2	0	0	0	0	0	0	0	0	0	0	144.569	0	0	0	0	323.185	37.337	0	16.469	0	13.367	0	0	0	0.1	0	0	0	0	0	0	0	0	0
DEF6	0	0	0	0	0	0	0	0	0	0	0	0	0	59.198	0	0	0	0	0	0	0	0	0	0	1.712	21.838	0	0	0	60.127	0	0	0	0
PLEKHO1	0	0	0	0	0	155.178	0	77.502	0	0	0	202.627	0	45.898	0	0	0	0	0	1.608	0	0	17.838	15.387	0.758	5.644	0	0	0	0	0	0	0	0
GCLM	0	186.632	309.503	815.056	519.657	93.98	0	0	0	0	166.228	245.432	0	83.391	273.408	0	42.93	12.833	0	42.863	15.369	30.206	0	37.276	25.839	23.926	72.732	0	14.535	28.233	0	0	112.782	84.185
UBR2	101.48	0	0	0	0	0	38.801	0	0	0	0	0	0	0	0	0	26.321	7.868	0	3.584	18.846	6.173	13.248	0	10.562	14.67	0	0	13.367	17.31	40.045	0	0	17.205
EHD2	0	0	0	0	0	0	0	0	0	181.292	0	0	0	38.404	0	0	0	0	0	2.692	0	13.911	0	0	1.111	0	0	0	0	0	0	0	0	0
DEPDC1	0	0	0	0	0	0	0	0	0	0	0	0	0	0	0	0	78.822	0	0	0	0	0	0	0	0	0	0	0	0	0	0	0	0	25.761
CCDC28A	0	0	0	0	0	0	0	0	0	0	0	0	0	0	0	0	0	46.156	136.214	70.072	110.552	0	77.71	0	100.366	110.638	0	304.058	52.274	101.542	0	0	0	0
RRAGD	0	0	0	0	0	0	0	0	0	0	0	0	0	29.704	0	0	0	13.714	0	39.558	0	10.759	69.268	39.834	12.027	3.653	0	0	23.298	0	0	0	0	29.987
HSF2	0	0	0	0	0	0	0	0	0	0	0	0	0	0	0	0	0	0	0	0	0	0	0	0	0.461	0	0	0	14.578	0	0	0	0	0
PHF20	107.012	362	0	0	0	0	40.916	0	0	0	107.474	0	0	53.916	0	480.517	27.756	0	12.244	5.039	0	6.51	13.97	12.05	6.905	6.63	0	0	4.699	18.254	0	0	0	0
HSD17B6	0	0	0	0	0	224.196	150.968	0	0	0	396.547	0	0	0	0	0	204.825	0	0	0	0	0	0	0	0	0	0	0	0	0	0	0	0	0
NR1H3	0	0	0	0	0	0	0	0	0	0	198.755	0	0	33.236	0	0	102.661	0	0	0	0	0	0	0	0.961	0	0	0	0	0	0	0	0	0
TYMP	0	0	252.636	0	0	153.425	516.565	766.266	0	428.438	271.372	400.676	0	136.138	223.174	0	0	62.853	123.66	89.058	376.361	197.248	141.095	121.708	163.483	184.141	0	138.017	154.232	599.189	106.626	0	184.119	183.247
NCAPH2	0	0	0	0	0	161.245	0	0	0	0	0	0	0	0	234.548	0	73.657	0	0	6.686	52.739	0	37.071	0	6.896	23.458	124.79	0	24.937	0	0	0	0	0
TOMM34	0	0	0	0	0	0	0	0	0	0	0	0	0	0	0	0	0	0	49.776	25.606	0	0	0	0	25.658	17.969	0	0	19.102	0	0	0	0	0
SEC63	0	0	0	0	0	59.319	0	0	0	82.824	0	0	0	17.545	0	0	0	0	0	6.149	9.701	0	0	11.764	6.016	2.157	0	0	4.587	0	0	0	0	0
KPNA6	0	0	0	0	0	340.49	0	0	0	0	0	0	370.853	181.274	198.111	0	124.428	0	41.165	4.235	0	0	0	13.505	7.572	32.197	52.702	61.259	21.063	0	0	0	0	20.334
VIM	0	392.225	162.612	0	0	0	398.991	1183.72	252.277	413.653	349.343	1031.6	268.901	87.627	143.648	0	0	0	19.899	0	0	10.58	113.521	0	1.931	3.592	0	88.836	0	0	0	0	0	0
RTEL1-TNFRSF6B	0	0	95.989	0	0	0	0	0	0	0	0	0	0	0	84.795	0	0	0	0	0	0	0	0	0	0.285	2.12	0	0	0	0	0	0	0	0
FAS	0	0	0	0	0	0	0	119.633	0	0	0	0	0	0	0	0	0	16.355	0	24.829	58.759	25.663	82.607	23.752	34.978	17.424	0	107.739	55.568	0	83.235	0	143.728	35.762
RNASET2	0	0	0	0	0	0	44.878	66.571	0	0	0	174.047	0	39.424	0	0	0	0	0	2.763	10.899	0	0	13.217	4.642	9.696	0	0	0	0	0	0	0	0
CD44	0	100.581	0	0	0	0	102.317	50.592	129.387	70.718	0	132.27	0	14.981	0	0	23.136	0	20.411	2.1	41.415	5.426	23.289	10.045	1.423	14.737	0	0	0	0	0	0	0	15.123
KCNG1	0	0	154.268	0	0	0	0	0	0	0	0	244.665	510.205	221.68	0	0	42.796	0	18.878	3.884	0	10.037	21.539	0	3.549	20.444	0	0	21.734	0	0	0	0	0
AGPAT4	102.302	0	95.65	0	0	116.176	0	58.023	0	0	0	0	0	51.543	168.99	0	53.069	0	0	0	0	0	0	0	0.284	6.338	0	0	0	0	0	0	0	0
SLAMF7	0	0	0	0	0	0	0	0	0	0	0	0	0	0	0	0	48.144	28.784	0	8.74	0	33.875	0	0	9.144	30.665	0	0	8.15	0	0	0	0	0
BTN3A1	0	182.359	0	0	0	0	0	0	0	0	0	0	250.044	0	133.574	363.095	41.947	50.158	0	5.711	0	0	0	0	4.601	10.019	0	0	0	27.587	0	0	0	0
MIPEP	0	0	0	0	0	0	0	0	0	0	0	0	0	0	0	0	0	0	0	0	0	0	0	0	0.365	0	0	0	0	0	0	0	0	0
PRKCH	101.561	0	0	500.125	0	57.667	0	0	0	0	0	150.599	0	0	0	0	0	23.624	58.099	28.692	9.431	49.425	26.516	11.436	28.962	35.655	44.629	51.875	44.593	17.324	40.077	115.146	0	0
INSRR	0	0	0	0	0	0	201.725	0	0	0	0	0	0	59.07	145.253	394.842	91.23	0	0	0	16.33	0	0	0	0.61	10.895	0	0	0	0	0	0	0	0
IFNGR1	0	0	326.236	0	0	0	0	395.8	506.125	0	0	0	0	0	0	0	0	27.054	39.921	86.253	64.801	106.13	136.649	78.583	48.178	50.439	0	0	91.922	59.519	137.688	0	0	177.473
B4GALT7	182.075	0	0	0	0	0	0	0	0	0	0	0	0	91.735	0	0	0	0	0	0	16.907	0	0	0	1.642	0	0	0	7.994	0	0	0	0	0
SH2D2A	0	0	0	0	0	0	0	0	0	283.124	0	0	0	0	0	0	0	0	0	0	0	0	0	0	0.248	14.75	0	0	0	0	0	0	0	0
VRK2	0	0	0	0	0	0	0	0	0	0	0	0	0	42.935	0	0	0	19.822	0	3.009	0	0	0	57.577	6.031	0	0	0	33.675	0	0	0	0	0
TNFRSF1B	0	0	222.717	0	0	0	91.078	0	0	0	239.234	353.225	0	280.036	0	0	61.785	0	81.761	19.628	22.119	57.963	31.096	0	3.14	29.515	0	0	31.377	40.633	0	270.07	0	0
VEZT	0	0	0	0	0	0	0	0	148.595	0	102.884	0	0	34.409	0	0	26.571	7.943	11.721	9.647	19.025	24.927	26.746	23.071	18.267	19.04	0	52.326	4.498	17.474	40.424	0	0	34.737
POU2F2	98.885	446.009	0	0	310.465	393.034	37.809	0	0	0	0	0	305.774	249.106	81.673	0	179.538	0	0	2.328	45.911	0	0	0	1.029	38.799	0	0	4.342	0	0	0	0	0
BRD9	0	0	87.626	0	0	0	0	53.155	0	0	0	0	0	94.437	77.407	0	0	0	0	3.31	17.405	0	0	0	2.341	0	0	0	4.115	0	0	0	0	0
SNX1	0	0	0	0	0	0	105.214	0	0	0	0	136.017	141.819	46.214	0	205.939	47.583	21.336	20.989	6.478	25.552	11.16	11.974	10.329	14.829	9.471	0	0	40.275	15.647	0	103.996	62.503	31.103
TBPL1	178.028	0	166.452	0	0	0	0	0	0	0	178.796	0	0	0	0	0	0	13.804	0	4.191	0	0	0	0	3.212	0	0	0	0	30.368	0	0	0	0
ARNTL2	0	0	0	0	0	72.945	49.119	72.863	0	0	0	0	198.624	43.15	106.106	0	33.321	39.844	0	43.854	35.787	62.52	16.771	86.798	48.579	15.918	56.453	65.619	39.484	109.569	50.694	0	87.538	0
BCLAF1	0	0	87.984	0	0	0	0	53.373	0	0	0	0	0	31.608	0	0	0	7.296	0	12.185	26.215	0	12.285	10.597	16.323	7.773	0	0	8.264	0	0	0	64.122	15.955
SLC39A9	0	0	0	0	0	0	0	0	0	0	0	0	0	0	0	0	0	0	0	8.879	0	0	16.411	28.312	8.286	10.384	0	0	5.52	0	0	0	0	21.314
ANK1	0	93.671	77.669	0	0	235.842	0	0	0	0	0	0	256.874	69.756	137.223	0	64.64	0	9.504	0	0	0	0	0	0.403	37.741	0	0	0	14.17	0	0	0	0
TFB1M	0	0	0	0	0	0	0	0	0	0	0	0	0	55.065	0	0	0	0	0	7.719	0	0	0	0	6.142	6.771	0	0	0	0	0	0	0	55.59
RABEP1	0	0	0	0	0	0	0	0	199.242	0	0	0	0	0	0	0	0	0	31.431	1.617	12.755	0	17.931	0	3.431	8.51	0	0	0	0	0	0	0	0
HMGB3	0	0	0	0	0	0	0	128.258	0	0	0	0	0	37.978	0	0	58.654	0	0	2.662	0	13.756	0	25.465	9.257	9.34	0	0	0	0	0	0	0	0
NUP160	0	0	0	0	0	59.395	0	0	0	0	0	0	161.729	52.703	86.397	0	108.527	8.111	11.968	4.925	0	0	13.655	11.779	5.734	6.481	0	0	4.593	17.843	0	0	0	0
BAK1	0	0	0	0	0	0	0	0	0	0	0	0	0	0	334.962	0	0	94.336	46.4	4.774	37.659	49.342	0	0	35.455	58.626	0	0	17.807	69.179	0	0	0	0
MUSK	0	0	0	0	0	0	0	0	0	0	212.189	0	0	106.448	0	0	54.8	0	0	0	0	0	0	23.791	0	4.363	0	0	0	0	0	0	0	0
IKZF2	0	0	0	0	0	41.615	28.023	0	0	0	73.607	0	0	0	60.534	0	0	11.366	0	4.314	13.611	13.375	9.568	8.253	20.29	9.081	32.207	37.436	9.654	50.008	28.921	0	0	12.426
GRN	0	0	0	0	0	0	0	276.522	353.6	579.789	244.825	0	0	122.82	0	0	126.457	56.704	223.125	131.997	135.817	326.245	254.584	192.154	168.294	171.161	321.367	249.03	160.551	124.748	192.39	276.382	0	330.64
FAM13B	0	0	0	0	0	149.639	0	0	0	104.466	0	0	0	88.519	108.833	295.841	273.421	0	0	4.653	24.472	8.016	0	0	4.388	32.654	0	0	5.786	0	51.997	0	0	0
ARHGAP31	0	0	0	0	0	0	0	0	0	0	0	0	147.804	0	0	214.63	0	0	0	0	0	0	0	0	0.133	3.948	0	0	4.197	0	0	0	0	0
CENPQ	0	0	0	0	0	0	0	0	0	0	0	0	0	173.871	0	0	0	80.273	0	0	0	0	0	0	15.803	21.38	0	0	0	0	0	0	0	0
RANBP3	0	0	0	0	0	0	0	0	0	0	0	0	0	20.236	0	541.058	0	0	0	8.51	0	0	0	13.569	9.029	7.465	0	0	0	20.554	0	0	0	20.429
ARID4A	0	0	110.829	0	0	0	45.322	0	0	0	0	0	0	59.722	0	0	122.982	18.382	13.562	20.93	11.007	0	15.474	0	23.687	7.344	52.089	0	0	0	0	0	0	20.097
EIPR1	0	0	0	0	0	88.203	0	0	0	123.153	0	0	240.172	0	0	0	0	12.044	0	0	14.424	0	0	17.492	4.85	12.832	0	0	0	26.498	0	0	0	0
PNPLA6	0	0	0	0	0	144.4	0	0	184.443	0	0	0	196.597	21.355	105.023	0	131.924	0	0	13.471	11.807	0	16.599	14.319	6.176	23.633	55.877	0	5.583	43.38	50.177	0	0	0
IFT88	0	165.529	0	0	0	166.707	56.128	0	0	0	0	0	0	98.615	121.246	0	76.152	0	0	0	0	0	0	0	0.204	9.095	0	0	0	0	0	0	0	0
ALG1	0	0	186.555	0	0	0	0	0	0	0	0	0	0	67.019	0	0	51.753	0	0	0	0	0	0	0	0.692	0	0	0	0	34.036	0	0	0	0
ZCCHC8	0	0	0	0	0	614.105	37.593	0	0	0	0	0	0	231.174	0	0	102.008	7.624	0	3.472	18.26	11.962	12.835	0	5.048	22.335	0	0	0	16.772	38.798	0	0	0
ABCF2	0	0	0	0	0	0	154.226	0	0	159.894	0	0	0	33.871	0	452.808	0	0	0	0	18.728	0	0	0	3.918	16.66	0	0	8.855	0	0	228.661	137.427	0
CHPF2	0	240.558	0	0	0	0	0	0	0	0	0	0	0	35.829	0	0	55.334	0	0	0	19.81	0	55.7	0	1.628	8.811	0	0	0	0	0	0	0	0
LRRC7	0	69.038	0	0	0	34.765	0	0	0	0	0	0	0	0	0	137.462	0	0	0	0	0	0	0	0	0.17	5.058	0	0	0	0	0	0	0	0
FUT8	133.893	150.977	0	0	0	0	51.194	0	0	0	268.942	0	0	22.486	0	0	0	0	15.319	0	0	0	0	0	0.836	8.295	0	0	11.758	0	0	0	0	0
UBA6	0	0	146.738	0	0	0	30.003	44.507	113.825	0	0	0	0	13.179	0	0	20.354	24.338	0	34.177	29.147	14.321	92.195	17.673	42.087	46.995	68.966	40.082	51.682	66.928	61.931	0	160.412	26.609
GAB2	0	149.394	0	0	0	0	0	0	0	0	0	0	0	0	0	0	137.458	0	15.158	9.357	0	0	0	29.838	0.919	2.736	0	0	0	0	0	0	0	0
ATP6V0A1	81.888	92.337	0	0	0	232.484	0	0	0	64.921	0	364.284	126.608	41.258	135.269	0	21.24	6.349	9.369	0.964	0	4.981	0	0	3.352	5.073	0	0	7.191	0	0	0	0	0
PIAS1	0	0	0	0	0	0	0	47.216	0	65.999	0	123.445	0	13.981	0	0	86.37	6.455	9.525	29.398	15.46	5.064	10.868	9.374	13.805	10.315	0	0	14.621	28.401	65.701	94.384	56.726	14.114
SLC4A7	0	0	0	0	0	0	0	0	0	0	0	0	0	0	0	0	0	0	0	0	0	0	12.179	0	0.194	0	0	0	0	0	0	0	0	0
APBA2	0	0	0	0	0	74.155	49.934	0	0	0	0	0	0	21.933	0	293.214	67.748	0	14.942	0	12.127	7.945	0	0	0	0	0	0	0	0	0	0	0	0
MAP2K3	237.136	0	221.716	583.875	0	134.648	90.669	134.497	0	0	0	0	0	0	0	0	184.521	202.254	135.656	159.109	110.099	129.83	123.826	160.219	102.505	88.148	104.206	0	31.236	121.351	93.576	0	0	201.024
TMSB10	5425.91	2039.41	5073.1	4453.23	0	5134.8	18671.3	15387.1	20987.9	10037.2	14531.5	5363.89	2796.36	2429.99	0	0	1876.46	10798.2	15519.8	10943	16122.8	12762.8	10152.6	11201.6	14265.8	14753.3	23843.4	21247.9	16041.3	11106.6	14274.1	12303.4	13556.5	13492.3
ASTE1	0	0	0	0	0	0	0	0	0	0	0	0	0	43.962	0	0	67.896	20.297	0	0	0	0	0	0	1.453	10.812	0	0	0	0	0	0	0	0
RNF19A	0	0	0	0	0	0	0	0	215.76	0	0	0	0	0	0	0	0	0	34.037	10.506	13.812	27.146	0	16.75	22.499	9.215	0	0	13.062	101.491	58.696	0	101.356	0
GABARAPL2	295.677	0	829.353	728.016	0	167.888	339.155	335.399	857.777	468.825	296.953	0	0	99.314	0	0	0	596.072	1150.19	508.15	933.5	1043.23	810.574	765.792	812.611	830.421	1169.38	604.108	986.662	655.672	816.737	335.229	604.426	902.341
MYOC	0	0	0	0	0	0	0	0	0	0	0	0	0	0	0	0	0	0	0	0	0	0	0	0	0.593	0	0	0	0	0	0	0	0	0
SH3YL1	0	0	0	0	0	0	30.721	0	116.547	0	0	0	124.227	13.494	66.362	0	0	24.92	18.386	11.35	29.844	34.214	0	9.048	26.146	23.23	0	82.081	10.584	0	31.706	0	0	13.622
FAM136A	0	0	0	0	0	0	0	0	0	0	291.949	0	0	0	0	0	0	67.619	66.518	92.39	161.959	159.153	113.845	196.406	149.255	132.069	383.224	148.482	165.927	148.759	114.711	329.58	0	0
VCL	89.78	202.472	83.942	0	0	101.956	0	0	0	71.178	0	266.262	0	60.312	0	0	93.147	13.923	20.544	11.625	16.674	5.462	23.44	10.11	21.927	14.832	0	45.858	15.768	0	141.712	0	61.177	15.222
DEPDC1B	0	0	0	0	0	0	0	0	0	0	0	0	0	0	0	0	0	0	0	2.775	0	0	61.539	0	0.164	0	0	0	0	0	0	0	0	0
DAPK2	0	148.626	184.856	0	0	0	0	0	95.596	0	0	0	0	33.204	0	0	34.188	5.11	0	0.776	6.12	0	0	7.421	5.944	12.249	28.96	0	0	0	78.019	0	89.814	0
NSMAF	0	0	0	0	0	0	0	0	0	0	146.14	431.547	0	24.438	0	0	0	33.848	0	1.713	13.512	0	18.996	0	0.303	3.005	0	0	0	0	0	0	0	0
STAP1	0	0	0	0	0	0	0	0	0	0	0	0	0	0	0	0	0	0	0	0	0	0	0	0	0	0	0	0	0	0	0	0	0	0
TIMP2	159.255	0	0	0	500.007	0	243.564	270.975	0	0	0	0	0	0	0	0	82.614	259.311	327.973	260.573	221.821	387.515	395.005	394.532	390.831	328.878	139.965	81.345	412.556	380.318	377.061	180.558	108.517	162.004
RFC1	0	0	0	0	0	0	0	0	0	0	0	0	0	22.423	0	0	34.63	0	0	0	0	8.122	0	15.035	6.207	11.029	0	0	0	0	0	0	0	0
TBC1D23	0	0	324.595	0	0	98.563	0	0	503.579	137.618	0	0	0	29.152	0	0	0	0	19.86	38.823	48.356	21.119	45.321	58.64	26.617	32.262	0	0	15.243	29.61	0	0	118.281	29.43
CUL3	0	0	0	0	0	0	0	88.449	0	61.817	78.31	115.623	0	0	0	0	0	36.275	35.684	44.056	43.443	28.46	40.716	52.682	37.709	37.035	0	39.828	65.048	53.203	61.538	0	53.131	13.22
MYOM2	0	0	0	0	0	0	0	0	0	0	0	188.473	0	42.692	104.978	0	0	0	0	0	0	0	0	0	0.441	2.625	0	0	0	0	0	0	0	0
CYP46A1	0	216.328	89.687	236.185	301.17	54.467	36.677	54.406	0	0	96.338	0	0	48.33	0	0	74.641	0	0	0	17.815	5.835	0	0	0.532	3.962	84.305	48.997	4.212	0	0	0	0	0
ZZZ3	0	0	93.112	0	0	0	0	0	0	0	0	0	0	16.725	0	0	25.831	0	0	0	0	0	13.001	0	1.244	2.057	0	0	4.373	0	0	0	0	0
SLC18A1	0	0	0	0	0	0	0	0	0	0	0	340.216	354.729	0	189.498	0	0	0	0	0	0	0	0	0	0.637	14.214	0	0	10.074	0	0	0	0	0
USP2	0	0	0	0	0	0	0	0	0	0	0	0	0	66.399	0	0	51.274	0	22.617	0	0	12.026	0	0	2.195	4.082	0	0	8.68	0	0	0	0	0
CASR	168.863	190.409	0	0	0	95.882	0	0	0	0	0	0	0	127.617	0	379.122	87.598	0	0	0	0	0	0	0	0	10.462	0	0	0	0	0	0	0	0
TUBG2	0	0	0	0	0	0	0	0	0	0	0	0	0	0	0	0	0	0	0	0	0	0	0	0	1.347	13.366	0	0	28.419	0	0	0	0	0
RPL26L1	0	0	0	0	0	437.605	0	0	0	0	0	0	0	129.432	0	0	199.898	0	0	0	0	0	0	86.785	11.764	95.493	0	0	0	131.464	0	0	0	0
FLT4	0	0	0	0	0	0	0	0	0	0	0	0	0	0	0	0	26.286	0	0	1.193	0	0	0	0	0.563	2.093	0	0	8.899	0	0	0	0	0
NSUN2	0	0	0	0	0	0	0	92.408	0	0	0	0	0	0	0	0	0	0	0	3.836	0	0	0	18.347	2.035	0	0	0	0	0	0	0	0	0
FBXO42	0	112.594	0	0	0	0	38.179	0	0	0	0	148.068	0	33.539	164.946	0	77.699	30.969	0	17.631	9.272	0	13.035	33.733	7.829	26.807	0	51.004	4.384	17.033	0	0	0	0
MFAP3	0	0	0	0	0	0	0	0	0	0	0	0	0	0	0	0	0	0	0	0	17.383	0	0	0	1.169	0	0	0	0	0	0	0	0	0
MRI1	0	0	0	0	0	0	0	0	0	0	260.693	0	0	43.594	0	0	0	0	29.698	3.055	0	0	0	29.23	7.564	10.721	0	0	0	0	102.43	0	0	0
METTL1	0	0	0	0	0	0	0	0	0	0	0	0	0	57.482	0	0	0	0	0	0	0	0	0	0	0.237	7.068	0	0	0	0	0	0	0	0
HOXC8	0	0	0	0	0	0	0	0	0	0	476.948	0	0	79.756	392.237	1066.22	0	36.822	0	0	0	28.889	0	0	1.318	29.421	0	0	20.852	0	0	0	0	80.516
AGA	0	0	0	0	0	0	128.224	0	0	0	0	0	0	112.642	0	0	86.984	0	0	0	0	0	0	0	0.465	0	0	0	0	0	0	0	0	0
PI4K2B	0	0	0	0	0	0	0	0	0	0	0	0	0	0	0	0	0	0	0	2.983	0	15.416	0	28.536	4.396	10.467	0	0	0	0	0	0	0	0
BOD1L1	0	63.78	0	0	0	64.234	0	0	82.046	44.843	0	83.874	0	9.499	46.717	0	0	17.543	0	4.661	15.757	20.645	14.768	19.108	19.427	10.513	24.856	0	4.967	19.297	0	0	0	9.59
MAT2B	0	0	0	0	0	0	0	0	0	0	174.841	0	0	0	0	0	0	26.997	99.59	24.591	113.159	52.952	45.453	19.604	57.738	53.927	153.002	88.922	68.794	118.784	0	197.377	0	29.516
TLL1	0	0	111.507	293.645	374.44	135.435	45.599	0	0	0	0	0	184.391	20.029	98.503	0	0	0	0	0	0	0	0	0	0.331	2.463	0	0	0	0	0	0	0	0
EDC4	0	163.866	0	0	0	0	0	0	0	0	0	0	0	73.218	0	0	0	0	0	0	0	8.84	0	0	0.605	3.001	0	0	0	0	0	0	0	0
TRIO	0	0	0	0	0	0	19.6	29.074	0	0	0	0	79.257	17.218	0	0	0	0	0	2.414	4.76	6.237	0	5.772	1.103	1.059	0	0	2.251	0	0	0	0	8.691
VCAN	0	409.23	0	0	0	68.69	46.254	0	87.738	0	0	0	0	10.158	0	0	0	0	0	1.424	0	0	0	0	0	2.498	0	0	0	0	0	0	0	10.255
CLEC16A	72.421	0	135.425	0	0	82.243	27.69	41.075	0	0	0	0	111.972	12.163	0	0	37.569	0	16.572	0	6.725	0	0	0	1.759	1.496	0	0	0	0	0	0	0	0
MSR1	0	0	107.367	0	0	0	43.907	65.131	333.141	182.081	230.659	0	0	19.286	0	0	0	0	0	0	10.663	0	0	0	1.673	2.371	0	0	5.042	0	0	0	0	0
CDH1	0	0	0	0	0	0	0	0	0	0	145.856	0	0	0	119.951	326.063	37.669	0	0	15.386	13.486	0	0	16.354	11.79	8.997	0	0	12.753	0	0	0	98.96	24.623
DNAH5	0	0	0	0	0	0	41.639	0	0	0	0	0	0	27.434	0	0	0	0	0	0.641	5.056	0	0	0	0.038	2.249	23.928	0	2.391	0	0	0	0	0
ZFYVE16	0	88.26	0	192.723	0	0	0	44.394	0	0	78.611	0	0	26.291	0	0	40.604	6.069	0	4.607	7.268	4.762	10.218	0	7.712	4.849	34.396	0	3.437	40.055	0	0	0	0
RIPOR1	0	0	0	0	0	0	0	0	0	105.693	0	0	0	44.779	0	0	69.158	10.337	0	15.693	24.759	16.22	17.404	15.012	8.695	30.284	58.584	0	17.561	0	0	0	0	67.809
C6	0	0	0	0	0	0	0	0	0	0	0	0	0	0	0	0	49.099	0	0	0	0	0	0	0	0	0	0	0	0	0	0	0	0	0
RAI14	116.702	394.776	0	0	0	0	44.621	66.19	338.558	0	0	173.051	0	78.397	96.388	0	60.539	45.243	0	71.433	97.53	49.695	76.173	52.566	103.726	69.89	102.565	59.609	71.737	79.627	184.206	132.312	0	59.358
SOX30	258.451	0	0	0	0	0	0	0	0	0	0	0	0	0	0	0	0	0	0	0	0	0	0	0	0.179	16.012	0	0	0	0	0	0	0	0
PNKP	0	218.241	0	0	0	109.897	0	0	280.744	0	0	0	299.243	97.514	0	0	0	0	0	2.278	0	11.774	0	0	6.312	23.981	0	0	0	0	0	0	0	0
BEST2	0	0	316.989	0	0	0	0	0	0	0	0	0	0	0	0	0	0	0	0	0	0	0	0	0	0.235	0	0	0	0	0	0	0	0	0
PHLPP2	143.614	0	0	0	0	0	0	0	0	0	0	0	0	72.357	0	0	74.5	0	0	0	6.668	0	0	8.086	0.199	2.966	0	0	0	0	0	0	0	0
SPDL1	0	0	0	0	0	0	0	0	0	0	0	0	0	0	0	0	0	0	0	2.211	0	0	24.515	0	5.342	0	0	0	0	0	0	0	0	0
STAU2	0	0	0	0	0	0	0	0	0	0	0	0	0	0	0	0	0	7.73	11.407	8.215	46.289	6.065	39.045	22.453	17.985	8.235	0	0	8.755	0	78.683	0	0	16.903
CTNS	0	0	0	0	0	0	0	0	0	0	0	0	408.179	44.338	0	0	136.952	20.47	0	3.108	0	16.06	34.464	29.729	8.06	5.452	0	0	23.183	0	0	0	0	0
RTN4R	268.669	0	0	0	0	0	0	0	0	0	0	0	0	45.121	0	0	0	0	30.739	12.65	0	16.344	0	0	1.491	5.548	0	0	0	0	0	0	0	0
PHF23	0	0	0	0	0	0	123.248	0	0	0	0	0	0	0	0	0	250.824	199.948	36.88	147.981	89.796	58.827	42.08	145.193	118.314	66.567	141.649	0	113.226	0	254.4	0	219.647	327.908
CDH10	0	0	0	0	0	0	0	0	0	194.319	0	0	0	41.164	0	0	63.574	0	0	0	0	0	0	0	0.17	0	0	0	0	0	0	0	0	0
INPP4A	0	76.708	0	0	0	0	78.031	0	0	0	0	0	0	34.274	0	152.733	70.579	0	0	0	6.317	0	8.881	0	0.142	11.239	0	0	0	0	53.689	0	0	23.067
RAB27B	0	0	0	0	0	0	0	0	0	95.695	0	0	186.624	0	0	0	62.616	0	0	7.104	0	7.343	0	0	9.966	12.463	0	0	5.3	0	0	0	0	0
PSMA4	0	0	0	0	0	0	98.056	145.455	185.999	0	128.781	190.144	0	0	105.909	0	33.259	9.942	44.013	15.094	47.628	23.401	33.479	0	25.179	21.184	112.696	0	39.411	21.873	50.6	145.381	0	0
MYO16	0	0	91.08	0	0	165.937	37.246	0	0	0	0	0	0	81.8	160.916	218.709	101.067	0	0	0	0	0	0	0	0.27	18.105	0	0	0	0	0	0	0	0
LSG1	0	0	0	0	584.587	105.723	0	0	0	0	0	0	0	0	0	0	48.294	0	0	2.192	0	0	0	0	3.23	3.845	0	95.105	0	0	0	0	0	0
PARP3	0	0	0	0	0	0	0	0	0	0	0	0	0	51.455	0	0	79.468	0	0	0	0	0	0	0	1.063	18.981	0	0	0	0	0	0	0	0
TNC	93.097	0	0	0	584.587	105.723	71.191	105.604	0	73.807	93.499	138.049	0	62.54	76.893	0	24.147	0	0	0	0	5.663	0	0	0	5.768	40.91	0	0	0	0	0	0	0
THAP3	0	0	0	0	0	0	0	0	0	0	0	0	0	0	363.918	0	0	0	0	2.593	0	0	28.759	0	9.477	0	0	0	0	0	0	0	0	0
RIPOR3	0	0	0	0	0	423.841	0	84.673	0	0	0	0	230.819	25.072	123.304	0	116.166	0	17.081	0	0	0	0	0	1.657	18.498	0	0	19.665	0	0	0	0	0
TDP1	0	0	0	0	0	0	0	0	0	0	0	0	0	24.195	0	0	0	0	0	0	0	0	0	0	0.1	5.95	63.307	0	0	0	0	0	0	0
AIFM2	0	0	0	0	0	0	0	0	0	0	0	0	0	29.34	0	0	90.626	0	0	6.169	16.222	0	0	19.672	5.576	18.039	0	89.234	0	0	0	0	0	0
C2orf83	0	290.174	0	0	0	0	0	0	0	204.018	0	0	0	43.218	0	0	0	0	0	0	0	0	0	0	0.714	5.314	0	0	0	0	0	0	0	0
SPATA7	261.084	0	0	0	0	0	0	74.04	0	103.494	0	0	0	0	0	0	0	0	0	1.537	0	0	0	0	0.272	0	0	0	0	0	0	0	0	0
MED17	0	60.9	0	0	0	122.666	0	0	0	0	0	0	83.503	63.493	0	0	42.026	0	0	0	0	0	0	0	0.187	8.923	0	0	0	0	0	0	0	0
RETSAT	0	0	418.853	551.511	0	127.184	0	127.041	0	0	0	0	0	150.471	0	0	0	0	25.627	0	20.799	0	58.481	25.223	4.662	0	98.429	0	9.835	38.208	0	0	0	37.976
CAPG	0	0	0	0	0	195.386	394.706	390.334	499.136	0	345.591	0	0	288.951	0	0	178.505	0	39.37	44.556	0	41.866	44.921	38.749	31.516	14.212	0	0	15.109	0	135.787	0	0	58.341
AP2S1	0	0	0	0	0	298.927	0	298.592	0	0	0	0	0	88.415	0	0	136.55	122.459	301.166	86.759	146.657	64.051	137.451	177.849	148.303	108.719	231.344	0	92.461	89.803	207.745	0	0	89.257
USH2A	0	0	0	0	0	24.84	0	49.625	0	0	0	129.742	67.638	7.347	36.133	0	22.694	0	10.01	0	0	0	0	0	0.152	1.807	0	0	1.921	0	0	0	0	0
ZPBP	0	0	0	0	0	0	0	0	0	0	0	0	0	0	0	0	88.037	0	0	0	0	0	0	38.221	0.236	0	0	0	0	0	0	0	0	0
TG	0	0	75.346	198.419	0	91.515	0	0	0	0	0	0	124.595	0	0	0	41.804	0	0	0	0	0	0	0	0.727	9.985	0	0	0	0	0	0	54.912	0
ADAM28	0	108.175	0	0	0	0	73.361	54.411	0	0	0	0	148.326	48.335	0	0	74.649	0	0	0	0	0	0	0	0.599	9.906	0	0	0	0	0	0	0	0
BARX2	0	0	0	0	0	417.518	0	139.017	0	0	0	0	0	82.327	404.883	0	63.574	38.009	0	20.196	45.52	0	63.994	55.201	16.666	40.493	0	0	32.286	0	0	0	0	0
DCUN1D1	0	0	0	0	0	0	0	0	0	84.547	0	0	0	17.91	0	0	0	0	12.201	11.298	0	0	27.843	12.009	20.94	15.416	0	0	14.047	18.191	0	0	0	18.081
JADE2	0	0	0	0	0	0	0	0	0	72.006	0	0	0	0	150.033	203.917	47.116	0	10.392	5.346	8.434	16.575	0	0	1.008	5.627	0	0	0	0	0	0	0	0
ZIC2	0	0	0	0	0	0	0	0	0	0	0	0	0	0	0	0	0	0	0	0	0	0	0	0	0.188	11.194	0	0	0	0	0	0	0	0
LCP2	123.838	279.279	0	304.915	0	0	94.699	0	179.631	0	0	0	0	0	204.566	0	0	0	0	4.373	45.997	7.533	0	13.945	1.547	12.787	0	0	5.437	0	0	0	0	0
TRIT1	0	0	0	0	0	0	0	0	0	0	0	0	0	56.575	0	0	0	0	0	0	0	0	0	0	0.935	20.87	0	0	0	0	0	0	0	0
ADRB1	0	0	0	774.203	0	0	0	0	0	0	0	0	0	52.807	0	0	81.557	0	0	7.403	0	0	0	35.408	25.744	51.947	0	0	0	0	0	0	214.257	53.31
GUCA2B	0	0	0	0	0	0	0	0	0	0	0	0	0	0	0	0	0	233.022	0	0	0	0	0	0	25.022	31.031	0	0	65.978	0	0	0	0	0
CUL7	0	0	0	0	0	0	0	0	0	0	0	0	0	80.309	0	0	124.031	0	18.237	0	0	0	0	0	0.664	6.583	0	0	0	0	0	0	0	0
CTNNA1	0	0	0	250.147	0	57.687	38.845	0	294.733	161.089	102.033	150.651	157.077	85.311	83.911	0	105.405	196.934	232.474	232.004	207.545	315.194	159.151	228.806	249.467	193.02	267.866	415.145	214.117	173.3	200.451	345.555	346.136	223.922
PHKA2	99.356	0	0	0	0	0	37.989	0	0	78.769	99.785	0	307.23	66.745	164.124	0	128.852	0	0	0	0	0	0	0	0.758	26.673	0	0	0	0	0	0	0	16.845
CNTLN	0	0	75.809	0	0	46.039	0	0	0	0	0	240.464	125.361	54.468	66.968	182.04	0	6.287	9.277	0	0	0	0	18.261	0.169	1.674	35.63	0	0	13.831	0	0	0	0
EPHA3	0	0	0	0	0	0	51.393	0	0	0	0	0	0	0	0	0	34.864	0	0	0	0	0	0	0	0.093	2.776	0	0	0	0	0	0	0	0
HSPA5	0	0	0	565.2	0	0	87.768	130.195	0	0	230.541	340.39	0	0	0	0	119.079	71.194	210.107	102.68	85.262	125.677	89.899	103.396	121.365	127.992	0	0	100.79	39.157	181.165	0	0	38.919
DSG2	144.925	0	0	356.834	0	82.29	0	82.197	0	229.792	0	0	0	73.017	119.699	0	75.18	0	0	11.942	13.457	17.632	37.838	0	10.458	11.971	63.685	0	31.816	0	0	0	98.752	24.571
GEMIN8	0	0	0	0	1161.94	0	0	0	0	0	0	0	0	0	0	0	0	0	0	0	0	0	0	0	0.514	0	0	189.033	0	0	0	0	0	0
OFD1	0	0	0	0	0	0	0	98.376	0	0	0	0	0	0	0	0	44.989	13.449	19.845	14.292	16.106	21.103	0	0	35.021	7.164	76.22	0	15.231	29.587	68.445	196.652	118.19	29.407
GPM6B	158.077	0	0	0	0	0	0	0	0	0	0	0	244.404	26.548	0	0	82.002	0	0	0	0	0	0	0	0.11	9.793	0	0	0	0	0	0	0	0
MAGEC2	0	0	0	0	0	0	0	0	0	0	0	0	0	0	0	0	0	0	0	0	0	0	0	0	0	9.305	0	0	0	0	0	0	0	0
PREX2	0	0	0	0	0	42.244	0	0	0	58.982	0	0	0	12.495	0	0	0	0	0	0	0	0	0	0	0.052	0	0	0	0	0	0	0	0	0
WDR37	0	0	0	0	0	0	0	0	0	0	0	0	0	0	0	0	0	0	0	11.202	14.728	38.594	0	35.721	11.665	19.652	69.698	0	20.892	27.055	0	0	0	26.891
YTHDC2	0	0	77.547	0	0	0	0	0	0	0	0	0	0	13.929	0	0	0	6.431	0	0.976	0	0	0	0	2.532	1.713	0	0	0	14.148	32.729	0	0	14.062
CTPS2	162.81	0	0	0	0	0	0	0	0	0	0	0	0	0	0	365.533	126.687	25.248	37.255	15.332	15.118	9.904	0	0	15.024	16.811	0	0	21.446	0	0	0	0	0
ATP6V1H	0	0	0	0	0	400.293	67.387	199.922	0	0	177.005	0	0	177.594	145.567	0	137.14	81.993	60.494	29.045	16.366	42.886	115.038	99.232	32.773	54.594	77.448	0	46.431	150.318	0	0	0	149.405
POLR2B	0	0	0	374.31	0	0	58.126	0	0	0	0	0	0	76.593	125.561	0	39.431	23.575	0	7.158	28.233	18.496	39.691	34.238	15.822	25.115	66.804	0	0	25.932	59.989	0	0	77.323
FAM214A	0	0	0	0	0	51.808	104.658	155.248	0	0	91.635	135.297	0	15.323	0	0	23.666	127.342	83.513	160.029	135.559	166.513	166.753	154.116	136.11	137.548	240.568	233.023	108.166	108.947	36.005	206.893	186.516	123.755
ARAP2	0	0	0	0	226.629	40.986	27.599	0	0	0	0	0	0	0	0	0	0	16.79	0	1.699	6.703	8.782	0	0	7.412	5.963	0	0	6.339	0	0	0	0	0
TPR	0	0	0	0	0	41.245	55.546	0	0	0	0	0	0	12.199	0	0	75.362	0	8.311	17.956	6.745	13.256	18.965	16.359	25.049	15.001	31.92	0	6.379	12.391	0	0	0	12.315
CP	0	0	114.961	0	0	0	0	0	0	0	123.486	0	0	20.65	203.108	0	0	0	28.135	0	0	0	0	0	0.171	2.539	0	0	0	0	0	0	0	0
DTNBP1	293.933	0	0	0	0	0	0	0	0	0	0	0	0	148.092	242.771	0	76.239	0	0	0	0	0	76.742	0	4.487	0	0	0	12.906	0	0	0	0	0
ANO2	0	0	0	0	0	0	0	0	208.033	0	0	0	0	48.172	0	0	37.199	0	0	0	13.318	8.725	0	0	0.697	2.962	0	0	0	0	0	0	0	0
C12orf4	0	0	0	0	0	0	0	0	0	0	0	0	0	30.504	0	407.793	47.111	0	0	0	0	22.098	0	0	2.394	3.751	0	0	0	30.983	0	0	0	30.795
SCML1	0	0	0	0	0	0	0	0	0	0	0	0	0	0	0	0	0	0	0	0	0	0	0	0	2.718	26.961	0	0	0	0	0	0	0	0
WWC3	0	0	117.902	0	0	0	0	0	0	0	0	0	0	0	104.152	0	0	0	0	2.969	0	15.342	16.462	0	10.062	31.249	0	0	0	21.51	0	0	85.926	0
ARHGAP6	0	0	0	0	0	0	0	0	0	0	0	0	0	19.107	0	0	59.019	0	0	0	0	6.921	0	0	0.474	0	0	58.112	0	0	0	0	0	0
FAM184B	0	0	0	0	0	0	51.797	76.835	0	0	0	0	418.904	113.757	111.89	0	105.413	0	0	0	0	0	0	0	0.094	11.19	0	0	0	0	0	0	0	0
MAP4	0	67.694	0	0	0	136.351	68.861	0	0	0	0	0	0	70.576	49.584	0	15.571	0	6.869	0	0	3.652	0	0	1.833	9.918	0	0	2.636	0	0	0	0	0
GOPC	0	0	0	0	0	0	0	0	0	0	0	0	0	32.554	0	0	50.277	0	0	15.972	17.999	11.792	0	21.828	7.935	8.006	0	0	17.022	0	0	0	0	65.728
ROS1	0	0	0	0	0	0	0	0	0	0	0	0	0	0	0	0	0	0	0	0	0	0	0	0	0.079	2.358	0	0	0	0	0	0	0	0
USP28	0	0	0	0	0	0	0	88.967	0	0	0	0	0	52.687	129.557	0	40.686	0	0	1.846	0	9.542	0	0	1.088	3.239	0	0	6.887	0	0	0	0	0
HDAC9	0	0	0	0	0	60.542	0	0	0	0	0	0	0	62.674	0	0	41.484	4.134	6.1	2.51	9.901	3.243	0	0	1.147	4.404	46.854	0	0	9.094	0	0	0	0
TSPAN17	0	0	0	0	0	0	0	0	0	0	0	0	0	0	142.078	0	0	0	19.681	16.199	31.947	0	0	19.371	4.894	21.314	75.592	0	7.553	58.686	0	0	0	0
NOP16	0	0	0	0	0	0	0	0	0	0	0	0	0	0	0	0	0	0	0	0	0	0	0	0	0.218	0	0	0	0	0	0	0	0	0
CC2D2A	0	0	110.275	0	0	0	0	0	171.082	0	0	0	0	59.424	0	0	0	0	0	1.388	0	0	0	0	0	2.436	0	0	0	0	0	0	80.368	0
RRM2B	0	0	0	0	0	0	0	0	0	0	0	0	0	0	0	0	0	0	0	1.903	0	0	21.108	0	4.6	3.339	0	0	0	0	0	0	0	0
ZNF800	0	0	0	0	0	87.929	0	0	0	0	0	0	0	0	0	0	40.166	36.021	35.435	5.469	14.38	9.42	40.431	0	22.134	31.979	0	79.098	20.398	26.415	0	0	0	0
SNX29	0	89.533	74.239	0	0	45.085	91.078	45.035	115.175	0	0	0	0	93.345	65.581	0	20.595	12.313	9.085	0.935	14.746	9.66	0	0	2.259	13.118	0	0	3.486	0	31.333	0	0	0
LMO3	0	0	0	215.115	274.303	49.608	33.405	0	0	0	0	0	0	0	0	0	0	0	0	0	0	0	11.405	0	0.061	3.608	0	0	0	0	0	0	0	0
MRPS10	0	479.407	0	0	0	0	0	0	0	337.065	426.993	0	0	0	0	0	0	230.758	48.643	115.107	236.875	51.727	222.007	191.503	157.526	70.24	186.829	434.328	93.338	290.092	0	0	0	144.166
RSF1	0	64.266	0	0	178.942	129.447	0	0	0	0	0	0	88.119	47.859	94.147	0	73.914	17.676	13.042	14.089	15.877	10.401	7.44	12.836	26.139	21.186	0	0	2.502	9.722	22.49	0	38.836	28.989
VPS13D	0	50.524	41.894	0	0	50.884	34.264	0	0	0	0	0	0	22.575	0	0	69.731	6.948	15.379	16.878	8.321	5.451	11.699	0	7.461	10.178	0	0	9.837	0	0	50.801	61.064	0
CELF2	0	0	76.403	0	0	46.399	62.488	46.347	118.532	0	0	0	0	27.447	0	0	0	0	0	0.962	0	0	0	0	0	11.813	0	0	0	0	0	0	0	0
FAM120A	0	140.415	0	0	0	0	142.837	0	0	0	0	0	0	0	0	0	0	19.311	0	16.124	23.126	22.726	16.256	28.045	29.204	18.001	0	63.606	16.403	21.242	49.139	0	0	21.113
R3HDM1	0	256.153	0	0	0	0	0	0	0	0	0	0	0	95.378	93.813	0	0	8.807	0	1.337	10.547	6.91	0	12.79	1.497	18.765	0	0	4.987	0	0	0	0	0
COL9A2	432.226	0	202.06	0	2035.56	0	0	0	0	0	0	0	0	145.179	0	0	336.326	33.513	49.452	0	0	0	84.636	48.672	3.449	22.315	0	0	0	0	0	0	0	36.64
KITLG	0	0	0	0	0	0	0	0	0	0	0	0	0	0	0	0	38.587	0	0	0	13.814	0	0	0	0.826	3.072	0	0	0	0	0	0	0	25.223
ERCC8	0	0	0	0	0	210.18	0	0	0	0	185.879	0	0	31.083	0	0	96.01	0	0	0	0	0	0	0	0.385	3.822	0	0	8.126	0	0	0	0	0
ADAMTS6	0	0	0	0	0	0	0	59.391	0	0	0	0	0	0	0	0	81.481	0	0	0	0	0	0	0	0	2.162	0	0	0	0	0	0	0	0
H6PD	0	0	0	0	0	0	0	0	0	0	0	0	0	96.98	0	0	49.926	0	11.011	15.861	8.937	5.855	0	0	4.541	9.938	42.293	0	12.677	0	0	0	0	0
VAMP3	0	0	0	0	0	184.555	0	184.348	0	0	0	0	0	0	0	0	0	75.605	148.75	42.086	120.726	59.317	42.431	146.403	70.137	80.547	0	166.02	57.085	55.443	0	0	221.477	0
PER3	0	0	207.125	0	0	125.786	0	0	0	87.814	0	0	0	0	0	0	0	17.177	25.346	2.608	10.285	26.952	28.919	0	27.283	9.15	0	169.731	24.317	37.788	0	0	75.476	18.779
UTS2	0	0	0	0	0	284.407	0	0	0	0	0	0	0	84.12	0	0	129.917	0	0	0	0	0	0	0	0.348	0	0	0	0	0	0	0	0	0
TNFRSF9	0	159.777	0	348.887	0	160.914	0	0	0	0	0	0	0	71.391	117.033	0	0	0	0	0	0	0	0	0	0.098	5.852	0	0	0	24.171	0	0	0	24.024
EPN3	0	0	0	0	0	0	0	0	0	0	0	0	0	0	0	433.884	0	14.984	66.332	63.695	0	23.512	0	108.809	28.427	27.936	0	0	42.426	0	0	0	0	98.295
LTBP1	0	0	0	0	0	0	0	0	0	0	122.93	0	0	20.557	0	0	31.748	0	0	1.441	0	0	0	0	0.085	2.528	0	0	0	0	0	0	0	0
RCN1	0	0	0	0	0	0	0	0	0	0	0	0	0	0	0	0	32.205	9.627	0	2.923	0	15.106	0	0	3.446	5.128	0	63.421	0	0	0	0	0	0
ELN	0	154.624	0	0	430.532	77.862	0	77.775	0	108.714	137.719	0	0	299.384	113.258	0	35.567	0	0	0	12.733	0	0	0	0.285	28.318	60.258	0	0	23.391	54.111	0	0	0
RFC2	0	457.507	379.354	0	0	460.762	0	0	588.533	0	0	0	0	68.141	335.114	0	315.714	62.919	0	0	0	0	0	0	11.824	100.547	0	0	0	0	0	0	0	0
ARID1B	40.723	45.919	0	50.134	0	23.123	7.785	0	0	32.285	20.449	0	0	23.937	16.817	0	47.531	1.579	6.989	3.116	1.891	2.477	7.974	2.293	4.662	3.784	8.948	20.801	3.576	10.42	0	0	0	3.452
CLPTM1L	136.813	0	127.917	0	0	0	0	0	0	0	0	0	0	22.977	112.999	0	0	0	0	1.61	12.704	8.323	17.86	15.406	14.429	19.777	0	0	0	0	53.988	0	0	0
NEDD4L	0	0	96.105	0	0	0	39.301	0	74.549	40.745	0	0	0	43.156	42.448	0	26.661	35.864	5.88	15.124	23.862	28.138	26.837	17.362	19.613	21.227	22.584	26.251	36.105	43.834	182.525	58.269	0	60.995
FOXP3	0	0	0	0	0	192.434	0	0	0	0	0	0	523.986	0	0	0	87.904	0	0	0	0	0	0	0	0.47	0	0	0	0	0	0	0	0	0
PPP1R3F	0	0	0	0	0	0	0	0	0	0	0	0	0	0	0	0	167.276	0	0	0	0	0	0	0	1.044	17.758	0	0	0	0	0	0	0	0
HEXB	0	0	0	0	0	100.527	135.385	301.244	0	140.361	0	525.062	0	59.467	0	397.491	0	27.455	40.512	6.252	0	21.54	0	0	10.81	14.625	0	90.431	15.547	60.4	0	0	0	0
PTCD2	74.047	0	0	0	0	0	0	0	0	0	0	0	0	24.872	0	0	38.412	0	0	0	0	0	0	0	0.257	6.117	0	0	0	0	0	0	0	0
NEXMIF	0	0	0	0	0	0	29.174	0	0	0	0	0	0	0	0	0	0	0	0	0	0	0	0	0	0	0	0	0	0	0	0	0	0	0
JKAMP	0	0	0	0	0	0	0	0	0	0	0	0	0	34.634	0	0	53.49	31.98	0	7.283	19.15	37.636	53.843	23.223	17.171	29.811	0	0	9.055	35.178	0	0	140.523	69.929
DKK3	0	0	0	0	0	0	67.8	0	0	0	0	0	0	29.78	0	0	91.987	0	0	0	0	0	0	0	1.107	14.648	0	90.574	0	0	0	0	0	0
ARHGEF5	0	0	0	0	0	0	0	0	0	0	0	0	0	25.895	0	0	79.987	0	0	1.815	0	0	0	0	4.279	9.553	0	0	0	0	0	0	0	26.142
NFE2L3	0	0	0	0	0	0	0	0	0	0	0	0	0	35.458	0	0	0	16.37	0	0	0	0	0	0	2.49	4.36	0	0	0	0	0	0	0	0
MCUR1	0	334.01	0	0	0	84.096	56.629	84.002	0	0	0	0	0	124.368	122.327	0	115.246	22.967	0	3.487	13.753	27.029	0	33.356	14.695	21.41	0	0	6.503	25.264	0	0	0	0
LIMA1	0	0	132.777	0	0	161.27	0	0	0	0	0	210.582	0	0	0	0	0	66.066	0	13.373	0	43.194	37.077	15.991	39.512	14.663	0	0	18.706	0	56.039	0	96.767	0
LETMD1	0	0	0	0	0	84.445	56.863	0	215.724	0	0	0	0	0	0	0	38.574	11.531	34.031	8.753	0	9.047	0	0	5.159	15.356	0	0	0	0	0	0	0	0
SLC4A8	0	56.26	46.649	0	0	28.33	19.077	56.596	0	0	0	73.985	154.282	75.413	0	112.018	64.706	0	0	0	0	0	0	0	0.173	9.273	0	0	0	0	0	0	0	0
LAMC3	0	133.204	0	0	0	0	0	0	0	0	0	0	0	39.678	0	0	61.28	0	0	1.391	0	0	0	0	0.574	0	51.911	0	0	0	0	0	0	0
PTGER3	92.933	0	0	0	0	0	0	0	0	0	0	0	0	31.215	0	0	0	7.206	0	0	17.259	0	0	10.465	0.258	0	0	0	12.241	0	0	0	0	0
TNIP3	238.08	0	0	0	0	0	0	0	0	188.749	0	0	0	79.968	0	0	494.015	0	0	0	0	0	31.08	0	0	0	0	0	0	0	0	0	0	0
MAPK9	0	0	0	0	0	0	38.303	0	0	0	100.609	0	0	0	0	0	0	0	0	1.179	9.302	0	0	0	2.641	4.138	0	0	13.196	0	0	0	0	16.984
COL23A1	0	0	0	0	0	0	95.649	0	0	0	0	0	0	168.053	0	0	0	0	0	0	0	0	0	0	0.694	0	0	0	0	0	0	0	0	0
BCAR1	0	0	182.775	0	0	0	0	0	0	0	0	0	0	16.415	80.73	0	0	15.157	33.549	24.162	27.229	29.73	38.279	44.026	25.703	22.203	0	0	34.333	16.673	77.14	0	0	0
HERPUD1	0	0	325.413	0	0	0	66.537	197.401	252.424	137.965	0	0	0	29.226	0	0	90.274	26.986	39.821	18.436	16.159	21.172	113.587	19.596	37.551	21.562	0	0	45.845	29.685	68.671	0	0	118.017
HOMER3	0	0	0	0	0	0	0	148.685	0	0	263.283	0	0	88.053	216.522	0	0	20.326	29.993	21.601	0	111.631	0	0	35.651	54.137	230.397	133.903	80.573	0	0	0	0	88.892
POLQ	0	0	89.229	0	0	0	36.489	0	0	0	95.846	0	0	0	78.823	0	0	0	0	0	0	0	0	10.747	0.199	0	0	0	0	0	0	0	0	0
PIK3CB	0	0	0	0	358.795	0	0	0	0	0	0	0	0	19.192	0	0	59.282	0	0	0	0	0	0	0	0.317	4.72	0	0	5.018	0	0	0	0	0
CYBA	267.228	0	249.852	0	0	0	0	303.128	0	0	0	0	0	44.879	0	0	0	82.88	30.574	50.33	148.885	65.025	174.424	30.092	24.66	44.148	117.429	0	35.2	136.75	0	0	182.09	45.307
THOC3	0	292.948	0	0	0	0	0	0	0	0	0	0	0	174.526	0	0	134.77	0	0	0	0	0	0	0	2.524	21.46	0	0	0	0	0	0	0	0
HEBP2	0	97.677	0	0	0	0	99.362	49.131	0	206.028	0	0	0	14.548	71.547	0	67.405	120.899	59.465	137.656	136.744	126.47	79.158	136.564	150.68	119.855	0	88.493	129.317	88.658	34.183	98.212	59.026	176.239
MPHOSPH9	0	392.682	0	0	0	98.869	0	0	0	0	174.875	0	0	73.107	0	0	45.163	0	0	0	0	0	0	0	0.725	17.979	0	0	0	0	0	0	0	0
PLEKHA5	0	161.1	0	0	672.848	40.562	27.313	0	0	0	143.487	105.928	0	71.982	0	160.383	55.586	5.539	0	5.045	13.267	4.346	27.976	0	2.577	7.376	0	0	3.137	0	0	0	48.676	0
PRSS8	298.035	0	0	0	935.728	0	341.86	507.11	864.616	236.282	299.321	441.942	0	150.159	0	669.132	231.908	1294.08	1363.95	1424.34	1383.74	1142.2	972.663	1476.67	1179.73	1292.49	916.768	1370.08	1321.68	1575.99	940.856	675.804	1218.49	1515.89
SIKE1	0	0	0	0	0	0	0	0	0	241.333	0	0	0	0	0	0	0	0	0	0	14.133	0	0	17.139	8.554	6.286	0	0	0	0	60.061	0	103.712	0
RRP12	0	0	0	0	0	358.334	0	59.655	0	0	0	0	162.621	88.322	86.873	0	109.125	0	0	2.476	0	0	0	0	0.365	15.205	0	0	0	0	0	0	0	0
FNIP2	82.544	93.076	0	0	0	281.214	31.56	0	0	0	0	0	127.622	0	68.176	0	85.639	0	0	4.858	7.665	10.043	0	0	7.445	27.274	0	42.162	18.121	14.08	0	93.585	0	0
MSMO1	0	0	0	0	0	0	237.205	0	0	0	0	0	0	0	0	0	0	96.206	35.49	25.56	57.608	37.74	0	0	24.536	19.218	0	0	68.099	105.826	0	0	0	0
TTC17	0	0	0	195.746	0	180.564	0	0	115.318	0	0	0	0	40.055	0	0	41.241	0	0	1.872	7.382	4.836	0	0	2.868	13.134	0	0	0	0	0	0	0	0
ALX4	0	0	0	0	0	0	0	0	0	0	0	0	0	26.202	0	0	0	0	0	0	0	0	0	0	0	0	0	0	0	26.613	0	0	0	0
FSTL4	0	0	0	328.007	0	0	0	0	0	0	0	0	0	0	0	0	34.553	0	0	0	0	0	0	0	0.092	0	0	0	0	0	0	0	0	0
FOXN3	162.618	91.684	76.022	0	0	46.168	0	46.116	0	0	0	0	0	27.311	67.156	0	63.269	0	9.303	0.957	0	4.946	10.614	0	9.647	8.396	0	0	0	0	0	92.186	0	13.785
METTL24	0	0	0	0	0	287.132	0	0	0	0	0	0	0	0	0	0	131.162	0	0	0	0	0	0	0	0	0	0	0	0	0	0	0	0	0
AKR7A2	0	0	0	0	0	0	385.176	0	0	0	0	0	0	0	0	0	0	0	0	5.929	0	30.641	0	56.72	5.941	41.607	0	0	0	0	0	0	0	0
MRTO4	0	0	297.219	0	998.066	361.001	0	0	461.108	0	0	0	491.493	213.55	0	0	412.263	0	0	7.484	0	0	0	0	3.75	26.259	0	0	0	0	0	0	0	53.896
NNAT	0	0	0	0	0	392.731	0	0	0	0	0	1025.63	0	0	0	0	179.4	0	0	0	0	0	90.292	0	1.44	28.567	0	0	0	0	0	0	0	0
USE1	369.019	416.104	345.024	0	0	209.532	0	0	0	0	370.611	0	570.544	123.948	609.574	0	191.428	0	0	0	0	0	0	0	6.401	160.033	0	0	0	0	145.618	0	0	0
MCF2L2	0	49.181	0	0	0	0	33.353	0	0	0	0	0	134.869	29.3	36.024	0	0	0	9.98	0.513	4.05	0	0	0	0.514	5.404	0	0	1.915	0	0	0	0	0
NRIP2	0	0	0	0	0	0	0	0	0	0	0	0	494.824	0	264.337	0	83.012	0	0	0	0	0	0	0	0	0	0	0	0	0	0	0	0	0
LAMA3	0	0	0	0	0	75.34	0	0	0	52.596	66.629	0	0	33.425	0	148.949	0	0	0	0	0	0	8.661	0	0.184	4.11	0	0	5.826	0	0	0	0	0
AP5M1	0	0	0	169.465	0	0	52.631	39.036	99.835	0	0	0	0	0	0	0	0	5.337	0	7.292	12.782	4.187	0	0	5.062	5.685	0	0	6.044	11.74	0	0	0	11.669
ANAPC4	0	0	0	0	0	67.971	0	0	0	0	0	0	0	0	0	0	0	0	0	0	0	0	0	0	0.748	0	0	0	0	0	0	0	0	20.296
KCNQ1	225.909	0	0	0	0	0	0	0	0	0	0	0	0	0	186.587	0	0	0	0	7.978	0	0	0	0	13.637	13.996	0	0	29.757	0	0	0	0	0
TRAPPC3	0	286.801	237.809	626.255	0	144.421	97.25	144.259	0	0	0	0	0	128.148	0	0	197.914	19.721	0	35.928	70.854	108.308	66.407	57.283	39.178	89.293	0	129.917	11.168	43.386	0	288.371	173.313	43.123
THRAP3	0	0	0	0	0	107.553	0	0	0	0	0	0	0	31.811	0	0	196.521	44.061	21.672	15.608	17.589	46.091	0	0	47.182	15.647	83.237	0	8.317	64.622	74.746	0	0	0
PHPT1	0	0	0	0	0	0	0	0	0	0	0	0	0	93.461	0	0	0	0	0	6.551	0	33.853	0	0	20.465	22.985	0	0	24.435	0	0	0	0	0
ENTPD2	0	0	0	0	0	0	0	0	0	0	0	0	0	114.439	0	0	0	0	0	4.011	0	0	0	38.366	0.473	7.036	0	0	0	0	0	386.284	0	0
LY75	0	0	0	0	0	0	0	0	0	0	0	0	0	0	0	0	26.447	7.906	0	1.2	0	0	0	0	1.273	0	0	0	0	17.393	0	0	0	0
ARID4B	0	0	75.748	0	0	276.008	30.976	91.899	117.515	0	81.365	0	0	95.242	133.828	0	126.08	6.282	18.538	17.166	52.66	24.642	0	0	24.733	35.134	106.803	0	3.557	13.82	0	91.853	0	27.471
OPN3	0	0	0	0	0	0	0	0	0	0	0	0	0	40.543	0	0	0	0	0	5.683	0	14.686	31.515	0	6.03	9.971	0	0	10.6	0	0	0	0	0
SDCCAG8	0	0	0	0	529.226	95.711	0	95.603	0	0	0	0	0	84.926	0	0	43.721	0	0	1.984	0	0	0	18.981	3.743	27.848	0	0	0	0	0	0	0	28.578
PTPRN	0	0	0	267.377	0	0	0	0	0	0	0	0	0	36.475	0	243.807	28.166	0	24.849	1.278	0	0	0	0	0.603	0	0	0	0	0	0	0	0	0
HHAT	135.083	304.637	0	0	0	76.701	0	0	0	0	0	0	0	136.117	111.57	0	140.148	0	0	1.59	0	0	0	0	0.094	5.579	0	0	0	0	0	0	0	0
KIF1B	50.626	0	0	0	0	28.746	19.357	0	0	0	0	0	0	25.507	41.814	0	39.393	23.552	17.377	7.747	9.402	6.159	6.609	5.701	9.906	7.318	22.247	0	2.223	0	0	0	34.496	8.583
FOXC1	0	0	0	0	717.407	129.743	0	0	0	0	0	0	0	0	0	0	177.8	70.868	183.001	150.623	106.089	236.302	89.487	128.653	202.616	202.905	200.82	0	180.589	233.862	90.167	259.064	311.399	309.923
TBC1D22A	0	190.319	0	0	529.923	0	0	0	0	0	169.512	0	0	141.73	139.405	0	87.556	13.087	19.311	19.868	15.673	20.535	22.034	0	14.053	27.884	74.169	0	29.643	0	0	191.361	115.01	0
SYNE2	28.593	0	53.468	0	0	16.235	0	0	0	0	28.717	0	0	38.416	0	0	51.915	0	3.271	1.346	0	1.739	0	0	3.016	8.857	12.565	0	2.511	4.877	0	0	19.484	0
PLEKHH1	0	0	77.54	0	0	47.09	31.709	0	0	0	0	0	0	27.856	0	0	0	6.43	9.489	0.976	7.701	0	10.826	18.678	0.863	1.713	0	0	3.641	0	0	0	0	0
ATP9A	0	0	0	0	0	0	0	0	0	0	108.327	0	0	0	0	0	27.977	8.363	12.341	10.157	10.016	6.561	0	12.146	10.028	4.455	0	0	23.68	36.798	42.563	0	0	0
SPO11	0	0	0	0	0	0	0	0	0	0	0	0	0	0	0	0	0	0	0	0	0	0	0	0	0	0	0	0	0	0	0	0	0	0
CHRDL2	0	0	0	0	0	0	0	0	0	0	0	0	0	48.057	0	0	0	0	0	0	0	0	0	0	0.397	0	0	0	0	0	0	0	0	0
FAM168A	0	0	0	0	0	0	0	0	0	0	114.233	0	0	19.102	0	0	29.502	0	0	1.339	0	6.919	0	0	0	4.698	0	0	0	0	0	0	0	0
RELT	0	0	0	0	0	0	54.255	0	0	0	0	0	0	23.831	117.2	0	0	0	16.235	11.692	0	8.632	0	15.979	3.446	5.861	0	0	12.461	0	55.994	0	0	0
GALC	0	0	0	323.634	0	0	50.256	149.099	0	0	0	0	0	0	0	0	0	0	0	7.736	0	0	17.159	0	1.459	10.858	0	0	5.771	22.421	51.868	0	0	0
NOP58	0	0	0	0	0	0	207.941	462.686	0	0	0	403.226	0	45.668	0	0	0	0	0	0	0	0	0	0	8.868	16.847	0	0	0	0	0	0	0	0
SZRD1	0	0	176.691	0	0	0	72.256	0	274.12	0	0	280.228	0	31.738	0	0	0	0	21.622	37.817	17.548	34.488	24.67	0	33.698	27.318	0	0	41.488	64.472	0	0	128.771	0
KCNH2	0	344.24	0	0	0	0	0	86.575	0	0	306.604	0	0	25.635	0	0	0	0	0	1.797	0	0	0	0	0.635	0	0	0	6.702	0	0	0	0	0
CUL1	0	0	0	0	0	0	96.674	0	0	200.453	253.933	0	0	84.926	0	0	0	0	0	20.834	23.478	30.762	66.014	28.472	21.403	26.107	0	0	33.305	43.13	0	0	0	0
FAM114A2	0	154.6	0	0	0	77.85	0	77.763	0	0	0	0	0	0	0	307.823	35.562	0	0	3.228	12.731	8.34	53.695	15.439	2.283	2.831	0	0	0	0	0	0	0	23.245
CYFIP2	0	96.365	0	210.422	0	48.526	32.676	48.471	0	67.753	0	253.452	264.264	114.821	0	0	132.999	0	88	3.018	0	5.199	0	0	0.296	7.059	0	43.652	0	0	0	0	0	0
TAB2	0	0	0	0	0	0	0	0	0	0	0	0	0	0	0	0	0	0	0	43.926	55.442	27.241	38.971	33.617	53.751	21.577	0	0	52.431	101.846	58.901	0	101.71	101.228
GINM1	0	0	0	0	0	226.589	152.58	226.335	0	0	0	0	0	134.038	0	0	310.518	61.883	0	18.79	74.111	24.276	52.095	44.937	47.901	32.964	0	203.833	52.565	68.071	314.944	0	0	0
EIF2AK2	83.426	94.071	156.003	0	0	94.741	127.592	0	0	0	0	0	0	42.033	137.81	0	43.277	19.406	28.635	4.91	23.24	5.075	32.672	9.394	21.533	32.734	36.66	0	14.652	42.692	32.921	94.586	0	42.433
USP36	0	0	0	0	0	55.157	74.282	0	281.808	77.012	0	0	150.189	16.314	80.231	0	0	30.128	0	2.287	0	11.818	0	0	2.831	18.054	0	0	8.53	0	0	0	0	0
KMT2C	0	0	0	0	0	0	34.106	0	0	0	0	0	68.957	29.961	36.837	0	34.704	20.749	5.103	6.825	8.283	10.853	17.467	10.045	11.047	10.131	0	0	5.875	0	0	0	0	7.562
MCOLN3	0	0	0	0	0	307.638	0	0	0	0	136.034	0	0	45.496	223.747	0	105.397	0	0	1.594	0	0	0	0	0.094	0	0	0	0	0	0	0	0	0
CCDC85A	0	0	0	0	0	0	0	0	0	0	0	0	0	0	0	0	0	0	0	0	0	0	0	0	0.156	0	0	0	0	0	0	0	0	0
PUM2	0	0	120.2	0	0	0	0	145.83	0	0	0	0	0	43.181	0	0	0	29.904	44.126	33.293	47.751	31.282	33.565	14.477	36.126	47.788	112.987	65.666	33.868	21.929	50.73	0	0	87.185
MRPL43	0	0	0	0	0	0	0	142.402	0	0	252.156	0	0	0	0	0	0	0	57.452	5.911	46.628	30.547	0	56.545	17.769	10.37	0	0	33.072	128.483	0	0	0	42.568
ITIH1	0	0	0	0	0	0	0	0	0	0	0	0	305.236	132.623	0	443.241	102.413	0	0	0	0	0	0	0	0.411	12.231	0	0	0	0	0	0	0	0
HPF1	0	0	0	0	0	0	0	0	0	0	0	0	0	0	0	0	0	0	0	0	0	0	0	0	5.201	0	0	0	27.429	0	0	0	0	0
ZFR	0	0	0	0	0	0	0	0	0	0	0	0	0	0	109.09	0	34.258	0	15.112	3.109	12.265	0	17.242	0	7.423	8.183	0	0	11.599	22.53	0	0	0	22.393
ZNF280C	0	0	0	0	0	0	74.018	0	0	0	0	0	0	0	0	0	0	0	0	0	0	0	0	0	0.134	0	0	0	0	0	0	0	0	0
NPFFR2	0	0	0	0	0	0	0	0	0	0	0	0	0	0	0	0	0	0	0	0	0	0	0	0	0.528	0	0	0	0	0	0	0	0	0
PHF21B	0	0	0	0	0	0	0	0	0	0	0	0	0	26.188	0	0	40.445	12.091	0	0	0	0	0	0	0.325	0	0	0	0	0	123.065	0	0	0
TRAF1	0	0	0	0	0	0	0	0	0	0	0	0	0	0	0	312.31	36.08	0	0	0	0	0	18.159	0	0.483	5.745	0	0	0	0	0	0	0	0
RC3H2	0	0	0	0	243.962	0	0	0	0	0	156.077	0	0	0	0	0	20.154	12.05	8.89	2.744	0	9.454	10.144	0	4.475	1.605	0	0	10.235	13.255	0	0	0	0
IL17RB	0	0	0	0	0	0	112.903	0	0	0	0	0	0	0	0	0	0	0	0	0	0	0	38.548	0	0	0	0	0	0	0	0	0	0	0
TRAF3IP2	0	0	127.995	0	0	77.731	0	0	0	0	0	202.998	0	22.991	113.068	0	71.015	0	15.663	19.337	25.424	24.983	53.613	0	17.572	31.098	0	0	18.032	70.055	0	0	0	69.63
GYG2	0	0	0	0	0	0	0	0	0	0	0	0	0	0	0	0	63.661	0	0	0	0	0	0	0	0	5.069	0	0	0	0	0	0	0	0
DCBLD2	0	0	0	0	0	45.181	30.424	0	0	63.084	79.914	0	0	0	0	0	20.639	0	0	0.937	0	0	10.387	0	0	8.216	0	0	0	0	0	0	0	0
SERPINB3	0	0	0	0	0	0	193.021	0	0	0	0	0	0	0	0	0	0	156.572	115.518	392.203	46.877	92.13	65.902	56.847	308.59	72.977	443.68	0	243.823	0	0	572.361	0	85.591
SOAT1	128.063	0	0	0	0	0	97.93	72.634	0	203.057	0	0	0	21.507	0	0	33.216	0	0	1.507	11.892	0	0	0	1.599	7.934	0	0	0	0	0	0	0	0
PKP2	0	430.874	0	0	399.906	0	0	0	0	0	0	0	0	106.957	0	0	33.037	0	0	2.999	11.828	7.748	0	0	1.944	2.63	0	0	0	0	0	0	0	0
MSH4	0	0	0	0	0	0	0	0	0	0	0	0	0	0	0	0	0	0	0	0	0	0	0	0	0	0	0	0	0	0	0	0	0	0
F7	0	0	0	0	0	0	0	0	0	0	0	0	0	0	0	0	0	0	0	0	0	0	0	0	0.164	0	0	0	10.379	0	0	0	0	0
GDI2	0	0	0	0	0	0	85.048	0	0	0	0	0	0	0	0	0	0	0	50.899	52.367	41.31	40.594	58.075	0	53.709	68.903	0	0	39.066	151.772	175.55	0	151.569	75.425
PRDM1	0	0	0	0	0	0	53.854	0	0	111.667	141.459	208.862	0	23.655	0	316.233	36.533	185.66	128.921	169.116	170.029	197.072	220.647	333.079	265.431	223.972	371.371	215.834	284.483	312.342	444.65	479.079	0	214.924
ATG5	0	0	0	0	0	0	0	0	0	0	0	0	0	0	0	0	0	0	18.604	5.742	15.099	0	0	0	8.913	16.79	0	0	7.139	27.737	0	0	0	27.568
TMCC3	0	155.264	0	0	432.316	0	0	0	0	0	138.289	0	0	0	0	0	35.715	0	15.754	3.242	0	16.753	0	15.505	11.178	14.218	0	0	6.046	23.488	0	0	0	23.345
PITHD1	0	0	0	0	0	233.016	0	0	0	0	0	0	0	137.84	0	0	106.442	0	0	28.984	38.107	0	0	0	15.661	16.949	0	0	0	0	161.938	465.272	0	0
MTA3	84.791	0	0	0	0	0	0	0	122.991	0	0	0	0	42.72	0	0	0	13.149	9.701	1.996	7.873	0	0	0	6.177	3.502	0	0	3.723	0	0	0	0	14.376
USP13	0	0	0	0	0	0	40.64	0	0	0	0	0	0	17.851	0	0	0	0	12.161	0	0	0	0	0	0	6.585	0	0	0	0	0	0	0	0
ATP11B	0	0	0	0	0	0	37.299	0	0	77.339	0	0	150.826	16.383	80.572	0	50.605	7.564	11.161	2.297	18.117	17.803	0	21.97	8.122	6.044	0	0	12.85	33.281	0	110.601	0	16.539
LAMC2	0	463.8	0	0	0	155.7	52.422	0	0	0	275.395	203.308	0	46.052	226.482	0	71.124	31.892	15.687	22.595	25.463	33.362	53.695	15.439	21.975	65.122	0	70.031	12.04	0	162.309	155.446	93.425	46.491
CDK14	0	0	0	0	0	0	0	0	0	0	0	0	0	0	108.308	0	0	0	0	1.544	24.354	0	0	0	1.456	0	0	0	0	0	0	0	0	0
SEC61A1	0	0	178.572	0	0	0	73.025	108.325	0	0	0	0	0	32.076	315.494	0	49.538	0	0	17.986	0	23.237	0	0	17.492	11.832	0	0	25.158	0	0	0	0	32.381
PPP1R12A	0	0	0	0	0	0	0	43.064	0	0	0	0	0	38.255	0	0	19.694	0	0	8.044	21.151	4.619	59.471	0	21.599	3.136	66.73	38.783	13.335	38.855	0	86.084	0	12.873
RASGRF1	0	0	0	0	0	51.301	34.545	51.244	0	71.629	0	0	0	60.695	149.247	202.849	46.869	0	0	0	0	0	0	0	0.564	3.732	0	0	0	0	0	0	0	0
CAMK2B	0	0	205.602	270.72	0	62.431	0	0	0	0	0	0	0	73.862	181.624	0	28.518	0	0	0	0	6.689	0	0	0.381	9.082	0	0	0	0	130.162	0	0	0
CROCC	0	0	0	497.982	0	57.42	77.33	0	0	0	0	149.954	156.351	135.867	167.047	227.042	367.212	7.841	11.57	1.19	18.781	6.152	13.201	11.387	0.281	12.53	0	0	8.88	0	39.905	0	0	0
POLR3E	0	0	88.401	0	0	0	0	0	0	0	0	0	0	63.516	0	0	49.047	0	0	1.113	0	0	12.343	10.647	2.23	11.715	0	0	8.303	16.128	0	0	0	0
ATP2B4	0	0	0	0	0	104.798	0	0	0	73.162	92.681	0	0	61.993	0	0	71.808	0	0	0	0	0	0	0	0.576	5.717	0	0	0	0	0	0	0	0
RIOK2	0	0	152.445	0	0	0	0	92.476	0	0	0	0	0	27.383	0	0	42.29	0	0	0	0	0	0	0	1.244	0	0	0	0	27.812	0	0	0	0
YIPF1	0	0	404.803	0	0	0	165.54	245.56	0	343.247	0	0	0	0	0	0	0	0	49.535	5.096	0	0	0	97.508	29.139	17.882	0	0	38.02	73.853	0	0	0	0
NDC1	0	196.991	163.34	0	0	198.392	0	99.085	0	0	0	0	0	58.679	0	0	0	0	0	0	0	0	0	0	0.242	0	0	0	0	0	0	0	0	0
DGKG	0	92.143	0	0	0	92.799	0	0	0	64.785	0	0	126.343	27.447	0	0	21.195	0	0	0	0	0	0	0	0.057	1.688	0	0	0	0	0	0	0	0
FLYWCH1	0	0	0	0	0	0	0	0	0	0	0	0	0	35.79	0	0	0	0	0	0	0	0	13.91	0	1.109	11.002	0	0	4.679	0	0	0	0	0
UNKL	0	0	0	0	751.679	0	0	0	173.639	0	0	0	0	20.104	0	0	93.147	0	41.088	1.409	22.231	7.282	46.881	26.96	20.931	29.665	0	61.144	21.024	40.839	0	0	0	0
TBXAS1	0	0	0	0	0	0	0	82.065	0	114.711	0	0	0	0	0	324.853	37.529	0	0	0	0	0	0	0	0.703	2.988	0	0	6.353	24.681	0	0	0	0
PARP12	0	0	0	0	0	0	0	0	0	0	143.35	0	0	0	0	0	37.022	22.134	16.331	6.721	13.254	26.049	93.165	16.073	14.558	17.686	188.167	0	12.534	0	0	0	0	48.399
ALDH18A1	0	0	0	0	0	0	0	0	0	188.85	0	0	0	40.005	0	534.808	123.569	18.47	0	2.804	0	0	0	0	0.331	24.596	0	0	0	0	0	0	0	0
TARBP1	0	130.64	0	285.264	0	65.785	44.298	0	0	0	0	0	179.128	97.287	0	260.117	90.152	0	13.256	0	0	0	0	0	0.161	7.178	0	0	0	0	0	0	0	0
GATB	0	0	0	0	0	0	0	0	0	0	0	0	0	0	0	0	19.791	0	8.73	0.898	0	9.283	0	0	0.371	0	0	0	0	0	0	0	0	0
MXD1	565.004	318.548	0	347.788	0	80.203	270.035	320.454	204.889	223.967	141.86	418.909	218.39	23.722	0	0	0	1325.21	1309.03	954.387	1573.95	1581.05	1604.23	1670.11	1626.89	1397.23	1986.26	1298.67	1494.67	1421.57	1727.9	2242.04	1539.98	1388.99
CDK17	0	0	0	0	0	0	52.39	77.715	0	0	0	0	0	23.012	0	0	35.54	0	0	6.452	0	0	0	15.43	2.947	8.489	0	0	0	70.119	0	0	0	0
DNAJC25	0	0	0	0	0	196.973	0	0	0	275.022	0	0	0	0	0	0	89.977	0	0	4.083	0	0	0	0	6.739	14.328	0	0	0	0	0	0	0	0
SLC2A3	0	0	0	0	457.305	0	0	0	211.276	115.475	146.283	215.984	225.198	48.923	120.301	327.015	75.558	22.587	33.329	1.715	27.05	17.721	38.028	0	3.638	24.063	0	0	6.395	24.846	0	0	0	0
PSD	0	0	0	0	0	0	54.118	0	0	0	0	0	0	0	0	0	0	0	32.388	0	0	0	18.477	0	0.393	2.923	0	0	0	0	0	0	0	0
CTDP1	0	0	0	0	0	0	0	0	0	0	0	0	0	40.636	99.924	271.623	62.76	18.761	13.842	9.969	44.937	7.36	15.793	0	12.591	12.492	0	0	15.936	20.637	0	0	0	41.023
YBX3	0	0	0	0	654.249	59.161	39.837	177.283	0	165.205	0	0	0	17.498	0	233.924	0	80.786	71.524	125.098	106.424	126.764	81.609	140.792	154.777	90.369	137.355	159.657	114.369	71.091	41.115	0	0	88.324
STYK1	0	0	0	0	0	0	0	0	0	0	0	0	0	0	0	588.227	0	0	0	37.009	48.657	0	0	59.006	31.812	32.463	115.131	0	34.511	0	0	0	0	44.42
WNK1	0	0	58.368	0	0	0	47.738	35.407	0	0	0	0	96.52	0	0	0	48.576	4.84	42.855	8.083	5.797	18.988	0	0	12.691	5.157	0	31.887	19.187	31.947	49.269	70.778	42.538	0
CCAR1	0	166.95	276.862	0	0	0	0	0	0	0	148.697	0	0	24.865	0	0	0	11.48	0	5.228	0	18.013	0	16.672	16.745	15.288	0	0	6.501	0	0	167.863	100.887	25.102
OGFR	0	0	0	0	0	0	0	0	0	0	0	0	294.979	32.042	0	0	49.486	73.965	196.456	40.425	88.581	34.818	24.906	64.452	51.362	86.679	0	97.451	50.262	65.089	0	0	0	64.694
GNA15	0	0	320.992	0	0	0	0	0	0	0	0	0	0	0	0	0	0	212.957	392.795	387.96	382.554	480.349	224.088	425.258	367.315	361.581	603.46	701.44	346.704	292.812	406.426	0	0	640.276
CREB3L3	0	0	0	0	0	0	0	0	0	0	0	0	0	0	0	752.087	260.659	0	0	0	0	0	0	37.721	0	0	0	0	14.708	0	0	0	0	0
PIGV	0	0	0	0	0	0	0	0	0	210.292	0	0	0	133.642	219.082	0	68.8	0	0	3.122	0	0	0	29.869	4.233	5.478	0	0	0	0	0	0	0	0
PTPRU	0	0	125.524	0	0	0	0	0	0	0	0	0	0	22.547	0	0	34.822	0	15.36	1.58	0	0	0	15.118	6.986	2.772	0	0	11.789	0	0	0	0	0
SNRNP40	0	0	0	0	0	131.248	88.379	0	0	0	0	0	0	0	0	0	119.908	0	26.446	2.721	0	0	0	0	3.849	4.773	0	0	20.298	39.429	0	0	0	0
RIMBP2	0	0	0	0	0	0	0	0	0	0	0	0	0	70.599	86.801	235.952	27.259	0	0	0	0	0	0	0	0.146	2.17	0	0	0	0	0	0	0	0
COL11A1	105.391	0	0	0	0	59.842	0	59.775	0	83.554	0	0	488.836	0	0	473.235	54.671	0	0	0	0	0	0	0	0	4.353	0	0	0	0	0	0	0	0
QSER1	0	0	0	0	0	0	32.552	48.287	0	0	0	0	0	0	0	0	22.082	0	0	0	0	0	0	0	1.949	1.758	0	0	0	0	0	0	0	0
MPC1	0	0	0	0	0	329.478	221.862	0	0	0	0	0	0	0	0	0	0	0	132.778	47.813	53.882	0	151.499	130.683	140.511	191.728	0	0	76.433	98.98	0	657.881	0	196.759
ACAA1	0	142.351	0	0	0	0	0	0	183.119	0	0	0	0	0	104.269	0	0	48.942	101.106	44.581	46.891	38.398	32.96	0	34.862	31.285	55.476	128.966	44.344	43.069	0	143.13	86.023	21.404
BCAT1	304.742	171.813	142.463	0	0	43.259	29.129	0	221.019	0	76.514	0	0	38.385	0	0	19.761	0	0	21.523	7.074	4.635	9.946	0	3.647	11.013	0	38.914	0	0	0	0	0	0
HDAC7	0	0	84.484	222.482	0	102.613	0	0	0	71.637	0	0	0	30.35	74.631	0	0	28.025	72.367	18.082	33.562	54.968	23.592	81.4	38.056	50.382	39.707	0	75.381	77.067	35.656	0	61.571	0
LZTS1	0	0	0	0	0	0	0	0	0	0	0	0	0	0	0	0	40.778	0	0	0	0	0	0	0	0.218	3.247	0	0	0	0	0	0	0	0
PRDM6	0	0	0	0	0	0	0	0	0	0	0	0	0	16.113	0	215.411	0	0	0	0	0	0	0	0	0.133	0	0	0	0	0	0	0	0	0
WNT8A	0	0	0	0	0	0	0	243.562	0	0	0	0	0	72.12	0	0	0	0	0	0	0	0	0	0	0	0	0	0	0	0	0	0	0	0
SPAG4	0	0	0	0	0	0	0	0	0	0	0	0	0	0	0	899.147	0	0	0	0	0	0	0	0	3.89	8.27	0	0	0	0	0	0	0	0
NCKAP1	0	0	0	0	125.068	45.237	30.462	0	0	0	0	0	0	13.38	0	0	10.332	9.266	27.346	5.158	14.796	16.963	10.4	8.971	15.671	19.743	17.505	61.041	15.741	27.18	15.719	0	0	27.015
MRPS35	0	0	0	0	0	257.389	0	0	0	0	0	0	0	0	0	0	0	0	0	10.672	0	0	0	0	6.919	18.722	0	0	0	77.324	0	0	0	0
SFSWAP	0	0	0	217.466	0	50.15	0	50.094	0	0	0	0	0	14.833	0	0	68.725	6.848	0	6.238	0	5.373	23.06	0	6.864	9.12	0	0	3.878	0	0	0	60.183	14.974
TNK2	0	84.19	0	0	0	0	0	0	0	118.387	0	110.715	0	25.079	0	0	38.732	5.789	0	2.637	13.866	13.626	9.747	0	9.428	7.709	0	0	9.835	0	0	0	0	12.659
MON2	0	0	0	0	0	0	0	63.533	0	0	0	83.052	0	0	0	0	0	0	0	1.319	5.201	0	7.312	18.921	3.808	5.783	0	0	2.459	0	0	0	0	18.992
CDH3	0	0	0	0	0	163.365	0	0	0	0	0	0	0	96.638	118.816	0	74.625	0	0	1.693	0	0	18.779	0	0.599	26.737	0	0	0	0	0	0	0	0
ARSF	0	0	0	0	0	231.113	0	0	0	0	0	0	0	0	0	0	105.572	0	46.569	0	0	0	0	0	0	0	0	0	0	0	0	0	0	0
GPBP1	0	0	129.597	341.286	0	0	52.997	0	0	109.89	0	0	0	23.279	0	0	35.952	85.979	47.576	78.317	64.355	42.16	90.473	93.651	71.457	88.736	60.91	0	66.946	47.288	218.787	157.152	0	94.002
DGAT2	0	127.963	0	0	0	0	0	0	0	0	113.973	0	0	19.059	0	0	58.869	26.397	38.952	33.396	10.538	41.421	88.887	51.116	23.464	46.871	0	0	39.862	77.431	0	0	0	0
CS	140.126	0	0	0	0	79.565	0	0	0	0	0	0	0	47.066	115.735	0	36.345	10.865	0	3.299	0	8.524	0	31.558	11.181	28.937	0	71.574	18.458	23.902	0	0	0	0
LTK	0	0	0	0	0	0	0	0	0	0	0	0	0	0	0	0	0	0	0	0	0	0	0	0	0.357	5.308	0	0	0	0	0	0	0	0
MRPS24	0	0	0	0	1077.9	584.813	0	0	0	0	0	0	530.804	230.63	0	0	89.048	0	0	0	0	0	0	0	0	42.539	0	0	0	0	0	0	0	0
ELMO2	135.963	0	254.244	334.768	0	0	0	0	0	0	0	0	0	22.834	112.297	0	70.531	21.084	46.668	0	0	8.271	17.749	15.31	8.396	11.231	0	0	5.97	23.192	0	0	0	0
WAPL	0	0	0	0	0	140.944	0	0	0	0	124.648	0	0	41.688	0	0	0	19.247	14.2	17.531	23.05	30.2	64.808	0	18.342	15.378	0	0	10.899	21.171	48.976	0	84.571	0
VMP1	0	0	121.277	0	0	73.651	49.595	73.569	0	102.835	0	192.343	0	43.568	0	0	0	100.574	74.203	44.279	132.492	71.016	135.464	87.639	122.759	88.396	227.999	132.509	74.039	132.756	51.185	147.063	88.386	43.983
APPBP2	0	204.85	0	0	0	103.154	34.731	0	0	0	0	0	0	30.51	0	0	47.121	0	10.393	16.039	8.435	5.526	0	20.457	9.454	13.131	0	0	7.977	15.495	0	0	0	15.4
POLD1	0	0	0	0	0	0	0	0	0	146.399	0	0	0	31.013	0	0	0	0	0	0	0	0	0	0	0.256	7.627	0	0	0	0	0	0	0	0
SEZ6	0	0	327.958	431.828	0	99.584	0	0	0	0	0	0	0	176.726	0	0	136.47	0	0	2.064	0	0	0	0	0.73	10.866	0	0	0	29.917	0	0	0	0
EIF4B	0	0	136.471	0	0	165.757	0	0	0	0	0	0	0	49.027	120.556	0	75.718	0	0	1.718	0	0	0	0	9.925	12.057	0	74.555	6.409	0	0	0	0	0
SLC6A16	0	0	0	0	0	0	0	0	0	197.613	0	0	0	41.861	0	0	0	0	0	0	0	0	0	0	0.173	5.147	0	0	0	0	0	0	0	0
BICRA	0	0	0	0	0	0	0	0	0	0	120.015	0	0	0	0	0	0	18.531	27.344	8.44	11.096	14.539	0	53.826	9.203	4.936	0	0	20.988	20.384	0	0	0	0
SPHK2	0	505.016	0	367.582	468.72	0	0	0	0	0	0	0	0	50.145	123.304	0	77.444	34.726	17.081	1.757	0	18.163	0	0	0.518	67.826	0	0	0	0	0	0	0	0
RPL18	426.27	0	0	0	0	0	488.951	604.42	309.158	337.946	214.054	0	0	107.384	176.036	478.519	0	115.68	219.467	170.602	118.747	168.552	139.117	240.005	128.361	101.233	187.318	0	131.014	363.563	252.314	241.645	0	36.136
CA11	0	0	0	0	0	0	0	245.205	0	0	0	0	0	0	0	0	0	0	0	0	0	0	0	0	5.699	0	0	0	0	0	0	0	0	0
ISOC2	0	0	0	0	0	0	77.813	0	0	0	0	0	0	68.357	0	0	0	0	0	0	0	12.38	26.567	22.917	7.343	8.405	0	103.951	0	0	0	0	0	0
U2AF2	0	0	0	0	0	0	0	123.645	0	0	0	0	0	0	0	0	56.545	0	49.885	12.831	20.243	13.262	0	24.549	13.916	22.51	0	0	9.572	0	0	0	0	0
EPN1	50.924	0	0	0	0	28.915	19.471	0	73.867	0	0	0	78.735	59.867	42.06	0	66.043	15.794	0	5.395	0	12.391	6.648	0	7.597	14.723	22.378	0	2.236	0	0	57.736	0	8.634
MED29	233.92	0	0	0	0	0	178.878	0	0	0	234.93	346.869	0	0	0	0	60.673	0	0	110.141	43.443	14.23	0	0	23.696	48.307	0	119.483	41.083	279.313	0	0	0	39.66
MTMR1	0	0	0	0	0	0	0	0	0	0	0	0	0	0	0	0	110.398	0	0	18.371	13.174	8.631	0	31.953	17.916	20.509	0	0	24.918	0	111.971	0	0	24.054
GPC1	0	0	0	0	0	0	105.279	0	0	0	0	204.15	0	0	227.421	0	71.418	0	15.752	12.965	25.568	33.5	71.89	15.503	15.57	36.96	0	0	30.225	0	0	0	0	0
ADCK1	0	0	0	0	0	0	0	0	0	0	0	0	0	0	0	0	43.762	0	0	0	15.667	0	0	0	1.171	0	0	0	0	0	0	0	0	0
HAGH	0	169.297	0	0	0	85.251	57.406	0	0	119.031	0	0	0	25.215	0	0	38.942	0	0	5.302	13.942	9.133	0	16.907	12.397	18.603	0	0	13.184	0	59.246	0	0	0
RNF4	0	0	0	0	0	0	0	0	0	0	0	0	0	62.17	0	0	0	76.541	28.236	27.598	57.291	22.519	16.108	13.895	26.969	25.482	54.224	63.028	16.254	21.049	0	0	0	20.921
CASP8	0	0	0	0	0	0	0	0	179.656	0	0	0	0	0	0	278.074	0	9.603	14.171	8.748	11.501	15.069	32.337	0	15.125	12.789	0	63.263	5.438	21.127	0	0	0	20.999
LIMCH1	0	93.127	0	0	0	0	63.156	0	0	0	165.891	0	0	110.962	68.214	0	42.843	12.807	9.449	14.583	7.669	25.121	32.344	37.201	26.818	15.35	0	0	10.879	14.088	32.59	0	0	0
INTS13	0	0	0	0	0	0	0	0	0	0	269.344	397.681	0	90.08	0	0	0	0	0	0	0	0	0	0	2.419	0	0	0	0	0	0	0	0	45.469
TM7SF3	230.732	0	0	0	0	262.023	88.22	0	0	0	0	0	0	38.75	0	0	359.076	0	26.399	21.728	42.85	56.144	0	25.982	18.25	23.824	101.391	0	50.654	0	0	261.596	0	39.119
DLX3	0	0	0	0	0	0	0	0	0	0	0	0	0	110.983	0	0	85.702	0	0	0	0	0	0	0	0.459	20.47	0	0	0	0	0	0	0	0
SPA17	0	0	0	0	0	0	0	0	0	0	0	0	0	28.945	0	0	44.703	0	0	0	0	0	0	0	0.718	3.559	0	0	0	0	0	0	0	0
TSPAN32	0	0	0	0	0	0	0	0	0	0	0	0	0	79.441	390.686	0	184.035	0	0	0	0	0	0	0	0.328	0	0	0	0	0	0	0	0	0
ST3GAL6	0	0	133.389	0	0	81.007	0	0	0	0	143.282	0	0	47.92	235.667	320.307	74.008	11.062	16.323	0	0	0	0	0	0.594	23.57	125.385	0	6.264	0	0	0	0	0
ATP2C2	0	0	0	300.435	0	0	0	0	0	0	0	0	0	0	0	0	94.946	0	0	0	0	7.423	0	0	0.085	17.639	0	0	0	0	0	0	0	0
NGFR	0	0	0	0	0	0	0	0	0	0	0	0	0	36.303	0	0	0	0	0	5.089	0	0	0	0	0.15	8.928	0	0	0	0	0	0	0	0
CDON	0	0	0	0	0	0	0	0	0	0	0	0	0	0	69.9	0	21.951	0	0	0	7.859	0	0	0	0.117	0	0	0	3.716	0	0	0	0	0
TAF2	0	0	0	0	0	155.605	104.781	0	198.755	0	0	0	0	0	0	0	35.54	0	0	1.613	0	16.671	0	0	6.085	25.467	0	0	0	23.373	0	0	0	23.231
HIPK2	0	0	0	0	0	33.072	66.809	165.174	0	46.176	0	86.368	90.053	48.909	96.213	261.536	30.214	0	13.328	2.057	5.408	7.086	0	13.118	2.667	15.637	25.595	0	0	19.871	0	0	0	0
TNPO3	0	0	0	0	0	0	0	0	0	0	0	0	0	0	158.455	0	99.522	0	0	4.517	0	0	0	0	11.048	0	0	0	0	32.725	0	0	0	0
RFXANK	0	0	0	0	0	407.01	0	0	0	0	0	0	0	60.191	0	0	185.922	0	41.006	8.438	0	21.803	0	0	14.921	37.007	0	183.067	15.737	61.136	0	0	244.218	60.765
TMEM161A	0	0	0	0	0	310.498	0	0	0	0	0	0	422.735	183.675	0	0	70.918	21.2	0	0	0	49.898	0	0	0.569	39.525	0	0	0	0	0	0	0	0
LPAR2	0	0	0	0	0	170.93	115.1	341.477	0	0	0	0	0	101.114	0	0	0	0	0	10.631	0	54.938	78.596	33.899	23.811	31.083	0	0	66.088	0	0	0	0	0
CTSA	0	0	143.23	0	0	86.983	117.144	347.542	0	121.449	0	0	0	0	0	0	0	47.512	122.688	30.655	56.9	83.871	59.994	51.751	69.62	66.434	67.317	78.247	53.81	78.393	0	173.682	104.385	51.945
SUGP2	0	0	99.05	0	0	120.305	40.505	0	0	0	106.395	0	163.792	195.707	87.498	0	164.866	0	0	0	19.674	0	13.83	11.929	2.205	26.253	0	0	4.651	36.142	0	0	0	0
SLC12A2	0	94.856	0	0	0	47.766	0	0	0	0	0	0	130.063	56.511	0	188.868	21.819	0	0	0	0	0	0	0	0.35	5.212	0	0	0	0	0	0	0	0
SNX24	0	0	0	0	0	143.485	0	0	0	0	0	0	0	42.439	0	0	0	39.187	0	5.949	0	0	32.988	28.456	20.163	26.093	0	129.075	11.095	86.211	99.717	0	0	0
EYA2	0	0	0	0	0	0	94.804	0	0	0	0	0	0	0	204.792	0	128.624	0	0	43.78	46.048	15.083	0	27.921	25.118	20.482	0	0	10.887	0	0	0	0	0
CNN2	246.114	0	0	0	0	139.746	94.101	279.177	0	195.119	494.351	364.95	0	0	0	0	0	19.083	197.109	153.544	182.828	149.717	64.257	55.428	139.856	208.382	108.151	0	108.062	125.945	194.237	0	335.406	166.908
ABCA7	107.217	0	100.245	0	0	0	81.989	0	0	0	0	0	0	36.013	88.555	240.718	139.047	16.627	0	5.048	0	6.522	13.996	12.073	6.323	22.141	0	0	28.246	0	0	0	0	18.178
SNCAIP	0	0	0	0	0	0	0	0	0	0	0	0	0	41.136	0	0	0	0	0	0	0	0	0	0	0	0	0	0	0	0	0	0	0	0
DDX20	0	0	0	0	0	169.255	113.972	84.532	0	0	0	0	0	0	0	0	38.658	0	0	0	0	0	0	33.566	0.724	24.623	0	0	0	0	0	0	0	0
BTBD1	0	0	0	0	0	0	0	0	0	0	0	0	0	0	0	0	0	0	0	2.533	0	13.09	0	0	4.778	4.444	0	0	0	0	0	0	0	0
FAR2	0	0	155.009	0	0	0	0	0	0	0	0	0	0	55.686	0	0	43.002	0	18.968	0	0	0	0	0	0.345	3.424	0	0	0	0	0	187.966	0	0
BCAS1	0	0	102.462	269.827	344.068	124.45	125.702	0	317.92	0	0	162.502	0	73.618	0	0	56.849	118.959	75.229	172.857	81.408	199.995	157.366	148.084	165.531	108.629	0	0	105.857	93.467	43.244	124.247	0	167.219
CHI3L2	272.256	0	0	0	0	0	0	0	0	0	0	0	0	0	0	0	0	0	0	0	0	0	0	0	0.567	0	0	0	0	0	0	0	0	0
SBNO2	0	152.663	0	0	0	0	0	0	0	0	0	0	0	90.95	0	0	35.116	73.483	15.49	41.436	100.575	24.708	53.022	91.474	39.736	44.735	0	138.308	47.556	0	106.851	153.499	92.254	91.817
PMS1	0	0	0	0	0	0	0	0	0	0	0	0	0	0	0	0	42.662	0	0	0	0	0	0	0	0	6.793	0	0	0	0	0	0	0	0
HMG20B	0	0	217.462	0	730.241	0	88.929	0	0	0	0	344.891	359.604	39.061	0	0	0	126.238	0	32.854	21.597	42.446	60.725	26.191	49.543	76.85	204.413	356.403	91.91	39.674	183.561	263.698	158.485	0
CALCRL	0	0	0	0	0	0	0	0	0	0	0	0	0	0	0	0	0	0	0	0	0	0	0	0	0.81	3.015	0	0	0	24.906	0	0	0	0
TAF11	0	0	530.856	0	0	0	0	0	0	0	0	0	0	0	0	0	0	88.047	64.96	66.834	0	34.539	0	0	58.304	70.351	0	0	99.718	0	0	0	0	0
ANKS1A	0	298.524	0	0	0	0	0	0	0	0	0	0	0	66.693	0	0	34.334	51.318	45.435	26.489	49.167	32.21	34.561	74.53	35.36	35.537	0	67.613	46.497	67.74	0	150.079	0	22.443
AP3D1	0	0	97.518	0	0	59.222	0	118.312	0	0	104.75	0	0	52.549	0	234.169	0	16.174	11.933	44.199	58.11	38.069	81.694	58.725	44.361	38.77	91.666	0	45.795	35.583	41.158	354.756	0	0
ZNF76	0	0	0	0	0	0	0	149.89	0	0	0	0	0	44.383	218.276	0	68.547	10.246	30.236	1.555	24.54	8.038	0	14.88	4.217	2.729	0	0	0	22.54	0	0	0	0
SLC9A3R2	0	0	236.268	0	0	0	0	286.648	0	200.34	253.79	0	0	0	0	0	0	235.122	86.736	50.568	70.395	153.723	98.965	0	159.203	78.278	111.045	0	55.477	172.421	0	0	172.191	128.531
NTHL1	0	0	0	0	0	0	0	0	0	0	0	0	0	62	0	0	0	486.613	506.851	343.302	685.606	538.981	385.543	623.568	672.127	564.157	324.453	188.566	648.372	755.673	728.389	0	503.108	375.542
UHRF1BP1	181.083	0	0	0	0	0	0	0	0	0	0	0	0	15.206	0	0	23.484	14.041	10.359	3.197	0	0	0	10.196	1.759	5.609	0	0	3.975	0	0	0	0	0
GNAI3	0	0	0	81.284	0	0	0	0	47.886	0	0	48.953	0	11.088	0	0	8.563	12.798	11.331	5.44	0	12.049	8.619	3.717	6.62	10.908	0	16.862	7.247	16.894	0	0	0	16.791
IPO5	0	0	0	0	291.236	52.67	0	0	0	0	93.16	0	0	0	76.614	0	0	0	0	0	8.613	0	0	0	0.322	3.831	0	0	0	0	0	0	0	0
OAT	0	0	0	0	0	150.346	0	0	0	0	0	0	0	44.468	218.694	0	0	0	0	15.584	24.587	0	34.566	0	4.042	10.936	0	0	11.626	0	0	0	0	0
WDR3	87.308	0	81.63	0	0	0	33.382	0	0	0	0	0	0	43.988	72.111	196.018	22.645	0	0	0	0	0	0	9.831	0.242	1.803	38.366	0	0	0	0	0	0	0
PKN2	130.069	0	0	320.255	0	0	0	0	0	0	0	0	0	21.844	0	0	33.737	20.17	59.526	33.684	84.545	47.474	84.898	29.293	52.163	40.291	114.313	0	39.977	44.374	0	0	177.259	66.157
WDR18	380.604	0	0	0	0	0	0	0	0	0	0	0	0	63.92	0	0	0	0	0	4.48	0	0	0	0	2.113	39.299	0	0	0	0	0	0	0	258.116
TRAM2	0	146.431	0	0	0	0	0	0	0	0	0	0	0	130.856	214.516	0	0	0	14.858	0	0	7.9	0	0	0.451	2.682	0	0	5.702	0	0	0	0	0
NTN1	0	0	0	0	0	0	0	0	0	0	0	208.404	0	0	232.159	0	0	10.897	0	3.309	0	8.55	18.347	0	10.044	14.512	0	0	18.513	0	0	0	0	0
GLP2R	0	0	0	0	0	0	0	0	0	0	0	0	0	124.471	0	0	0	22.986	0	0	0	0	0	0	0.206	0	0	0	0	0	0	0	0	0
MCM10	0	185.469	0	0	0	0	0	0	0	0	165.192	0	0	27.624	135.852	0	0	0	0	1.936	0	0	0	0	0.342	10.19	0	0	7.222	0	0	0	0	0
DGKA	0	0	0	0	0	49.865	0	0	0	69.624	0	0	0	44.246	72.534	197.17	45.557	0	10.048	11.371	8.155	0	0	9.889	6.337	21.763	0	0	19.28	14.98	34.655	0	0	14.889
ERBB3	207.227	0	290.628	0	0	352.995	118.849	58.767	150.294	0	104.06	0	320.395	121.808	85.578	0	107.499	64.271	71.128	100.012	163.562	107.152	121.735	116.676	132.711	128.383	91.063	105.848	113.735	70.697	122.66	117.473	141.205	105.402
ROPN1	0	0	0	0	0	112.743	0	0	0	0	0	0	0	0	0	0	51.501	0	0	0	0	0	0	0	0	0	0	0	0	0	0	0	0	0
ANKRD44	0	373.299	77.383	0	0	93.989	0	0	0	0	0	0	0	166.797	68.358	0	64.401	6.417	9.469	0	0	0	0	0	0.747	22.219	0	0	0	0	0	0	0	0
ADAT1	0	0	186.971	0	0	340.641	0	0	0	0	0	0	0	67.169	165.166	0	51.868	15.505	0	0	18.569	0	0	0	3.885	20.648	0	0	17.561	0	0	0	0	0
PDIA5	0	0	0	0	0	0	0	0	0	0	0	0	0	0	183.855	499.774	0	0	0	0	0	0	0	0	0.618	4.597	0	0	0	0	0	0	0	0
TBC1D22B	0	0	0	0	0	0	0	0	0	0	260.241	0	0	0	214.02	0	0	0	0	9.151	48.123	0	0	0	19.777	21.405	0	0	11.377	0	0	0	0	43.933
NDUFB4	0	0	0	0	0	0	181.577	269.349	0	0	0	0	0	0	0	0	0	405.043	163.003	218.016	132.294	577.785	309.975	213.908	260.968	235.372	417.374	0	62.555	81.008	187.399	538.425	323.598	161.032
SPEN	0	0	0	166.15	211.866	76.632	25.801	38.273	0	106.997	67.772	0	0	56.664	55.735	0	35.005	10.464	23.162	12.709	6.266	8.21	26.427	22.796	17.136	8.361	0	34.468	17.777	11.511	26.628	0	0	0
MYLK	40.469	45.633	0	99.644	0	0	15.473	0	0	0	0	0	0	74.762	33.425	181.72	31.49	0	0	0	0	0	0	0	0.421	5.014	0	0	0	0	0	0	0	0
ZC3H15	287.067	0	0	0	0	0	219.519	0	0	227.586	0	0	0	96.422	0	0	0	0	32.844	13.517	53.313	0	37.475	0	63.339	11.856	0	0	0	0	0	0	195.609	146.011
MAP2K4	0	0	0	386.559	0	0	60.028	0	0	0	0	0	0	26.367	0	0	0	0	17.962	9.24	29.157	9.551	20.495	0	12.963	9.726	68.99	0	13.787	0	0	0	0	0
SNAP91	0	0	0	0	0	0	0	0	0	106.932	0	0	0	22.652	111.402	0	0	10.458	0	0	0	0	0	0	0	0	0	0	0	0	0	0	0	0
SLK	0	0	0	277	0	0	129.044	63.807	0	89.191	0	166.823	173.939	18.894	0	252.582	0	87.23	77.229	136.4	104.466	130.031	58.745	177.358	200.375	81.314	49.437	229.855	69.155	153.523	88.788	127.55	153.317	114.443
CYB5R4	0	104.987	0	0	0	0	35.599	0	0	73.815	0	0	0	0	0	0	24.15	0	10.653	13.152	17.291	11.328	24.309	41.938	11.951	11.537	0	47.557	28.617	0	36.741	0	0	15.786
COL17A1	0	0	0	0	0	0	0	0	202.497	0	0	0	215.841	140.672	115.303	0	72.419	0	0	0	12.963	0	18.224	0	0.291	8.649	0	0	0	0	0	0	0	0
GSTO2	0	0	84.543	0	0	51.343	34.573	0	0	0	0	0	0	30.372	0	0	46.907	0	0	0	0	11.001	0	0	0.565	3.735	0	0	0	0	0	0	0	0
SEC61A2	0	0	0	0	0	0	87.589	0	0	0	0	0	0	38.473	0	0	0	0	26.21	5.393	0	0	0	0	1.748	18.923	0	0	0	0	0	0	0	0
PRKCQ	272.256	0	0	0	854.792	0	0	0	0	0	0	0	0	91.447	224.867	0	70.616	0	0	0	0	0	0	0	0.567	33.734	0	0	35.862	0	0	0	0	0
TLE2	0	250.507	0	0	0	126.145	0	0	0	0	0	0	343.485	37.31	0	0	172.869	0	0	7.845	41.259	27.029	29.002	25.017	20.193	68.818	0	0	48.772	0	0	0	151.381	0
ASB1	0	0	0	0	0	0	46.289	0	0	0	0	0	0	20.332	199.983	0	0	0	0	0	11.242	7.365	0	0	1.512	5	0	0	0	20.651	0	0	0	0
FAM107B	0	0	0	0	0	0	244.336	0	556.168	303.978	128.359	379.041	197.605	21.464	0	0	66.3	148.647	58.491	212.128	142.415	147.723	183.53	71.96	150.931	118.771	224.653	130.564	151.516	109.007	252.171	144.904	0	108.345
ME1	0	0	0	0	0	151.104	0	0	386.012	0	0	0	0	0	0	0	0	0	0	6.265	24.711	0	0	0	5.355	0	116.942	0	11.685	0	0	0	0	0
TBC1D1	0	0	0	0	0	0	113.928	56.333	0	0	0	0	0	0	0	0	0	0	0	1.169	9.223	6.042	0	0	2.757	8.204	0	0	0	0	0	0	0	0
CDK13	100.559	453.558	188.04	0	315.72	285.491	38.449	57.034	0	0	100.993	0	310.95	388.427	83.055	0	208.659	7.797	23.01	15.388	56.026	24.469	39.382	22.647	34.467	68.529	0	0	35.322	17.153	119.044	114.01	0	51.147
MTHFD2	0	0	0	0	0	0	70.431	0	0	146.039	0	0	0	61.872	0	0	95.557	28.565	0	2.168	0	56.029	0	0	4.09	7.608	0	0	0	0	0	0	0	0
SLC9A7	89.413	0	0	0	0	50.77	0	0	0	0	0	0	0	30.033	0	0	23.192	6.933	0	2.105	0	10.878	0	0	1.365	3.693	0	0	3.926	0	0	0	0	0
FOXJ2	0	0	0	0	0	0	54.479	0	0	112.962	0	0	0	23.929	0	0	0	0	0	6.709	13.231	0	0	0	9.491	5.885	0	0	6.256	24.305	0	161.545	0	24.157
YBX1	0	524.118	0	0	0	527.847	177.72	0	0	0	466.816	0	0	156.123	0	0	0	36.04	0	21.886	0	0	121.356	0	106.427	28.796	0	0	20.409	0	183.418	526.987	0	0
PDE4A	0	0	126.204	0	0	76.643	0	76.557	0	0	0	0	0	22.669	222.972	0	70.021	0	15.443	1.589	0	0	17.621	0	0.094	0	0	0	0	0	0	0	0	0
PPP2R5A	0	0	0	0	0	0	89.673	0	0	185.937	0	0	0	0	0	0	0	0	26.833	11.043	43.556	28.534	30.617	26.41	32.383	14.53	103.061	119.795	20.595	0	92.548	0	0	0
CTNNA2	0	402.74	111.314	0	0	0	0	67.525	0	94.387	0	0	0	19.995	0	0	0	0	0	0	0	0	0	0	0.083	0	0	60.812	5.227	0	0	0	0	0
ELAVL1	0	0	241.159	0	0	219.683	147.929	0	0	0	0	0	0	108.294	106.518	0	133.802	0	0	6.072	11.975	15.691	16.836	58.09	11.543	53.265	0	65.873	5.663	65.996	0	0	0	0
TIE1	0	151.113	0	0	0	152.188	0	0	0	0	0	0	414.399	90.026	0	0	69.519	0	0	0	0	0	0	15.091	0.279	24.908	0	0	0	0	0	0	0	0
DIP2B	86.583	0	0	0	0	98.325	33.105	0	125.591	0	86.956	0	133.867	14.541	71.512	0	67.372	0	0	5.096	0	0	0	0	3.725	1.788	0	0	0	0	0	0	0	0
SMARCD1	0	0	0	0	0	99.177	0	0	0	0	0	0	0	88.002	0	0	0	0	0	6.168	0	0	0	0	1.212	0	0	0	0	0	0	0	0	0
KDM4A	0	0	0	0	0	0	0	0	0	0	0	0	0	0	143.259	0	0	0	0	2.042	0	0	0	0	4.453	7.164	0	0	7.616	29.587	0	0	0	0
NFYC	0	0	0	0	0	0	0	0	0	0	0	222.077	0	25.152	0	0	0	23.224	0	7.052	13.907	18.221	19.551	0	12.469	15.464	65.811	0	0	0	0	0	102.05	0
ZMYND12	0	0	0	0	0	0	0	0	0	0	0	0	631.887	0	337.557	0	0	0	0	0	0	0	0	0	0.567	16.88	0	0	0	0	0	0	0	0
SLC9A3	0	0	0	0	0	0	123.248	0	0	0	0	0	0	0	0	0	83.608	0	0	0	0	0	0	0	0.895	0	0	0	0	0	0	0	0	0
NGEF	0	0	179.297	0	0	0	0	0	0	0	0	0	0	0	0	0	0	0	0	0	0	0	0	0	0.133	7.92	0	0	0	0	0	0	0	32.513
ASPM	0	0	0	0	0	0	31.505	0	0	0	0	0	0	27.677	0	0	0	0	0	0	0	0	0	0	0.286	1.702	0	0	0	0	0	0	0	0
CD84	0	109.297	181.254	0	0	110.075	0	54.976	0	0	0	0	149.864	48.836	0	217.622	100.565	0	0	1.141	0	5.896	0	0	0.336	10.008	0	0	4.256	0	0	0	0	0
ELOVL1	0	0	0	0	0	0	136.817	0	0	0	0	0	0	180.286	295.547	0	92.813	0	40.94	33.697	0	0	46.713	0	10.924	22.169	0	0	31.423	61.039	0	0	0	60.668
SPI1	433.584	0	0	0	0	492.385	0	0	0	0	0	0	0	72.817	0	0	0	0	0	5.104	0	79.128	56.602	0	0.903	0	0	0	0	0	0	0	0	0
MPPED2	0	0	102.324	0	0	62.141	0	0	0	0	0	162.284	0	73.519	90.391	0	28.386	0	12.521	10.306	10.162	6.658	0	0	3.341	4.52	0	55.9	9.61	18.668	0	0	0	18.555
CLDN18	0	0	0	0	0	131.282	88.402	0	0	0	0	0	0	77.659	0	519.095	0	0	26.453	0	0	0	0	0	0	19.099	0	0	0	0	0	0	0	0
ZBTB11	120.966	136.401	0	0	0	68.686	0	0	175.465	0	0	179.375	187.027	40.631	0	0	125.502	9.379	13.84	5.696	22.465	0	15.791	0	7.386	9.992	0	0	26.556	61.903	0	0	0	0
ATXN3	31.809	0	29.741	0	0	36.123	0	0	0	0	0	0	0	5.342	0	0	16.501	0	0	1.498	11.815	5.805	0	0	2.869	3.284	13.978	16.248	2.793	0	0	0	0	0
GOLGA5	0	306.995	0	0	0	0	0	0	0	0	0	0	0	45.724	0	0	0	21.11	0	32.048	0	16.562	71.083	0	26.069	11.245	0	0	11.954	46.441	0	0	185.516	0
FGFR2	0	133.485	0	0	0	0	0	0	171.714	0	0	0	0	99.406	0	265.781	61.41	0	0	5.574	0	0	0	0	1.232	2.445	0	0	0	0	0	0	0	0
LRRC40	0	0	0	0	0	0	0	0	0	0	0	0	0	0	0	0	0	0	0	3.662	0	0	0	0	2.374	0	0	0	0	0	0	0	0	0
ISOC1	0	0	0	0	0	0	0	0	0	0	0	0	0	0	0	0	0	0	317.435	5.443	42.939	28.13	0	52.071	6.417	0	0	0	0	0	0	0	0	0
EML1	0	113.67	94.252	0	316.501	114.479	38.544	0	0	79.92	0	0	0	169.299	83.261	0	26.147	15.633	0	3.56	0	0	13.16	11.352	5.176	8.327	0	0	8.852	17.196	0	0	0	0
TRMT11	0	0	0	0	0	0	0	0	0	0	0	0	515.61	0	0	0	86.499	0	0	0	0	0	43.535	0	2.314	6.887	0	0	14.643	0	0	0	0	0
THUMPD1	0	0	0	0	0	0	0	0	0	0	0	0	213.351	23.175	0	0	107.375	0	0	0	12.814	0	0	0	3.255	17.098	0	70.484	12.118	0	0	0	0	0
MSANTD3	0	0	0	0	0	0	210.882	0	0	0	0	0	0	46.314	0	0	0	0	0	0	0	0	0	0	2.87	17.085	0	0	0	0	0	0	0	0
KIF26A	0	0	0	0	0	0	0	75.311	192.606	0	0	0	0	0	109.671	298.118	0	0	0	3.126	12.33	0	0	0	1.29	8.226	0	0	0	0	0	0	0	45.025
ATG2B	0	0	0	0	0	34.468	0	0	0	0	0	0	0	20.39	0	0	15.745	0	0	0	0	3.693	0	6.836	1.937	2.507	0	0	2.665	0	0	0	82.728	0
ARFGEF1	0	0	0	0	0	0	0	92.813	118.684	0	0	121.328	0	27.483	0	0	21.222	0	9.361	9.631	15.195	14.932	10.681	18.427	13.171	21.966	0	41.793	14.37	13.957	0	0	0	41.617
ACSM2B	0	123.995	0	270.753	345.249	62.438	0	0	0	87.179	110.438	0	0	129.274	0	0	85.566	0	12.581	0	0	6.689	0	12.383	0.229	13.625	0	0	0	0	0	0	0	0
ZFAT	0	454.628	0	0	0	0	38.539	0	146.208	0	101.231	0	0	67.712	83.251	226.302	0	0	0	0	0	0	13.158	0	1.539	0	0	0	4.426	0	0	0	0	0
MTFR1	0	0	0	0	0	110.039	0	0	0	0	0	287.372	0	0	0	0	0	0	0	6.844	0	23.578	0	0	7.261	4.002	0	0	0	0	0	0	0	0
STAG3	0	0	97.723	0	0	59.347	39.963	0	0	0	0	0	323.195	140.426	0	0	108.438	0	0	0	0	0	0	11.77	0.29	6.475	0	0	0	0	0	0	0	0
FECH	0	226.145	0	0	0	0	0	0	0	0	0	0	0	33.682	0	0	0	0	0	0	0	0	0	22.584	1.531	0	0	0	0	0	0	0	0	0
MYO9A	88.588	49.946	0	0	139.068	75.451	0	0	64.25	0	0	65.681	0	22.317	0	0	11.489	0	0	1.043	8.226	8.084	5.782	0	4.21	8.232	0	22.625	5.834	7.556	0	0	0	0
PFKP	0	0	0	0	0	0	70.926	0	269.075	0	0	275.071	0	62.307	153.213	0	0	86.299	169.789	50.222	51.676	146.698	121.08	104.444	88.551	91.939	0	0	97.738	94.928	146.401	0	0	94.352
IDI1	249.954	0	0	0	0	0	1146.83	708.834	725.131	792.653	1004.13	370.645	386.456	41.978	0	0	64.832	1802.4	1601.47	1226.92	1624.71	1474.91	1468.34	1745.09	1239.32	1326.58	878.707	1021.38	1547.45	1193.83	1479.51	850.168	2725.11	1186.58
SP100	71.096	0	0	0	0	0	54.367	40.323	0	0	0	0	0	11.94	58.721	159.62	18.44	0	16.268	1.674	0	21.625	0	8.006	3.601	11.746	0	0	6.243	0	0	0	0	12.054
KLF6	0	164.774	0	0	0	165.946	279.361	414.4	423.928	0	0	433.375	0	49.083	241.387	0	37.902	158.625	267.503	94.606	176.399	133.341	228.914	115.186	165.57	108.637	128.428	0	109.074	24.926	403.645	165.676	99.573	198.201
PLPP1	0	0	0	0	0	0	0	0	0	0	0	0	0	0	0	0	0	0	0	0	0	0	58.09	0	13.894	9.189	0	0	19.538	0	0	0	0	75.444
NEO1	0	0	0	0	0	0	0	0	160.311	0	0	0	341.75	37.122	0	0	0	0	50.579	2.602	0	6.723	0	0	2.147	4.565	0	0	0	0	0	0	0	18.738
TRAM1	231.327	0	0	1139.14	0	0	88.447	131.202	671.092	0	0	0	0	38.85	0	0	0	0	52.933	49.014	42.961	42.216	0	52.098	72.869	38.217	0	118.158	30.471	39.459	0	0	0	156.879
PHKA1	0	0	0	0	0	0	0	80.126	0	0	0	0	0	0	0	0	0	0	0	0	0	0	0	0	0.098	0	0	0	0	0	0	0	0	0
TNFRSF1A	0	0	0	0	0	0	0	0	0	0	0	0	0	0	0	0	0	17.368	153.764	63.28	249.591	40.878	87.722	75.669	68.071	97.139	0	0	78.679	0	176.778	253.954	0	37.976
CACNB1	0	142.592	0	0	0	0	0	71.723	0	0	0	0	0	63.713	104.446	0	0	9.805	43.405	14.886	23.485	15.385	0	14.24	20.18	23.503	0	0	22.21	21.571	0	143.373	86.168	21.44
EVI5	0	0	0	0	0	61.548	0	0	0	85.936	0	0	167.592	36.409	89.528	0	28.115	0	0	1.276	0	0	0	0	2.632	8.954	47.633	0	0	0	0	0	0	0
STOML1	0	96.697	80.179	211.146	0	0	0	0	0	0	0	0	132.587	57.608	0	0	0	0	0	1.009	7.963	0	0	0	0.655	19.48	0	0	0	0	0	0	0	0
PKM	0	354.059	0	0	0	118.86	0	118.726	0	0	0	155.203	161.824	70.311	86.447	234.989	81.443	0	11.975	29.569	9.719	19.101	40.99	23.572	16.485	47.552	45.993	0	18.382	0	0	0	0	17.745
DHX29	0	0	0	0	0	0	0	0	0	150.234	0	0	0	31.825	0	0	49.151	0	0	0	0	23.055	24.738	0	14.2	11.74	83.272	96.793	0	32.324	0	0	0	32.128
DNTTIP2	0	0	0	0	0	0	0	0	0	0	0	176.918	0	20.037	0	0	0	0	0	8.426	55.394	0	0	13.435	14.983	7.392	0	0	5.239	0	0	0	0	0
METTL22	108.685	245.105	101.618	0	0	246.849	0	0	0	0	0	0	0	54.759	0	0	56.38	0	0	0	10.092	0	0	24.477	2.489	11.222	0	0	4.772	0	0	0	0	0
TP53BP1	0	0	0	170.025	0	0	0	0	0	0	0	0	106.766	69.583	114.069	0	53.733	0	0	3.251	0	12.602	0	0	2.06	34.225	0	0	0	0	54.499	0	0	11.708
TRO	0	0	0	0	0	0	51.072	0	0	0	0	0	0	0	0	0	0	0	0	0	0	0	0	0	0	8.275	0	0	5.865	0	0	0	0	0
RRP15	0	0	0	0	0	0	0	0	0	90.22	0	0	0	19.112	93.992	0	29.517	0	0	0	0	0	0	0	0.079	2.35	0	0	0	0	0	0	0	0
RHOA	0	0	0	1710.92	0	0	132.842	394.114	503.969	275.448	0	515.199	537.177	0	0	780.05	90.117	377.149	675.769	363.989	645.245	591.794	362.846	821.603	487.437	516.596	305.353	887.328	793.263	829.718	548.407	0	236.745	589.057
DHX8	0	108.745	0	0	0	54.759	36.874	0	0	0	0	0	0	16.196	79.653	0	125.071	52.343	22.068	10.217	0	17.6	0	10.86	12.714	15.933	0	0	16.938	16.451	38.056	0	0	32.701
PMS2P4	0	0	0	0	0	0	0	0	0	0	0	0	0	0	0	0	0	0	0	0	0	0	0	0	0.587	0	0	0	0	0	0	0	0	0
PRKCZ	0	0	0	0	0	0	134.756	66.632	0	93.139	0	174.207	0	19.73	97.032	0	0	18.218	13.441	22.126	43.636	14.293	76.682	39.688	30.241	43.67	51.625	120.015	77.374	20.04	46.359	133.196	0	59.754
ZFY	0	0	0	0	0	0	0	0	0	0	0	0	0	0	0	0	0	0	0	0	0	0	0	0	0	0	0	0	0	0	0	0	0	0
IARS2	0	0	0	0	0	0	0	0	0	0	216.316	319.386	0	144.691	0	0	0	0	0	2.535	0	0	28.117	0	2.092	13.344	0	0	0	0	0	0	0	0
SYT1	138.141	0	0	0	0	78.437	0	0	0	0	0	204.842	0	46.4	228.191	0	143.321	0	0	1.626	0	0	0	0	1.054	14.264	0	0	0	0	0	0	0	0
NAV3	0	0	0	0	0	83.951	0	41.928	0	0	0	0	0	0	122.116	0	0	0	0	0	0	0	0	0	0.667	3.053	32.485	0	0	12.61	0	0	0	0
IDH3G	0	0	0	0	0	0	0	0	0	0	331.599	489.6	0	0	0	0	0	0	37.776	3.887	0	0	0	74.36	22.222	34.092	0	0	28.994	56.321	0	0	0	0
ROGDI	0	0	0	0	0	0	93.13	0	0	0	0	361.185	0	0	0	0	0	0	27.868	2.867	22.618	14.817	0	54.856	17.914	30.18	0	0	0	0	0	0	0	41.296
PDZD4	0	0	0	0	0	0	0	0	0	0	0	0	0	34.706	0	0	0	0	0	4.865	0	0	0	0	0.287	0	0	0	0	0	0	0	0	0
ATP2B3	0	0	0	0	0	0	0	0	0	0	0	0	552.293	39.994	0	0	0	0	0	0	0	0	0	0	0.165	12.295	52.324	0	0	0	0	0	0	0
ROCK1	0	0	0	0	0	45.836	0	0	0	0	0	0	0	0	66.673	0	20.938	0	0	1.9	0	0	0	9.09	1.624	1.667	0	0	7.089	0	31.854	0	0	0
CBFB	0	0	0	0	0	123.365	83.071	0	0	0	218.202	0	0	36.488	179.447	0	56.353	50.538	49.715	15.345	20.175	13.217	0	48.931	24.421	26.92	0	0	0	37.061	0	0	0	0
PDK3	0	0	0	0	1045.1	0	0	0	482.838	263.899	0	0	0	223.613	0	0	172.676	0	0	0	0	20.249	0	0	0.462	0	0	0	0	0	0	0	0	0
HYAL2	394.757	0	0	0	0	0	75.467	0	0	0	0	0	0	0	163.022	0	51.195	0	0	2.323	0	0	0	0	1.917	4.076	0	0	0	0	0	0	0	0
HDAC4	0	75.669	0	0	0	38.104	0	0	0	0	67.396	0	207.509	67.621	0	0	0	0	15.356	0	0	4.082	0	0	0.652	1.386	0	34.277	2.946	0	0	0	0	0
RASSF1	0	274.653	0	0	0	0	0	138.148	353.312	0	0	0	0	40.907	0	0	0	37.772	0	0	0	0	0	0	3.549	10.06	107.035	0	10.695	41.549	0	0	0	0
FGFR3	0	209.257	0	0	0	0	0	0	0	0	0	0	286.924	0	153.276	0	0	14.389	21.232	0	17.232	0	0	0	1.416	3.832	0	0	16.296	0	73.231	0	0	0
IFI35	0	0	0	0	0	0	0	0	0	0	0	0	0	0	0	0	0	35.254	104.042	16.056	42.221	82.978	59.356	51.2	67.827	112.675	0	0	59.891	0	0	0	0	0
HEATR6	0	0	0	0	0	0	0	0	0	0	0	0	0	92.847	0	0	143.394	0	0	0	0	0	24.057	20.751	0.256	7.611	0	0	0	0	0	0	0	0
COASY	0	0	0	0	0	0	0	126.191	0	0	223.451	0	0	37.366	0	0	0	0	25.456	7.857	20.66	27.069	0	0	12.813	9.189	0	0	9.769	75.905	0	0	0	0
PLEKHH3	186.776	0	0	0	586.413	0	0	0	0	0	187.582	0	866.328	125.471	0	0	96.89	14.482	21.369	28.582	17.344	0	0	0	37.582	73.285	0	0	32.803	31.86	0	0	0	95
MEF2A	0	0	0	0	0	73.556	49.531	73.473	0	0	0	0	0	43.512	0	0	33.6	20.089	0	12.199	0	7.88	16.911	29.175	13.752	13.376	0	66.168	17.064	22.097	0	0	0	0
OTUD5	0	281.611	0	0	1568.23	0	0	141.648	0	0	0	0	772.267	41.943	0	0	0	58.093	0	38.217	69.572	45.578	65.205	28.123	58.05	77.362	0	127.566	98.691	85.203	98.552	283.153	0	42.343
TFE3	0	0	0	0	0	0	80.084	237.591	0	0	0	0	323.837	35.176	0	0	0	16.24	47.928	41.914	19.449	12.741	27.343	0	15.841	12.976	0	0	9.196	35.728	0	0	142.722	0
TBC1D25	0	0	0	0	0	0	0	120.483	0	0	0	315	0	0	0	0	0	0	0	7.502	19.726	25.845	0	0	8.107	4.387	0	0	0	36.236	0	0	0	0
ACSL4	0	0	0	0	0	0	106.937	0	202.844	0	0	0	0	23.485	0	0	108.814	0	0	0	0	8.507	0	0	0.291	5.776	0	71.429	0	0	0	0	0	0
INPP5A	0	0	0	0	0	0	0	0	0	0	0	0	0	0	0	0	0	75.075	110.78	17.096	0	29.451	63.199	0	12.932	19.995	106.371	0	21.257	0	0	0	0	0
GPKOW	0	0	0	0	0	292.407	0	0	0	0	0	0	0	0	425.337	0	0	79.859	0	18.186	0	0	67.227	0	23.225	21.269	0	0	22.611	0	0	0	0	0
GRIPAP1	131.134	0	0	0	0	74.459	0	74.375	0	0	131.699	0	202.747	44.046	0	0	68.026	10.168	15.003	1.544	12.177	0	17.119	29.533	11.373	27.08	0	0	11.515	22.369	0	148.675	0	22.233
FTSJ1	0	0	0	0	0	0	119.429	0	0	0	0	0	0	52.458	257.986	0	81.017	72.657	71.475	99.274	58.009	76.005	81.552	105.52	100.994	96.757	0	0	82.288	106.563	0	0	0	211.831
PRR11	659.621	0	0	541.373	0	124.846	0	124.706	0	0	0	0	0	258.484	181.602	0	399.208	0	0	0	0	0	28.703	0	0.763	90.812	0	0	9.654	37.506	0	0	0	37.278
REEP1	0	188.02	0	410.558	0	189.358	0	0	0	0	0	0	0	28.004	137.721	0	43.249	0	0	0	0	0	21.767	0	1.388	10.33	0	0	0	0	0	0	0	0
ATP11A	0	0	61.076	0	205.093	74.182	0	37.05	0	0	0	0	100.997	32.912	53.953	0	33.886	0	7.474	15.379	18.197	19.869	0	29.423	6.799	14.839	0	0	2.868	11.143	0	0	0	33.225
POLR1A	66.357	0	62.042	0	0	0	0	0	96.253	0	0	0	0	11.144	0	0	34.423	0	0	0	0	4.037	8.663	0	0.506	6.852	0	0	0	0	0	0	0	0
LAPTM4A	460.989	0	0	0	0	0	176.259	0	0	365.472	462.978	0	0	0	380.749	0	0	393.179	210.971	363.569	513.676	364.56	361.075	622.927	382.544	218.957	405.149	235.466	263.13	314.54	545.73	1045.31	314.12	547.103
TTC7A	0	0	0	0	0	0	0	0	0	0	259.305	191.43	0	65.042	213.25	0	33.484	20.019	44.31	22.794	23.975	31.413	16.853	14.537	28.484	23.994	0	0	11.336	66.063	50.942	0	0	21.887
IP6K2	0	0	0	0	0	0	0	0	231.374	126.459	0	0	0	0	0	0	0	24.736	109.499	50.696	74.059	87.33	104.115	71.848	50.578	52.705	70.094	0	56.029	81.627	0	0	108.691	0
STON1-GTF2A1L	0	0	0	0	0	0	0	0	0	0	0	0	0	0	0	0	108.375	0	0	0	0	0	0	0	0	0	0	0	0	0	0	0	0	0
SRBD1	0	0	0	0	0	0	0	0	0	0	0	0	0	29.863	0	0	46.121	0	0	0	0	0	0	0	0.617	0	0	0	0	0	0	0	0	0
KIF2A	0	0	0	0	0	0	0	0	0	0	0	0	0	0	0	0	0	0	0	8.848	34.898	0	0	0	16.819	0	0	0	0	32.054	0	0	0	0
RASGRP2	147.45	0	0	0	0	0	0	0	0	0	0	0	0	49.526	0	0	38.245	0	0	0	13.692	0	19.249	0	0.614	12.18	0	0	0	0	0	0	0	0
PSME4	0	0	0	215.682	275.026	198.954	0	0	0	0	87.975	129.894	0	0	0	0	45.441	13.584	0	3.093	8.134	5.329	11.435	0	7.658	10.854	0	0	3.846	0	0	0	0	0
IFT80	0	0	0	0	0	0	0	0	181.358	0	0	0	0	0	0	0	0	19.389	28.61	8.83	23.22	22.817	16.322	0	11.278	5.164	0	0	21.959	0	0	0	0	0
SIRT2	0	0	0	0	0	0	0	81.748	0	0	144.755	0	0	48.412	476.18	0	0	0	0	10.18	13.384	17.536	0	16.23	15.701	17.859	126.674	73.621	25.314	0	0	0	0	122.184
ERLEC1	0	0	0	0	0	0	0	196.297	0	0	0	0	0	0	0	0	0	53.671	39.598	16.296	0	0	45.181	0	26.415	28.589	0	0	0	0	0	0	0	58.678
PPP2R5B	0	0	0	0	0	0	0	0	0	0	0	0	0	0	0	0	68.922	0	30.402	9.384	24.675	0	0	29.922	4.978	21.95	0	0	23.334	0	0	0	0	0
PYGM	0	0	168.39	0	0	102.263	0	0	0	0	0	0	0	0	297.505	0	140.141	0	0	2.12	0	0	0	0	0.375	44.631	0	0	0	0	0	0	0	0
PITX1	0	1440.54	477.786	0	802.205	290.158	488.464	144.916	370.62	405.131	0	757.758	0	257.464	0	573.651	265.088	614.146	672.361	604.533	593.144	621.724	600.386	1064.56	809.643	717.601	1796.46	261.017	605.805	958.85	604.951	1158.74	1044.62	736.431
TRPC7	0	0	0	0	0	159.929	0	0	0	0	0	0	0	94.605	0	0	0	0	0	0	0	0	0	0	0.391	46.532	0	0	0	0	0	0	0	0
MAST4	122.26	0	0	150.515	0	69.42	0	34.671	0	0	184.182	0	0	102.664	50.49	0	79.278	9.48	27.976	8.635	0	7.437	15.96	13.767	9.84	22.723	0	31.224	13.42	31.283	24.122	0	0	0
ADGRF5	0	0	0	0	0	0	0	76.511	0	0	0	0	0	45.311	0	0	0	0	0	0	0	0	0	0	0.281	2.786	0	0	0	0	0	0	0	0
SDK2	0	0	72.263	0	242.659	87.77	29.551	0	0	0	0	0	119.496	12.98	127.671	0	100.233	5.993	0	0	0	0	0	0	0.322	11.173	0	0	3.394	0	0	0	0	0
ADAM7	0	0	0	0	0	113.623	0	0	290.263	0	0	0	0	33.607	0	0	51.903	0	0	0	0	0	0	0	0.555	4.132	0	0	0	0	0	0	0	33.927
NUP133	0	0	0	0	0	0	0	83.684	0	0	0	0	0	0	121.865	0	0	0	16.881	0	13.701	0	0	16.615	3.174	6.094	0	0	0	0	0	167.284	0	0
NUCKS1	0	0	256.264	0	0	0	0	77.727	0	108.648	137.634	0	211.884	46.031	0	0	0	0	0	6.453	0	8.337	17.89	15.432	10.364	2.83	0	0	0	23.377	0	155.375	0	23.235
VPS35	92.169	0	0	226.939	0	52.335	35.241	0	0	0	92.567	0	0	77.396	76.126	0	71.719	14.293	21.091	10.849	8.559	16.821	24.064	0	12.918	9.517	0	0	0	15.722	0	104.499	62.805	0
DNAJA2	0	0	0	0	0	0	0	0	0	0	0	0	0	59.502	0	0	0	27.471	20.268	22.938	16.45	10.776	46.251	59.845	34.662	43.9	0	0	15.556	0	69.905	0	120.71	0
BCL3	0	0	0	1362.62	0	0	0	156.94	401.372	0	0	410.316	0	0	0	0	0	42.91	126.635	87.944	308.332	185.16	144.489	62.318	105.979	114.286	364.784	565.35	48.598	188.802	109.191	0	188.549	140.741
KCNAB2	94.093	0	87.975	0	0	0	0	106.734	0	0	0	0	290.957	173.825	155.43	0	97.622	0	10.765	1.108	8.737	5.724	0	0	0.392	9.716	0	0	0	16.05	37.13	0	0	0
ABCC9	0	174.165	0	0	0	43.851	29.528	0	0	0	0	0	119.404	51.88	63.786	0	0	0	0	0	0	0	0	0	0	0	0	0	0	0	0	0	0	0
GAL	0	0	0	0	0	0	263.845	0	0	0	0	0	0	0	0	0	0	0	0	0	0	0	0	0	0	0	0	0	0	0	0	0	0	0
CLEC2D	0	0	120.562	0	0	0	49.303	0	0	0	0	0	0	0	0	0	0	0	0	10.625	0	0	16.833	0	0.268	5.326	0	0	0	0	0	0	0	21.862
FUNDC1	0	0	0	0	0	0	0	0	0	0	0	0	0	0	0	0	0	49.719	0	45.289	0	39.008	0	0	56.059	13.242	0	0	84.464	0	0	0	0	108.717
MAOB	0	0	290.125	0	0	352.385	0	175.995	0	0	0	0	0	0	0	0	0	0	0	0	0	18.876	0	0	0.215	0	0	0	0	0	0	0	0	0
RORA	0	0	0	0	165.29	59.785	0	0	0	41.738	0	156.132	162.792	8.842	0	118.198	54.62	4.082	0	1.859	0	0	0	0	2.593	5.436	0	0	4.623	0	0	0	0	0
TGFBR3	103.054	116.203	192.706	0	647.109	58.515	0	0	0	0	0	0	0	51.922	85.116	0	80.189	0	0	0	0	0	0	0	0.143	14.897	0	0	4.525	0	0	0	0	0
HES2	0	0	0	0	0	0	0	0	0	0	0	0	0	334.365	0	0	43.033	0	0	0	15.406	0	0	0	3.453	41.115	0	0	7.285	0	0	0	0	0
ATP1B3	0	0	324.595	0	0	591.377	1061.92	393.809	1007.16	275.235	0	1029.6	0	174.914	0	0	90.047	26.918	0	53.126	96.712	42.238	45.321	117.281	16.862	57.355	0	0	15.243	118.439	0	0	0	0
NEDD4	0	0	0	0	0	0	0	0	0	78.18	0	0	0	0	0	0	25.578	0	0	0	0	0	0	0	0.616	0	0	0	0	0	0	0	0	16.719
PIGB	0	0	0	0	620.11	112.147	0	0	0	0	0	0	0	33.17	0	0	51.229	0	67.792	0	0	0	0	0	0.959	8.158	0	0	0	33.691	0	0	0	0
MAPK6	0	0	131.301	0	0	79.739	53.694	79.649	0	0	141.039	0	0	0	115.989	0	36.425	97.998	112.471	49.592	65.201	59.8	73.33	31.627	111.664	63.802	0	0	86.324	95.82	0	0	0	23.809
GNB5	0	228.134	0	332.101	0	153.172	0	76.5	0	0	67.731	0	208.539	79.282	0	0	17.492	0	0	3.969	0	4.103	0	0	3.837	5.571	0	0	5.922	0	0	0	0	0
RAB27A	0	0	149.644	0	0	181.756	0	0	0	0	0	0	0	53.759	132.192	0	41.513	0	0	13.188	14.862	58.418	20.894	18.023	23.32	59.494	0	81.751	28.11	27.301	189.472	0	0	0
HDHD5	0	0	0	0	0	0	69.489	0	0	0	0	0	280.995	30.523	150.109	0	0	0	20.794	0	0	0	0	0	2.648	7.506	0	0	15.96	31.002	0	0	0	30.813
UFD1	0	0	0	0	0	0	0	58.242	0	0	0	0	158.767	17.246	0	0	0	0	11.749	6.044	9.535	0	0	0	11.257	10.603	0	0	13.526	35.033	0	0	0	0
LRP6	86.784	0	0	0	0	49.277	0	0	125.882	0	0	0	0	43.724	215.034	0	22.51	0	9.929	0	0	0	0	9.772	0.181	1.792	0	0	0	0	0	0	59.135	0
GUCY2C	0	0	0	0	0	0	0	0	0	0	0	0	332.055	0	0	0	0	0	24.572	0	0	0	28.037	0	0.894	4.435	0	0	0	36.635	0	0	0	0
PHRF1	155.501	0	145.39	0	0	0	0	0	0	0	0	0	0	52.231	0	0	0	0	35.582	3.661	14.439	9.459	0	35.021	8.2	0	0	79.427	13.655	0	0	0	105.959	26.364
ELP1	0	0	0	0	0	0	56.713	0	0	0	0	0	0	24.911	0	333.017	38.472	0	0	0	0	0	0	0	0.72	3.063	65.18	0	0	25.302	0	0	0	0
NUCB2	0	112.457	0	0	0	0	0	0	0	0	100.162	0	154.196	33.498	0	0	51.736	0	11.41	0	0	0	0	0	1.176	10.298	0	0	0	0	0	0	0	16.909
PFN2	0	0	243.823	0	0	0	0	0	0	206.746	261.906	0	0	0	0	0	0	0	0	6.139	0	0	0	0	3.619	5.385	0	0	0	0	0	0	0	0
PTPN3	0	0	83.917	0	0	50.963	171.585	50.906	0	71.156	90.141	133.091	0	15.073	74.131	201.51	0	97.428	174.571	67.616	233.36	152.878	82.017	101.069	112.468	124.184	118.322	412.601	137.929	107.17	141.67	203.519	244.633	121.737
SPTB	60.729	68.477	0	0	190.668	172.411	46.439	0	0	48.146	60.991	0	281.68	50.995	150.475	0	78.758	0	0	0.715	0	0	7.928	0	0.337	36.369	0	0	2.666	0	0	0	0	0
DAPP1	0	222.416	0	0	0	0	0	0	286.114	0	0	0	0	0	0	0	51.161	76.47	45.135	65.012	91.58	59.995	51.499	44.423	63.229	61.101	0	201.502	60.624	33.646	77.836	0	0	66.884
FGF10	0	0	278.563	733.577	0	169.171	0	0	0	0	598.442	0	460.642	50.036	0	0	463.662	0	34.087	0	0	0	0	0	0.62	30.763	0	0	0	0	0	0	203.014	0
SLC44A1	0	0	68.908	0	0	83.696	28.179	0	0	0	0	0	113.949	86.643	0	0	38.232	0	0	1.735	6.844	0	0	0	0.869	4.566	0	0	0	0	0	0	0	0
TMEM260	0	125.238	0	0	0	63.065	0	62.994	0	0	0	0	0	37.306	91.734	0	0	0	0	0	0	0	0	0	0.308	0	0	0	0	0	87.656	0	0	0
SMG6	0	0	0	0	0	48.263	0	0	0	0	0	0	0	42.825	0	0	44.093	13.181	0	5.003	0	0	0	9.572	3.48	7.021	0	0	14.928	0	0	0	57.919	0
EXOC5	0	0	133.4	0	0	0	0	0	0	0	71.647	0	0	11.981	0	0	18.503	11.063	24.486	3.359	6.624	4.34	0	0	9.256	13.259	0	0	6.265	12.169	0	0	0	12.095
CLTCL1	0	0	0	0	280.309	0	34.136	0	0	0	0	0	0	89.964	0	200.447	115.785	0	20.429	0	0	0	0	0	0.743	5.531	0	0	0	0	0	0	0	0
FGF22	0	1092.38	301.927	0	0	183.359	246.94	0	0	0	0	478.85	0	271.165	0	0	83.759	0	0	0	0	0	0	0	1.792	140.043	0	0	0	0	0	0	0	0
FSTL3	0	0	0	0	0	0	0	0	0	231.89	293.758	0	0	0	0	0	0	0	0	0	0	0	0	0	0.812	0	0	0	0	0	0	0	0	0
DGCR2	0	0	0	0	0	0	61.195	0	0	126.888	0	237.332	0	26.879	0	359.338	41.513	0	0	20.724	0	19.473	0	18.023	13.881	23.136	0	0	7.027	54.603	0	0	0	27.136
RNF126	0	0	0	0	0	0	98.112	0	0	0	0	380.505	0	0	0	0	0	0	0	3.021	23.828	31.22	0	0	6.944	26.496	0	0	0	0	0	0	0	0
MNT	102.782	0	0	0	322.702	58.361	0	0	0	81.486	0	0	158.913	103.57	84.892	0	213.273	7.969	0	2.42	19.088	12.505	13.418	23.148	16.973	25.471	0	104.999	18.052	0	40.559	0	0	17.426
ZXDC	0	0	0	0	0	0	0	0	0	0	0	0	0	20.478	100.712	0	0	0	0	0	0	0	0	0	1.269	0	0	0	5.354	0	0	0	0	0
JMJD6	0	169.467	0	0	0	170.673	114.927	0	0	0	0	0	232.366	25.24	124.131	0	77.963	11.653	17.195	5.307	13.956	0	0	16.924	5.422	18.622	0	0	6.599	0	0	0	0	50.962
POLB	0	0	0	0	0	0	0	0	316.914	173.212	219.424	323.976	0	0	0	0	0	67.761	74.991	82.297	81.151	93.035	142.607	73.808	102.476	76.702	96.008	223.193	95.929	223.61	0	0	148.874	74.084
ST6GALNAC1	0	0	0	0	0	0	0	0	0	0	0	0	0	0	214.889	0	0	0	0	0	0	0	0	29.298	4.152	5.373	0	0	11.424	0	0	0	0	0
WIPI1	0	594.678	0	0	0	299.455	0	0	0	0	0	0	0	44.285	217.794	0	478.768	20.446	90.509	15.52	0	0	34.423	59.387	16.649	49.01	0	0	0	0	0	0	0	0
FRMPD1	0	0	0	376.479	0	86.82	0	0	0	0	0	0	236.406	25.679	0	0	79.319	0	0	0	0	0	0	0	0.424	6.315	0	0	0	0	0	0	0	0
GBA2	0	631.822	0	0	0	424.212	0	0	0	0	0	0	288.776	94.103	0	0	290.67	0	0	10.993	0	11.362	24.382	0	2.462	7.714	0	0	0	0	0	0	0	0
NDST1	94.143	106.155	0	0	0	0	0	0	0	0	0	0	0	31.621	0	0	0	0	0	1.108	8.742	11.454	24.579	10.601	2.809	5.832	41.37	0	0	0	0	0	0	15.961
ASNS	0	227.059	0	0	0	114.337	0	0	0	0	0	0	0	135.272	0	0	0	0	0	0	0	0	0	0	0	29.109	0	0	0	34.349	0	0	0	0
AP3M2	0	0	0	0	0	81.162	0	0	0	0	0	0	220.999	0	0	0	0	0	0	0	0	0	18.66	0	2.876	5.904	0	73.011	6.276	0	0	0	0	0
CNGB1	0	138.606	0	0	0	0	0	0	0	0	0	0	0	103.219	0	275.978	127.532	0	0	1.447	0	7.478	0	13.842	0.512	10.154	0	0	5.397	0	0	0	0	0
CHAT	0	0	0	0	0	0	0	0	0	0	0	0	0	0	0	0	0	0	0	0	0	0	0	0	0.498	4.94	0	0	10.504	0	0	0	0	0
PABPC1	1132.68	212.868	529.515	464.815	0	107.191	288.72	1070.71	547.663	748.325	379.19	559.867	291.875	95.113	155.921	0	0	585.496	539.969	1015.53	560.95	528.263	911.83	488.934	518.171	444.43	165.913	385.704	464.175	483.03	819.438	428.066	900.449	480.097
TESK2	0	0	0	0	0	0	0	0	0	0	0	0	0	0	0	0	0	20.938	0	0	0	16.427	0	0	4.684	0	0	0	0	0	106.561	0	0	0
CFAP20	0	0	0	0	0	0	0	0	0	0	0	0	0	0	0	848.037	0	0	0	0	0	0	0	0	17.821	23.401	0	0	99.508	0	298.103	0	0	64.04
CSNK2A2	0	0	0	0	0	0	0	73.686	0	0	130.479	0	0	43.638	0	0	0	20.147	14.864	4.588	0	31.613	16.96	0	9.195	10.732	0	0	5.704	66.484	51.267	0	0	0
PTPN21	0	0	0	0	0	0	0	0	0	0	0	0	0	0	0	0	62.921	0	0	1.428	0	7.379	0	0	1.01	0	0	0	5.326	0	0	0	0	0
EIF2B3	0	296.555	0	0	0	0	0	149.165	0	0	0	0	0	0	0	0	204.645	0	0	0	0	0	0	0	0.182	5.431	0	0	0	0	0	0	0	0
CAMK2A	0	0	136.383	0	0	0	55.772	0	0	0	0	0	225.527	73.492	120.477	0	37.834	0	0	0	0	0	0	0	0.101	9.037	0	0	0	0	0	0	0	0
TCOF1	0	89.692	0	195.85	749.213	180.661	30.413	45.114	0	0	0	0	122.982	146.945	65.698	178.586	82.526	0	9.101	0.936	0	0	0	8.957	1.049	22.997	0	40.629	0	0	0	0	0	0
CDC42	0	0	0	0	0	0	190.661	141.412	0	0	0	369.718	0	0	0	559.78	64.67	212.653	313.789	278.816	300.977	303.345	195.289	140.381	276.791	221.402	219.127	254.706	339.368	212.651	196.774	282.681	339.787	295.904
OSBPL3	0	0	103.55	0	0	0	0	0	0	0	0	0	0	0	0	0	0	25.762	38.014	66.488	41.136	53.898	86.747	24.943	53.33	54.891	0	0	43.765	75.567	174.813	0	150.932	56.331
EPHA8	0	0	156.542	0	0	0	0	0	0	132.738	0	0	0	0	0	0	86.854	0	0	0	0	0	0	0	0.465	3.458	73.574	0	0	0	0	0	0	0
SLC12A3	145.159	0	0	0	0	164.845	0	0	0	0	0	0	448.865	121.893	119.893	0	112.952	0	0	0	0	0	0	16.346	0.101	5.995	0	0	0	24.761	0	0	0	0
RAD18	0	0	0	0	0	0	0	0	0	0	129.021	0	198.624	0	0	0	0	0	14.698	0	0	0	0	14.466	2.05	0	0	0	0	0	0	0	0	0
ATP2B1	0	0	0	0	0	0	36.132	0	0	0	0	0	146.107	15.871	78.051	0	0	0	0	2.225	0	5.749	24.673	0	5.114	13.661	0	48.269	8.298	0	0	0	0	0
TRPM5	0	0	0	0	0	0	86.572	0	0	0	0	0	0	114.078	187.011	0	117.456	0	0	0	21.025	0	0	25.497	0.628	9.352	0	0	0	0	0	0	0	0
NCK2	0	0	0	0	0	0	344.146	170.167	0	0	0	444.898	463.877	100.775	0	0	155.64	186.106	343.269	282.536	222.879	237.269	195.834	202.712	172.991	198.268	263.686	0	118.561	204.714	0	0	0	50.868
MAP4K4	75.001	0	70.124	0	235.477	127.758	28.676	0	0	0	0	111.215	0	25.192	123.892	0	0	17.446	25.743	15.891	20.893	18.25	29.373	16.891	29.818	13.94	0	0	13.172	51.174	29.596	0	0	12.716
MGAT4A	0	0	0	0	0	0	35.618	0	0	73.853	0	0	0	0	0	209.147	0	0	0	6.579	8.65	17.001	0	0	5.429	3.847	0	0	4.09	31.781	0	0	0	0
RPL31	774.551	174.676	289.675	381.42	0	87.959	296.148	263.582	449.403	122.813	311.157	229.709	0	26.016	127.946	347.796	160.719	168.157	141.789	69.292	158.23	65.965	182.003	209.328	83.729	60.782	68.073	0	129.232	237.82	122.258	0	0	262.64
WDR1	0	129.238	107.161	0	359.849	0	219.113	260.023	166.251	90.866	345.326	679.823	0	38.497	0	0	29.728	106.642	118.019	120.074	170.285	125.501	149.621	193.595	123.262	106.51	302.192	292.715	166.069	97.754	90.455	389.837	78.098	38.864
SNX13	0	61.616	51.09	0	0	0	20.893	30.992	0	0	54.879	0	0	0	0	122.683	0	4.237	12.504	3.859	10.148	3.324	0	6.153	4.853	1.128	48.025	0	2.399	18.642	21.563	0	0	18.529
MS4A12	0	0	0	0	0	0	0	0	0	0	0	0	0	81.925	0	1095.21	126.526	0	0	0	0	0	0	0	0	10.074	0	0	0	0	0	0	0	0
ARHGAP10	0	94.019	0	0	0	94.688	0	0	0	0	0	0	0	28.006	0	0	21.627	38.79	47.698	18.648	0	15.217	0	0	15.62	12.053	0	0	3.661	28.446	32.902	0	56.815	0
RPS6KA2	0	0	0	0	0	0	0	0	0	0	109.299	0	168.263	0	89.887	0	169.366	33.753	0	1.281	0	0	0	0	1.133	8.99	0	0	0	0	0	0	0	0
ING3	0	0	0	0	0	97.693	65.784	0	0	0	0	0	0	86.685	426.316	0	44.626	0	0	20.253	15.976	20.933	22.46	19.374	12.773	17.765	0	0	30.218	0	0	0	0	58.341
VASH1	0	0	0	0	0	78.341	0	0	0	0	0	0	0	69.514	0	0	0	0	0	0	0	0	18.011	0	0.287	2.849	0	0	0	0	0	0	0	0
LMCD1	98.257	0	0	241.928	0	167.373	0	0	0	77.898	98.681	0	0	66.006	0	220.601	76.456	0	0	0	0	0	0	0	0.273	4.058	0	0	0	0	0	0	0	0
BUD23	0	0	0	0	0	64.12	129.531	0	0	0	113.413	0	0	56.895	93.27	253.536	0	0	0	1.329	0	0	0	0	2.194	6.996	0	0	14.875	0	0	0	0	0
SEL1L	0	0	0	0	0	106.574	35.882	53.227	0	0	0	0	0	31.522	0	0	24.342	0	10.737	6.628	17.429	11.418	24.502	0	8.074	9.69	0	0	0	0	0	0	63.948	15.911
TRIP13	0	0	0	0	0	286.164	0	142.922	0	0	0	0	0	84.64	0	0	0	0	0	2.966	0	0	0	0	0	0	0	0	0	0	0	0	0	0
ATP6AP1	0	0	0	0	0	0	0	104.177	0	0	368.941	0	0	30.847	151.707	0	0	71.209	42.03	30.27	17.056	11.174	23.978	41.367	30.586	34.138	161.429	0	40.324	62.663	144.962	0	125.159	62.283
TCF3	0	0	0	0	0	0	0	0	0	0	0	0	0	0	0	0	0	11.44	16.881	1.737	0	0	0	0	2.047	6.094	0	0	0	0	0	0	0	0
TRIB2	0	0	0	0	0	0	74.76	110.898	0	0	0	0	302.309	0	0	0	0	0	0	48.334	18.156	35.683	0	44.036	28.761	28.265	0	99.873	17.17	33.353	0	0	0	33.151
DAZAP1	0	0	0	0	0	0	74.557	0	141.425	77.297	97.919	0	0	32.748	0	0	50.577	7.56	11.155	6.886	9.053	5.931	25.456	21.958	13.733	30.202	42.844	0	21.405	33.262	0	0	0	16.53
MBD3	0	0	0	0	0	0	43.722	0	0	90.657	0	0	0	0	0	0	0	0	0	0	0	0	0	0	0.952	18.892	0	0	0	0	0	0	0	0
HLTF	0	0	0	0	0	0	0	0	0	0	0	0	0	0	0	0	38.626	0	0	0	0	0	0	0	0.103	0	0	0	0	0	0	0	0	0
FAM50A	0	0	0	0	0	0	400.856	198.208	1013.83	0	701.952	0	540.316	234.763	0	0	0	27.097	79.967	53.478	32.451	63.777	0	39.353	23.035	43.301	0	0	15.344	59.612	0	0	0	59.25
FAM3A	0	0	0	0	0	99.916	0	0	0	139.507	0	0	0	29.553	0	0	0	0	0	2.071	0	0	0	0	2.808	21.803	0	0	7.726	0	0	0	119.905	29.834
CPSF1	0	0	138.362	0	0	0	0	0	0	0	0	0	0	0	0	0	0	11.474	0	3.484	0	9.002	0	0	2.464	0	0	0	0	0	0	0	0	0
MYO3B	0	245.641	101.84	0	0	185.541	0	0	0	0	0	0	0	128.049	179.926	0	28.252	0	0	0	0	0	0	24.531	0.076	15.745	0	0	4.782	0	0	0	0	0
CYBRD1	0	0	0	0	0	0	0	0	0	0	0	0	0	29.107	0	0	0	0	0	0	0	0	0	0	0	0	0	0	0	0	0	0	0	0
CDH19	0	0	0	0	0	0	0	0	189.576	0	0	0	0	21.949	0	0	0	0	0	0	0	0	0	0	0	0	0	0	0	0	0	0	0	0
PDCD2	0	0	0	0	0	0	0	78.567	0	0	139.122	0	0	23.264	114.413	0	0	0	15.849	6.522	0	16.854	0	0	12.11	20.025	121.745	0	6.082	47.259	218.652	0	0	46.972
SLC6A15	204.324	0	0	0	0	0	0	0	0	0	0	0	0	0	0	0	26.498	0	0	0	9.487	0	0	0	0	0	0	0	0	0	0	0	0	0
RDH11	0	183.318	304.006	0	0	461.555	124.32	0	235.819	128.889	0	0	0	54.606	134.276	0	126.503	0	0	9.568	15.096	0	21.223	18.307	2.482	30.216	0	0	0	27.732	0	0	0	0
PRKACA	292.02	0	136.516	0	916.843	82.906	0	0	0	0	0	0	0	318.778	361.785	0	113.614	11.321	33.411	10.312	13.558	8.882	19.061	0	16.311	33.168	64.162	0	44.876	0	0	0	0	0
ADGRL1	0	238.376	0	0	0	120.036	0	0	0	0	212.314	0	0	35.504	261.908	0	82.249	0	0	0	0	0	0	11.903	0.733	10.914	0	0	4.641	0	0	0	0	0
SPP2	0	0	0	0	0	0	0	0	0	0	0	0	0	0	0	0	183.938	0	0	0	0	0	0	0	0	0	0	0	0	0	0	0	0	0
ACTN1	0	0	0	207.868	265.061	47.936	32.279	0	0	66.931	0	125.188	130.528	99.248	0	0	65.692	6.546	0	0	0	5.136	0	0	0.82	8.717	0	0	3.707	0	0	0	0	14.313
ZFYVE26	0	0	213.613	0	0	64.863	0	32.395	0	45.283	0	0	0	38.37	94.351	128.237	74.074	0	6.535	0.672	10.608	6.949	0	0	3.527	14.154	0	29.175	2.508	0	22.539	0	0	0
RPS6KA6	0	118.978	0	0	0	0	0	59.845	153.052	0	0	0	0	17.72	87.149	0	54.736	0	0	0	0	0	0	0	0.073	2.179	0	0	0	0	0	0	0	0
EPN2	0	0	0	0	0	0	0	0	0	0	0	0	0	0	0	0	27.32	0	24.102	6.199	0	6.407	0	0	3.873	10.876	0	0	0	0	0	0	0	53.573
PTPN18	0	0	0	0	487.797	0	0	0	0	0	156.037	0	0	78.278	0	0	80.596	0	17.776	1.829	14.427	0	0	0	7.762	6.417	136.547	79.358	6.822	0	0	0	105.867	0
LIMS2	0	0	98.828	0	0	0	0	0	0	0	106.157	0	0	0	0	0	27.416	0	0	1.244	0	6.43	0	0	0.513	2.183	0	0	4.641	0	41.711	0	0	0
ASIC4	0	192.676	159.762	0	0	97.023	0	0	0	0	0	0	0	57.394	423.392	0	132.961	0	0	0	0	0	0	0	0	28.23	0	0	22.508	0	0	0	0	0
SPEG	50.088	0	140.495	0	157.261	0	0	0	0	0	0	0	0	84.12	82.74	224.912	51.967	0	0	0	4.651	3.047	0	5.64	0.243	5.172	0	0	8.797	0	0	56.789	0	0
LNX1	156.696	176.69	146.507	385.817	0	88.973	0	0	0	124.228	157.372	0	0	52.632	129.421	0	121.929	85.048	53.784	88.536	145.504	114.386	184.101	211.741	124.269	77.662	206.573	240.113	137.602	0	61.834	0	427.093	106.267
ALDH3A2	138.932	0	0	342.078	0	157.774	0	0	0	0	279.063	0	0	116.663	0	0	36.036	10.772	31.791	3.271	12.901	8.452	18.137	0	25.16	25.822	0	0	12.2	23.699	0	157.517	189.338	0
TFRC	0	0	106.346	0	0	0	86.978	0	164.986	0	0	0	0	19.102	0	0	0	8.819	0	17.405	21.124	20.758	14.848	0	5.445	7.047	0	0	4.994	0	0	0	232.513	0
SREBF1	0	125.971	0	275.069	0	0	42.715	63.362	0	0	112.199	0	0	56.286	92.271	0	57.953	8.662	51.127	30.246	31.121	27.184	43.752	25.16	31.548	39.22	0	114.126	9.81	38.113	0	253.321	76.124	37.882
TRPC5	0	0	0	0	0	0	0	0	0	0	0	0	0	0	0	0	0	0	0	0	0	0	0	0	0.107	3.173	0	0	6.746	52.414	0	0	0	0
AFF4	0	179.083	222.737	0	0	90.178	0	0	0	0	0	0	245.55	66.681	65.587	0	102.984	24.628	18.171	33.651	29.495	38.645	10.366	35.768	41.047	34.437	0	40.561	31.38	40.637	62.671	180.063	108.219	40.39
UBE2D1	0	0	240.606	0	0	292.239	0	145.955	0	0	0	0	0	43.218	0	0	66.747	59.86	176.656	151.46	310.647	250.473	335.94	231.826	204.8	217.887	339.251	262.889	237.281	131.69	203.096	0	350.704	261.781
RHOBTB1	0	0	0	0	0	0	0	0	0	0	372.219	0	0	62.243	153.054	416.048	48.065	0	0	0	0	0	24.191	0	0	0	0	0	0	0	0	0	0	0
SMC1A	0	0	160.006	210.683	0	97.171	130.866	0	0	0	0	0	0	14.37	0	0	22.194	0	0	4.029	0	0	0	0	4.69	1.767	0	0	3.757	0	33.765	0	0	0
HSD17B10	0	0	0	0	0	0	0	0	0	0	0	0	0	0	0	0	208.683	0	0	0	74.71	0	0	0	2.791	0	0	0	0	0	0	0	0	0
MARK2	0	0	0	717.842	0	82.771	111.472	0	0	0	0	216.159	225.381	24.482	0	0	75.62	11.303	16.678	3.432	54.144	17.735	0	0	9.507	27.093	0	148.916	0	0	0	0	0	0
HMMR	0	0	0	0	0	0	0	129.268	0	0	0	0	0	76.554	0	0	0	0	0	0	0	0	0	0	0.158	0	0	0	0	0	0	0	155.304	0
CHFR	0	59.062	97.945	0	164.45	59.482	40.054	29.708	0	0	0	0	161.966	52.78	0	0	108.685	8.122	5.993	0.617	9.727	9.559	0	5.898	6.542	12.98	23.017	0	9.199	26.804	20.669	0	0	0
TRHDE	0	0	0	0	0	0	28.703	0	0	0	0	0	0	12.607	62.003	0	0	0	0	0	0	0	0	0	0.156	0	0	0	3.296	0	0	0	0	0
P4HA2	0	118.978	0	0	331.28	0	40.343	0	0	0	105.97	156.462	0	53.161	0	0	82.103	0	24.144	1.242	9.798	0	0	0	2.562	2.179	0	0	0	0	0	0	0	0
FCGR2B	0	0	0	0	0	0	0	0	0	0	0	0	0	22.652	0	0	34.984	0	0	3.175	0	0	0	30.377	0.749	0	0	0	0	0	0	0	0	0
NFATC3	0	0	95.248	250.829	0	0	0	0	0	0	204.623	0	0	17.109	84.14	0	158.538	0	0	0	0	0	0	0	0.353	21.038	0	0	0	0	0	0	0	0
TRNT1	0	0	0	0	0	0	0	92.207	0	0	0	0	0	27.303	0	0	0	0	0	0	0	0	0	0	1.354	0	0	0	0	0	0	0	0	0
ACADVL	184.396	0	0	0	0	104.701	0	209.168	0	0	0	273.431	0	30.968	0	413.996	47.828	28.595	42.194	32.558	51.368	112.172	72.215	0	39.406	83.775	81.03	0	24.289	0	0	0	0	250.104
STK10	0	222.734	0	0	620.179	0	75.526	0	143.262	0	99.191	0	458.106	66.348	0	443.485	0	22.974	0	10.463	18.342	24.033	12.893	33.365	20.01	38.752	0	0	34.692	33.695	77.947	0	0	16.745
FBXW11	160.854	181.378	0	0	0	91.334	61.502	91.232	233.324	0	0	238.523	0	27.014	0	0	0	12.472	18.404	37.869	44.81	39.141	20.998	72.453	38.951	39.862	0	246.485	70.627	82.315	63.474	0	109.607	81.815
ACAP1	0	0	113.024	0	379.537	68.639	0	0	0	0	0	0	0	81.207	0	0	31.354	18.746	0	4.269	0	7.354	0	13.612	1.594	4.993	0	0	0	20.62	0	0	0	20.495
CRMP1	0	0	0	0	0	0	0	0	0	0	0	0	0	51.746	0	0	0	0	0	0	0	0	0	0	0.428	6.363	0	0	0	0	0	0	0	0
EVC	0	0	0	0	0	0	0	71.181	0	0	0	0	0	0	0	0	0	0	0	0	0	0	0	0	2.874	2.592	0	0	0	0	0	0	0	0
DERL2	0	0	0	0	0	0	0	0	0	0	0	0	0	47.184	0	0	0	10.892	0	21.497	78.266	25.637	0	15.819	21.541	8.703	0	71.753	12.336	47.925	0	0	0	23.817
SIDT1	0	125.502	0	0	0	0	0	0	0	0	0	0	0	74.769	0	0	0	0	0	0	0	0	0	0	1.004	2.298	0	0	0	18.986	0	0	0	0
NDE1	0	0	152.168	0	0	92.412	124.455	0	0	0	0	0	251.631	54.666	0	0	126.641	0	0	1.916	0	9.901	0	0	3.952	23.527	0	0	14.292	27.762	0	0	0	27.593
TMEM38A	0	336.622	0	0	0	339.017	0	0	0	0	0	0	461.561	300.817	739.704	0	77.431	0	68.311	0	0	18.16	0	0	6.628	43.155	0	0	0	0	0	0	0	0
AP1M1	0	0	58.364	0	0	70.889	0	35.405	0	0	0	0	96.513	31.451	103.116	0	80.955	0	0	0.735	0	0	0	7.029	0.303	9.024	0	0	2.741	10.648	0	0	0	0
PVR	0	0	0	0	0	0	0	0	0	0	0	0	0	42.813	0	0	0	0	0	0	0	0	0	0	0	5.264	0	0	0	0	0	0	0	0
XRCC1	0	0	0	0	0	0	198.323	0	0	0	0	0	0	0	0	0	0	0	0	0	0	15.777	0	0	3.779	16.067	0	0	22.775	0	0	0	0	0
SCARB1	0	0	0	0	0	0	0	65.728	0	0	116.387	0	0	19.462	0	0	0	17.971	0	8.185	21.522	28.199	45.385	65.249	6.835	11.966	50.925	0	0	0	0	0	0	19.648
CYP2W1	0	0	0	0	0	0	0	0	0	0	0	0	0	54.331	0	0	83.91	25.084	0	0	0	0	0	36.429	5.836	20.042	0	0	56.817	110.367	127.658	0	0	0
MCM2	0	0	0	0	0	0	69.971	0	0	0	0	0	0	30.734	0	0	0	0	0	0	33.987	0	0	0	1.143	7.558	0	0	8.035	0	0	0	0	0
MOV10L1	0	0	0	0	0	148.246	0	0	0	0	131.105	0	0	87.695	215.639	0	101.578	0	0	0	0	7.941	0	0	0.181	2.696	0	0	0	0	0	0	0	0
PANX2	0	0	0	0	0	0	0	0	0	0	0	0	0	48.568	0	0	0	0	0	13.617	0	17.592	0	0	5.016	5.972	0	0	0	49.331	0	0	0	0
SELENOO	0	0	354.952	0	0	0	0	0	0	0	0	562.947	0	63.758	313.558	0	0	0	0	8.938	35.252	23.094	0	42.75	11.59	15.68	0	0	33.338	129.517	0	0	0	0
TP63	0	0	0	0	0	0	0	0	174.57	0	0	0	0	40.424	0	0	0	0	0	0	0	0	0	0	0.084	2.485	0	0	0	0	0	0	0	0
ALPK1	0	0	68.053	0	228.523	82.657	0	0	0	0	0	0	0	36.672	0	326.83	37.758	0	8.328	1.714	6.759	0	9.502	8.196	3.182	4.509	31.985	0	9.587	12.416	0	0	99.193	0
LLGL2	113.426	0	0	0	0	128.808	0	0	0	0	0	0	350.738	114.294	0	0	88.259	43.973	25.955	21.363	52.662	62.1	44.421	76.635	35.1	39.82	0	57.936	24.901	19.348	0	128.598	0	57.692
PDE8A	113.757	0	0	0	0	0	43.495	0	0	0	0	0	0	57.314	0	0	59.011	0	0	2.678	0	0	0	0	1.736	2.349	0	0	4.995	0	0	0	0	0
CLCN4	0	0	0	0	0	0	0	0	0	0	0	0	0	0	0	0	0	0	0	3.111	0	0	0	0	0.367	0	58.066	0	0	0	0	0	0	0
NLE1	0	0	0	0	0	0	0	0	0	0	0	0	0	27.578	135.628	0	0	0	0	0	0	9.989	0	0	0.114	3.391	0	0	0	0	0	0	0	0
SDHA	0	0	0	263.486	0	60.763	0	0	0	0	0	0	0	0	0	0	27.756	8.297	24.487	12.597	9.937	0	27.94	0	8.316	19.889	0	0	0	0	0	121.327	72.919	0
SMARCE1	0	0	0	0	0	0	0	0	0	0	0	0	0	27.338	0	0	21.111	0	0	0	0	0	0	0	1.412	13.446	0	0	10.721	0	0	0	0	13.799
FNDC8	0	0	1208.58	0	0	0	0	0	0	0	0	0	0	0	0	0	0	0	0	0	0	0	0	0	0	0	0	0	0	0	0	0	0	0
GSDMB	0	0	0	374.056	0	172.522	0	0	0	0	0	0	0	51.028	0	341.082	78.808	0	0	3.577	0	27.725	0	0	2.846	25.098	0	0	6.67	0	59.949	0	0	0
KDM5A	0	0	0	0	0	0	0	42.081	0	0	0	0	0	37.381	0	0	38.488	28.764	8.489	5.24	13.779	4.513	9.686	0	9.575	7.661	0	0	6.515	12.656	0	84.119	0	0
ADAM11	0	0	0	0	0	0	71.908	0	0	0	0	0	290.774	94.754	0	0	195.121	0	0	0	0	0	0	21.178	0.652	27.187	0	0	0	0	0	0	0	0
PPP2R3A	0	0	0	0	0	0	0	0	166.039	0	0	0	0	57.672	94.543	0	0	0	0	0	0	0	0	0	5.162	9.456	0	0	0	0	0	0	0	0
FERMT2	0	0	0	259.554	0	0	0	0	0	0	0	0	0	70.815	87.067	0	54.684	0	0	0	0	0	0	0	0.146	4.354	0	0	0	0	0	0	0	0
ABCB11	0	0	0	0	546.795	197.776	0	98.777	0	0	0	0	538.533	58.497	0	0	90.344	0	0	6.15	0	0	0	0	3.383	28.772	0	0	0	0	0	0	0	29.527
DHRS9	0	0	223.667	0	0	0	365.866	135.68	0	189.655	0	0	0	0	395.166	0	0	964.523	547.399	337.913	821.905	523.89	499.663	619.577	610.65	489.079	630.736	488.764	577.699	530.482	471.996	542.445	652.028	608.378
CD5L	0	0	0	0	0	0	0	0	0	0	0	0	0	122.687	0	0	94.74	0	0	0	0	0	0	0	0.507	7.543	0	0	0	0	0	0	0	0
PTGS2	0	0	0	419.207	0	0	65.098	482.825	0	0	0	0	0	28.594	0	0	0	39.604	19.479	8.017	79.048	93.214	0	0	1.299	14.064	0	86.965	0	29.042	0	0	0	0
IGF2BP2	0	0	177.139	0	0	107.576	0	0	0	0	0	0	0	159.091	0	0	98.281	0	0	4.46	0	0	74.198	0	7.361	23.475	0	0	0	0	0	0	0	0
MAP3K13	0	80.135	0	0	223.128	121.058	27.173	40.307	0	0	71.374	0	0	35.806	0	0	18.433	16.531	16.262	20.914	13.198	43.232	46.387	24.008	31.509	36.69	0	0	21.843	24.245	0	0	0	12.049
ST6GAL1	0	0	0	0	0	0	74.964	0	142.197	0	0	0	0	32.927	0	0	25.427	0	0	0	0	0	0	0	0.612	2.024	0	0	0	0	0	0	0	0
TBX21	343.185	0	0	0	0	0	0	0	0	0	0	0	0	57.635	0	0	0	0	0	4.04	0	20.877	0	0	0.476	7.087	0	0	0	0	0	0	0	0
FRY	0	0	121.47	159.942	0	110.653	0	0	0	0	0	0	100.434	21.819	53.652	0	33.698	0	0	1.529	6.032	11.855	0	7.315	6.716	12.073	28.545	33.18	2.852	11.081	0	0	44.263	0
PICALM	0	173.418	0	0	482.863	87.326	0	261.684	223.084	121.928	154.458	228.055	237.784	25.829	0	0	39.89	214.645	193.556	139.397	171.372	168.403	240.923	190.502	194.104	142.921	67.583	314.223	148.56	157.405	303.443	174.367	419.185	234.674
NSF	0	0	167.583	0	0	0	0	0	0	0	0	0	0	90.305	0	0	139.469	41.692	0	59.076	33.287	54.517	93.593	40.367	45.268	70.327	0	91.552	55.089	91.723	70.729	0	122.133	30.389
GLI2	0	0	0	0	0	69.387	0	0	0	0	0	0	0	41.046	0	0	126.785	0	0	0	0	0	0	0	0.339	5.047	0	0	5.366	0	0	0	0	0
CLASP1	0	0	0	199.855	0	0	0	0	0	0	0	0	0	13.632	0	0	0	0	0	1.911	0	0	0	0	2.084	0	0	0	0	0	0	0	0	0
MRPS34	0	0	0	0	0	0	0	0	0	0	0	0	0	0	0	0	0	63.407	0	9.626	0	49.746	106.754	0	25.533	50.663	0	0	35.906	0	0	0	0	0
NOTCH3	0	107.68	0	0	0	108.446	0	0	0	0	0	0	0	16.038	236.62	214.402	74.307	0	0	7.869	17.735	5.809	0	0	3.379	5.916	41.964	0	0	0	0	0	0	0
CLNS1A	0	0	0	0	613.358	110.926	0	0	0	0	196.201	0	0	32.809	161.354	0	50.671	0	0	2.3	0	0	0	0	2.575	16.137	0	0	0	0	0	0	0	0
PPP2R2C	0	0	0	0	0	0	0	0	0	0	0	0	150.793	16.38	161.108	0	25.297	0	0	1.148	0	0	0	0	0.203	0	0	0	0	0	0	0	0	0
TEAD2	0	0	0	0	0	0	0	0	0	0	0	0	0	0	0	0	0	46.683	0	0	0	0	0	0	1.671	6.217	0	0	13.218	102.701	0	0	0	0
EED	0	0	0	0	0	0	0	0	0	0	0	0	0	0	0	0	0	0	14.629	0	23.746	15.556	16.692	14.398	5.234	5.281	0	0	11.228	0	0	0	0	21.678
CDHR2	0	0	0	0	0	0	0	0	0	0	0	0	0	112.685	0	376.606	0	0	0	0	0	0	0	18.889	0.815	6.928	0	0	0	0	0	0	0	0
SNCB	0	0	418.122	0	0	0	0	0	0	0	0	0	0	0	0	0	0	0	0	0	83.052	0	0	0	0.31	0	0	0	0	0	0	0	0	0
TSG101	0	263.493	218.482	0	0	398.051	89.346	0	0	0	0	0	0	78.489	193.002	0	0	163.067	80.206	74.268	108.493	113.721	152.525	184.195	122.736	91.688	0	238.716	92.341	159.441	0	529.87	0	39.618
NCBP3	0	0	0	0	0	34.609	0	0	0	0	0	0	0	61.418	0	0	31.619	0	0	0	11.32	11.123	0	6.864	6.301	3.776	26.784	62.266	5.352	31.191	0	69.105	41.533	0
ATP2A3	130.144	0	0	0	0	73.897	49.76	0	0	103.178	0	192.985	201.217	196.712	107.491	0	135.025	10.091	14.89	0	12.085	0	0	29.31	0.903	59.127	0	66.476	5.714	0	0	0	0	0
CA12	122.67	0	0	0	0	0	93.805	139.15	0	0	0	0	0	103.008	101.318	0	95.452	0	0	0	0	0	0	0	0.17	22.799	0	62.658	0	0	0	0	0	0
MGLL	88.803	0	83.028	0	0	151.269	101.861	50.366	128.811	0	178.372	0	0	193.879	0	0	46.066	6.885	20.32	4.181	8.246	16.206	23.185	0	5.792	49.514	39.023	0	11.697	30.296	0	0	0	0
NTN4	0	242.81	201.333	0	0	0	0	0	0	170.717	0	0	0	36.164	177.853	0	167.557	16.696	98.548	25.348	59.986	26.199	56.221	96.993	57.223	71.15	94.626	219.979	141.822	110.195	0	244.139	0	182.543
BCS1L	0	0	248.225	0	0	0	0	150.577	0	0	0	0	0	44.587	0	0	0	0	0	3.125	0	0	0	0	0.184	10.965	0	0	0	0	0	0	0	0
NUAK1	128.009	0	0	0	0	0	0	0	0	0	0	0	197.916	0	0	0	66.404	19.851	0	1.507	0	7.787	0	0	2.22	5.287	0	0	0	0	0	0	0	0
DPP8	0	0	0	0	0	49.885	100.773	49.829	0	0	0	0	0	44.264	0	0	22.787	0	0	1.034	0	5.344	0	0	3.536	5.443	38.606	0	0	0	0	0	0	0
SLC24A1	0	0	0	0	0	280.368	0	0	143.246	0	0	0	305.37	16.585	81.565	221.718	25.614	0	0	0	0	12.015	0	0	0.48	2.039	0	0	0	0	0	0	0	0
ZNF532	0	84.641	0	0	0	0	0	42.574	0	0	0	0	0	37.819	0	0	19.47	0	0	0	0	0	0	0	3.49	3.1	0	0	3.296	0	0	0	0	12.727
SCARF1	0	0	0	0	0	0	0	0	0	0	0	0	0	30.369	0	0	0	0	0	0	0	22	0	0	1.004	11.203	0	0	0	0	0	205.016	0	0
LMAN1	0	0	0	0	0	0	0	0	0	0	133.139	0	0	0	218.985	0	34.385	0	0	0	12.31	0	0	0	5.059	16.426	0	67.713	5.821	0	52.312	0	90.332	0
HACD3	0	0	0	0	0	0	0	71.692	0	0	0	0	0	84.914	0	0	98.358	0	0	0	0	0	0	0	0.439	13.052	0	0	0	0	0	0	0	0
IPCEF1	0	0	0	0	0	0	0	0	0	0	0	0	0	35.558	0	0	0	0	0	1.246	0	0	13.82	0	1.249	4.372	0	0	4.648	0	0	0	0	0
ZZEF1	0	0	0	139.111	0	32.08	21.602	0	0	0	0	0	87.353	18.977	0	0	14.654	0	0	0.665	0	3.437	7.376	0	1.842	5.834	24.827	0	2.481	0	22.295	0	0	0
NOX3	0	0	0	0	0	0	0	0	0	0	441.212	0	0	73.78	0	0	113.948	0	0	0	0	0	0	0	0	9.072	0	224.396	0	0	0	0	0	0
ENO1	226.651	0	0	0	0	0	0	257.1	0	0	227.629	0	0	152.258	0	0	0	35.148	25.932	61.363	126.278	124.09	118.351	76.567	84.449	126.375	298.795	115.77	99.516	231.971	89.438	256.969	0	76.854
SLC12A1	0	0	0	0	225.757	0	54.985	0	0	57.006	0	106.624	222.346	36.228	59.389	0	0	0	0	0	0	0	0	0	0	0	0	0	0	0	0	0	0	0
MYDGF	0	0	0	0	0	0	0	0	0	0	0	0	0	0	0	0	415.997	0	61.167	12.586	0	0	0	60.201	28.933	22.081	0	0	93.894	0	0	0	0	0
ANO8	0	0	168.458	0	0	0	0	0	0	0	0	0	0	60.518	0	0	0	13.97	20.614	21.209	66.922	43.842	47.041	121.733	28.378	29.766	0	0	7.911	61.468	71.098	0	0	61.094
TUBE1	0	0	120.286	0	0	0	0	0	0	0	0	0	0	64.818	106.258	0	33.369	0	0	0	23.892	0	0	0	0.625	2.657	0	0	5.649	0	0	0	0	0
ARHGEF10L	114.761	0	107.299	0	0	65.162	43.879	130.178	166.464	0	115.256	0	0	38.547	94.785	0	89.298	53.389	65.65	49.982	85.251	111.699	89.888	77.537	74.37	80.577	151.29	0	80.621	78.303	45.286	130.112	78.198	97.285
TXK	0	291.344	241.576	0	0	146.709	0	0	0	0	0	0	0	130.178	0	0	67.016	0	0	0	0	0	0	0	0.359	5.336	0	0	0	0	0	0	0	0
WSCD2	0	0	0	0	0	0	0	0	0	0	0	0	0	45.954	0	0	0	0	0	0	0	0	0	0	0.285	2.825	0	0	6.007	0	0	0	0	0
KCNQ2	0	0	0	0	0	0	0	0	0	0	0	0	108.571	23.587	0	0	18.214	0	16.068	0	0	0	0	7.907	0.585	5.801	0	0	3.083	35.935	0	0	0	0
TACR2	0	0	292.146	0	0	0	0	0	0	0	0	0	0	0	0	0	0	0	0	0	0	0	0	0	0.867	0	0	0	0	0	0	0	0	0
ACTR6	0	0	219.972	0	0	0	0	0	0	186.522	0	0	0	79.024	0	0	0	0	0	2.769	109.233	0	0	0	11.1	9.717	0	0	10.33	0	0	0	160.314	0
TIPIN	0	367.168	0	0	0	0	0	0	0	0	0	0	0	0	0	731.066	0	0	0	3.833	0	0	0	0	1.13	0	0	0	0	0	0	0	0	0
SRI	0	0	0	521.312	0	0	0	0	307.115	0	212.64	0	0	35.558	0	0	0	49.25	0	7.477	19.66	12.88	0	0	8.667	8.745	0	0	18.593	36.116	83.549	0	0	71.794
EIF4G3	0	0	0	0	0	0	35.744	0	0	0	0	0	0	15.7	77.213	0	121.239	0	0	8.803	8.681	0	0	0	9.211	11.583	41.081	0	4.105	15.947	0	0	0	0
NUP37	0	0	0	0	0	145.868	0	0	0	0	0	0	0	86.288	0	0	0	0	0	6.048	23.855	0	0	0	2.852	0	0	0	0	0	101.374	0	0	0
SEMA3A	0	0	0	0	300.559	0	36.602	0	0	0	0	0	148.009	16.077	0	0	74.49	0	10.953	0	0	0	0	0	0.133	7.908	0	0	0	0	0	0	0	0
GTSE1	0	238.46	0	0	0	360.235	0	0	0	0	637.168	0	0	106.548	0	474.797	109.704	0	0	0	0	0	0	0	0.147	26.203	92.93	0	0	36.073	0	0	0	215.127
SEMA3C	0	0	0	0	0	0	54.722	0	0	0	143.739	0	0	24.036	0	0	37.122	11.097	0	6.739	0	8.706	0	16.116	0.894	11.822	0	0	12.568	0	0	0	0	0
TTC38	0	282.713	0	0	0	0	95.863	0	0	0	0	0	0	0	207.081	0	130.062	0	0	0	0	0	0	0	1.044	36.244	0	0	0	0	0	0	0	0
ACAT1	0	0	0	395.559	0	91.22	61.425	91.118	0	0	0	476.448	0	26.981	0	0	41.669	0	0	5.673	0	9.773	20.972	54.272	2.229	13.271	70.596	0	14.108	27.404	0	0	0	0
GRAMD4	0	0	0	0	0	0	0	0	0	0	0	0	0	61.682	151.676	0	0	0	0	2.162	0	0	0	0	3.185	11.377	80.698	0	8.063	0	0	0	0	0
CELSR1	140.104	0	0	0	0	39.776	26.784	39.731	0	55.537	0	0	0	11.765	0	0	36.339	0	8.015	0.825	0	4.261	9.145	0	0.778	5.787	30.783	0	6.152	0	0	0	0	0
WNT8B	0	0	0	0	0	0	0	0	0	0	0	0	0	71.335	0	0	0	0	0	0	0	0	0	0	0	0	0	0	0	0	0	0	0	0
ZNF638	0	0	0	0	0	0	0	163.156	104.317	0	72.227	0	111.191	12.078	59.398	0	55.96	0	8.228	3.386	0	0	0	0	7.086	13.366	0	0	9.473	0	28.379	0	0	0
SLC25A40	0	0	0	0	0	0	0	0	0	0	0	0	0	29.651	0	0	0	0	0	6.235	16.395	0	46.097	19.882	12.74	10.938	0	0	23.256	0	0	0	0	0
TIMM21	172.251	582.689	0	0	0	97.806	0	0	0	0	0	0	0	57.857	0	0	223.388	0	0	2.028	0	0	0	0	0.956	7.114	75.693	0	0	0	0	0	0	29.204
ADD2	0	79.819	0	0	0	0	0	0	0	0	0	0	0	35.665	175.397	0	36.721	0	8.099	0.833	0	4.306	0	0	0	4.385	0	0	0	0	0	0	0	0
FGF4	0	0	0	0	0	0	0	0	0	0	0	0	0	46.6	0	0	0	0	0	0	0	0	0	0	0	0	0	0	0	0	0	0	0	0
RASAL2	0	126.097	0	0	0	31.748	21.379	0	0	0	0	0	86.449	37.562	0	0	14.503	43.354	6.397	20.403	15.576	17.007	14.598	18.889	14.277	16.166	49.141	28.56	14.73	28.613	0	0	0	28.44
VPS9D1	0	0	0	0	0	297.183	0	0	0	0	0	0	0	87.899	0	587.54	67.877	0	89.823	0	24.3	0	34.162	0	8.897	43.234	0	0	0	0	0	0	0	0
ZNF37A	0	0	0	0	0	77.236	0	77.149	0	0	0	100.852	105.155	45.689	0	0	0	0	7.781	0	6.315	0	0	0	0.236	7.023	0	0	2.986	0	0	0	0	0
MARK3	0	0	94.337	0	950.357	114.582	154.313	57.226	0	79.992	0	0	0	16.945	83.336	226.531	104.682	23.47	23.088	14.252	37.477	36.827	13.172	11.362	26.253	33.338	0	0	22.151	34.422	79.63	0	0	51.32
SLC25A3	100.841	0	0	0	0	114.517	231.339	57.194	0	159.894	101.276	448.599	0	67.742	83.289	226.404	26.156	54.732	92.3	32.05	112.367	85.882	52.657	34.066	62.761	72.887	44.313	103.016	44.277	68.806	39.793	114.331	68.714	119.679
FNDC3B	67.602	0	0	0	0	76.771	51.695	0	98.059	53.595	0	0	0	56.767	55.835	151.778	105.206	5.242	46.407	24.669	37.664	28.787	44.125	15.225	29.363	15.357	29.707	103.591	32.651	11.532	26.676	0	46.065	11.462
FOSL2	0	0	117.193	308.621	0	0	143.775	142.183	181.815	99.372	125.884	371.732	0	21.051	0	0	32.511	155.5	229.453	197.71	197.865	205.874	179.991	211.719	188.461	188.959	165.241	128.047	231.147	42.762	148.385	284.221	170.819	297.516
CACNG5	0	0	0	0	0	388.537	0	0	0	0	0	0	0	229.839	0	0	177.484	0	78.289	0	63.54	0	0	0	0.95	155.441	0	0	0	0	0	0	0	0
CACNG4	0	0	0	0	0	0	0	0	0	0	0	0	0	0	0	0	68.841	0	0	0	0	0	0	0	0.368	0	0	0	0	0	0	0	0	0
FRYL	49.396	0	0	0	0	84.143	18.887	28.016	71.651	0	0	0	0	24.887	40.798	0	64.061	3.83	0	2.907	0	9.015	0	16.687	8.877	9.181	21.706	0	0	8.426	19.492	0	0	0
TMEM131	0	0	0	0	0	0	0	39.184	0	0	0	0	0	23.205	57.061	0	17.919	0	0	2.44	6.415	8.405	0	0	5.752	7.134	30.359	35.288	9.1	0	0	0	0	0
FSCN1	0	0	0	0	0	0	0	0	0	192.635	0	0	0	40.807	0	0	0	0	0	2.86	0	0	0	0	0.674	0	0	0	0	0	0	0	0	0
ACTB	826.552	310.672	0	2035.14	0	312.882	1474.81	1250.12	1998.23	655.29	830.118	2042.76	0	370.17	455.121	618.577	71.462	2243.08	1134.81	1174.03	1739.7	1022.38	1798.35	1023.83	1370.46	898.975	1695.01	1829.49	1173.43	1691.91	1413.38	2811.35	2065.12	1307.94
MOCOS	142.825	322.098	0	0	0	81.097	0	0	0	0	0	0	0	287.838	117.965	0	111.136	0	0	0	0	8.688	0	0	0.297	23.596	0	0	12.542	0	56.36	0	0	0
PLD1	0	78.665	65.227	0	0	39.612	26.674	39.568	0	0	0	0	0	70.297	57.62	0	54.284	0	7.982	2.464	6.478	4.244	0	7.856	6.728	18.729	0	0	9.189	0	27.529	0	47.537	0
ATP12A	0	0	0	0	0	0	0	0	0	0	0	0	0	33.917	0	0	0	0	23.106	0	0	0	0	0	0.14	16.682	0	0	0	0	0	0	0	0
WDR62	0	103.483	0	0	0	0	0	52.051	0	0	0	136.086	141.892	184.952	227.397	0	71.411	7.116	0	0	8.522	5.583	0	0	0.318	9.476	0	0	0	0	0	0	0	0
DLG1	81.546	91.951	0	0	0	231.512	93.537	0	0	0	0	0	0	68.475	0	183.082	126.906	6.323	9.33	8.639	7.572	9.921	21.291	18.365	11.655	16.84	0	0	3.58	0	0	0	0	0
RAB7A	330.175	0	0	0	1036.64	0	504.967	936.328	0	0	331.599	489.6	0	55.451	272.704	1482.58	0	384.01	642.192	470.274	705.162	743.157	517.226	780.78	501.704	443.199	725.451	505.943	347.93	563.209	651.448	0	1349.89	279.894
BCAP29	0	0	0	0	0	0	0	0	0	0	0	0	0	17.916	0	0	27.671	0	0	0	0	0	0	0	0.74	0	0	0	0	0	0	0	0	0
SEC31B	113.011	0	0	0	0	128.338	0	0	0	0	0	0	0	0	186.681	0	58.625	0	25.86	0	0	0	0	0	0.314	16.337	0	0	0	0	0	0	0	0
SART3	0	0	115.372	0	0	0	0	0	0	0	0	0	0	20.723	0	0	96.017	19.135	0	2.905	11.458	7.506	32.217	27.79	9.418	15.289	0	0	0	21.049	0	0	84.082	0
ARHGAP15	0	0	0	354.77	452.384	81.814	0	0	0	0	0	0	0	48.397	238.014	0	112.118	0	16.485	0	13.38	0	0	0	0.2	68.437	0	0	0	0	0	0	0	0
TUBA3D	0	0	0	0	0	0	0	0	0	0	0	0	0	0	463.665	0	0	0	0	0	0	0	0	0	0	11.593	0	0	0	0	0	0	0	0
PAX2	0	0	0	0	0	0	54.941	0	0	227.842	0	213.078	0	0	118.683	322.615	0	11.142	0	0	0	8.741	0	16.181	0.199	0	0	0	0	0	0	0	0	0
EXOSC7	0	0	0	0	0	0	77.217	0	0	0	0	0	0	0	0	0	52.382	0	0	0	0	12.285	0	0	1.822	4.171	0	0	0	0	0	0	0	0
KIFAP3	0	0	0	0	0	0	68.903	0	0	0	0	0	0	0	0	0	46.742	0	0	0	0	0	0	0	0.5	3.722	0	0	0	0	0	0	0	0
MKRN2	0	0	0	0	0	0	0	0	0	0	0	0	0	0	0	0	0	24.423	72.077	3.708	0	0	0	0	17.047	32.524	0	0	41.491	0	0	0	0	0
MCM6	0	0	0	0	0	0	0	0	0	172.707	0	0	0	0	0	0	0	0	0	0	0	0	0	0	0.302	0	0	0	0	0	0	0	0	0
REXO2	242.521	0	0	0	0	0	92.728	0	0	0	0	0	0	81.459	0	0	0	18.804	27.747	22.838	0	73.766	31.66	27.31	52.669	20.033	0	123.876	42.594	41.369	95.701	0	165.255	123.353
RBM7	0	0	0	0	0	0	43.5	0	0	0	0	168.706	0	19.107	0	0	59.019	8.821	0	8.035	0	0	0	0	7.499	7.048	49.995	58.112	4.995	0	0	0	77.524	38.578
RBMS2	0	0	0	0	0	0	0	173.297	0	0	102.288	0	0	51.314	0	228.666	132.085	47.382	34.958	23.978	0	12.391	0	57.344	26.429	33.653	0	0	26.831	0	40.19	0	0	51.803
BAZ2A	164.331	0	76.823	0	0	46.654	0	0	0	195.423	82.52	0	127.037	41.397	0	0	42.623	38.225	28.202	20.311	22.889	0	10.726	18.505	28.049	23.755	72.213	0	14.431	56.063	32.423	0	55.988	13.931
PTPN23	0	0	0	0	0	0	0	85.07	0	0	0	0	0	75.569	0	0	38.903	23.259	68.642	7.062	55.711	18.248	0	33.78	11.239	6.195	0	0	6.586	0	0	0	102.203	0
MLH1	0	572.79	0	0	0	576.866	0	0	0	0	0	0	785.386	255.933	0	0	329.39	0	0	2.99	0	0	0	0	0.881	110.147	0	0	0	0	0	0	0	0
UNG	0	0	326.744	0	0	0	0	0	0	0	0	0	0	58.691	0	0	181.287	0	0	0	0	0	0	39.353	2.425	0	0	0	15.344	0	0	0	0	0
FMO4	0	0	0	0	0	0	0	0	0	0	357.948	0	0	119.713	0	0	184.888	0	40.778	37.758	99.286	0	0	0	22.504	36.801	0	0	15.649	60.796	281.285	0	242.859	60.427
KLHL20	0	475.575	0	0	0	0	0	0	0	167.186	0	0	0	212.495	0	0	109.394	32.702	0	0	0	0	27.529	0	2.487	13.065	0	0	0	0	0	0	0	0
RGS11	0	0	0	0	0	0	0	0	0	0	0	0	0	31.4	0	0	48.495	0	0	0	0	0	0	0	0.519	0	0	0	0	0	0	0	0	0
SLC46A1	0	129.106	0	0	0	0	0	0	0	0	0	0	0	0	0	514.126	0	0	0	0	0	6.965	0	0	0.079	7.093	0	0	0	0	0	0	0	0
PLXNA2	0	0	121.726	0	204.379	110.886	24.889	0	0	0	65.377	0	100.645	76.527	0	146.15	0	0	7.448	0.766	0	7.92	8.498	7.33	4.336	18.82	0	0	11.433	0	0	0	0	11.037
SPAG5	0	0	0	0	0	93.087	62.683	0	0	0	0	0	0	55.065	0	0	0	0	18.757	0	0	0	0	0	0.114	3.386	0	0	0	0	0	0	0	0
ANKRD13A	122.052	0	0	0	0	138.605	93.333	0	0	96.763	0	0	188.706	40.996	201.615	548.051	63.315	56.781	153.607	54.595	68.001	111.371	143.398	192.415	123.979	128.546	107.268	187.027	150.052	41.639	192.651	138.379	166.334	206.931
TPD52	0	0	0	0	0	62.141	0	0	0	0	0	0	0	36.76	0	0	0	16.971	0	1.288	10.162	6.658	0	0	2.658	2.26	0	0	9.61	0	0	0	0	0
ACACB	61.847	69.738	57.825	456.836	0	175.585	23.647	35.078	0	49.032	62.113	0	0	124.64	153.244	138.855	96.249	0	21.228	2.184	11.486	11.287	8.074	41.786	2.06	31.93	27.178	0	10.862	21.099	0	70.12	0	31.457
TRAF4	195.188	0	0	0	0	110.83	0	110.705	0	154.745	196.03	578.87	0	65.561	322.427	0	50.627	90.805	223.319	45.952	126.873	94.99	127.403	65.939	83.695	88.678	85.772	99.699	111.412	66.59	154.046	0	0	33.093
PAG1	0	0	76.091	0	0	0	31.117	0	0	0	0	0	0	27.335	134.435	0	21.109	0	0	0	0	0	0	0	0	0	0	0	0	0	0	0	0	0
GPATCH1	0	225.389	0	0	0	0	0	0	0	0	0	0	0	67.139	0	0	51.845	0	0	0	0	0	0	0	0.416	24.767	0	0	0	0	0	0	0	0
ICAM3	0	0	0	0	0	0	116.271	0	0	0	0	0	0	0	0	0	0	23.579	0	7.159	28.238	73.996	0	0	2.321	31.4	133.631	155.327	13.352	51.872	0	0	0	0
NT5C2	173.988	0	162.675	0	0	0	199.573	197.363	0	137.938	0	0	269.005	58.44	0	0	0	121.414	218.97	155.652	306.967	328.108	295.27	156.739	295.765	233.547	76.457	88.87	259.738	326.467	343.286	591.787	355.669	353.983
MCAM	0	0	0	297.602	0	274.52	0	0	0	191.649	121.39	0	0	182.691	99.83	0	125.401	0	0	1.423	0	0	15.779	0	0.419	14.976	0	0	10.614	0	0	0	0	0
GPC4	0	0	0	445.323	0	0	0	0	0	0	0	0	0	30.375	0	0	0	0	0	0	0	0	0	0	0	0	0	0	0	0	0	0	0	0
MBNL3	0	0	0	0	0	0	0	41.708	0	0	0	0	0	0	0	0	0	0	0	0	0	0	0	0	0.255	0	0	0	0	0	0	0	0	12.468
CAMSAP3	0	0	173.117	0	0	0	0	105.016	0	0	0	0	0	31.096	0	0	0	0	0	43.59	34.386	33.791	24.171	20.85	23.638	38.237	0	0	48.778	31.584	0	0	0	0
RAP1GAP	0	0	0	0	0	0	0	0	0	0	0	0	0	52.358	0	0	0	12.086	17.834	0	0	0	0	0	0.433	3.219	0	0	13.688	26.59	0	0	0	0
XAB2	191.972	0	0	0	0	109.003	0	0	0	0	0	0	296.81	64.481	0	0	0	0	21.964	2.26	0	0	0	0	2.264	11.893	0	0	0	0	0	0	0	32.548
STXBP2	148.622	167.586	0	0	0	0	56.826	0	0	0	0	0	0	24.96	0	0	38.549	23.047	51.013	15.745	82.804	54.246	0	50.208	40.217	30.692	0	0	39.154	25.352	0	168.503	0	25.198
MAP2K7	174.36	393.216	163.023	0	0	198.007	0	0	0	0	0	0	0	234.261	0	782.93	0	0	19.949	6.157	0	0	0	19.634	11.614	25.205	0	0	15.311	0	0	0	0	29.562
NMRK2	0	0	735.103	0	0	0	0	445.925	0	0	0	0	1215.59	660.207	0	0	203.927	0	0	0	0	0	0	0	0	0	0	0	0	0	0	0	0	0
DGKD	0	0	0	0	0	0	35.104	0	0	72.788	0	0	0	46.257	75.83	0	71.44	0	0	0	8.525	11.17	0	10.339	0.319	1.896	0	0	4.031	0	0	0	0	0
CTTNBP2	0	0	0	0	0	0	48.756	72.324	0	0	0	189.089	0	0	0	286.295	0	0	0	0	0	0	0	0	0.177	0	0	0	0	21.752	0	0	0	0
ACTL6B	751.013	423.419	0	0	0	0	0	0	0	0	0	0	0	252.255	310.145	0	486.985	29.116	0	0	0	0	0	0	0.521	54.282	0	0	0	0	0	0	0	0
RARB	0	273.613	0	0	0	413.34	0	0	0	0	0	0	0	0	0	0	62.938	0	0	0	22.532	14.761	63.353	27.324	5.388	10.022	0	0	0	0	0	0	0	0
TOP2B	0	0	0	0	0	0	56.75	0	0	0	0	0	0	74.781	0	0	0	11.508	0	15.724	0	9.029	0	0	6.179	12.261	0	0	13.034	0	58.57	0	0	25.165
TM9SF3	0	0	0	0	0	143.586	0	71.713	0	0	0	0	0	84.938	0	0	65.59	49.018	43.398	44.65	35.222	53.841	16.506	14.238	48.777	73.111	55.562	64.583	44.413	86.271	99.788	0	0	42.874
NFKB2	400.127	0	0	0	628.131	0	0	0	0	0	0	296.665	309.32	100.798	165.24	0	155.674	31.025	45.779	25.905	55.732	73.022	78.351	45.057	44.281	57.841	87.915	102.189	35.137	68.253	0	0	0	33.919
UBE2T	0	0	0	0	0	0	0	0	0	0	0	0	0	0	0	0	0	0	0	0	0	0	0	0	2.338	0	0	0	36.985	0	0	0	0	0
PPP1R12B	0	0	39.81	0	0	0	32.56	0	61.761	0	0	0	65.831	14.302	0	0	33.131	0	4.871	1.002	0	0	0	4.795	1.211	0.879	0	0	0	0	0	0	0	0
[truncated: 17,604 more rows]

## Sheet: random urine
gene	PL03_37	PL03_39	PL03_53	PL03_55	PL03_65	PL03_64	PL05_35	PL05_86	PL05_87	PL05_93	PL05_94	PL02_39	PL02_41	PL02_46	PL02_61	PL04_65	PL04_70	PL04_71	PL04_74	PL04_76	PL04_77	PL04_78	PL04_79	PL04_80	PL04_81	PL04_83	PL04_85	PL04_90	PL04_92	PL04_93	PL04_95	PL04_96
[truncated: 18,920 more rows]
